# Supplementary material for: Substrate and cell fusion influence on slime mold network dynamics
Source: Sci Rep. 2021 Jan 15;11:1498. doi: 10.1038/s41598-020-80320-2 (PMC7810851; doi:10.1038/s41598-020-80320-2)
Supplement: Supplementary file 1 — Supplementary information 1 [file 41598_2020_80320_MOESM1_ESM.xlsx]

## Sheet: Data
Treatment	Folder	cell	nNodes	nEdges	meanWidth	maxWidth	meanDeg	alpha	tortuosity	PE_len_m	PE_len_std	PES	PE_drag_m	PE_drag_std	RR_G_25	RR_G_50	RR_G_75	RR_mst_d_25	RR_mst_d_50	RR_mst_d_75	RR_mst_l_25	RR_mst_l_50	RR_mst_l_75	RR_DT_25	RR_DT_50	RR_DT_75	RS_wf_25	RS_wf_50	RS_wf_75	RS_sf_25	RS_sf_50	RS_sf_75	W_all	W_mst_d	W_mst_l	W_DT	BDp_mean	BLp_mean	NFT_50	NFT_75	NWCL	Normalized_Network_Length	PE_len_cov	PE_drag_cov	NFT_25
Control	23_12_19_Chamber_1	1	631	866	0.619468	7.77944	2.74485	0.136653	1.35327	0.770143	0.083552	0.756161	0.371221	0.437176	34.1	27.5667	24.6333	6.86667	3.06667	1.9	6.6	2.7	1.63333	70.6	68.1333	65.3	80	61	36	32	20	16	1115.06	768.209	640.21	3128.24	0.024416	0.0505735	0.380031	0.361257	0.190852	0.190852	0.108489	1.17767	0.429688
Glucose	23_12_19_Chamber_1	1	510	688	0.949768	13.723	2.69804	0.130562	1.65164	0.749762	0.108642	0.750063	1.2123	1.46078	31.0667	25.4	19.4333	8.03333	3.46667	1.8	7.46667	2.96667	2.03333	70.7667	67.2	65.1333	80	60	38	23	6	5	1218.15	840.1	724.528	3763.51	0.0286902	0.0440484	0.349248	0.275753	0.162431	0.162431	0.144902	1.20496	0.372828
Control	23_12_19_Chamber_2	1	471	635	0.710268	9.36445	2.69639	0.130435	2.16717	0.766732	0.109568	0.756611	0.440883	0.272305	32.4	26.4333	22.0667	9.8	3.53333	2.16667	6.5	3.5	1.6	71.6333	67.9	64.7333	77	60	36	28	12	11	1154.97	799.537	671.597	3600.54	0.0311677	0.0445362	0.356108	0.324182	0.165034	0.165034	0.142903	0.617636	0.397646
Control	23_12_19_Chamber_2	2	515	699	0.68692	12.1159	2.71456	0.132807	1.85618	0.73071	0.128683	0.731117	0.313972	0.207172	33.5667	26.2667	20.3667	7.76667	3.23333	1.96667	7.4	3.43333	2.03333	71.3	67.6	63.8667	80	61	36	36	16	8	1236.9	847.532	686.262	3621.88	0.0316169	0.0426567	0.355844	0.296496	0.187571	0.187571	0.176106	0.659842	0.409494
Control	23_12_19_Chamber_2	1	392	523	0.772195	10.329	2.66837	0.126801	2.019	0.717032	0.123646	0.715023	0.700821	0.520315	32.7667	25.5333	21.4667	10.2667	4.33333	2.3	8.76667	3.2	1.6	71.8667	67.8667	64.1667	75	60	36	16	9	8	1109.86	788.124	649.694	3419.15	0.0348621	0.051188	0.345361	0.317528	0.166158	0.166158	0.172442	0.742436	0.380349
Glucose	23_12_19_Chamber_2	2	363	470	1.15233	12.2131	2.58953	0.115508	4.03008	0.650716	0.150408	0.687351	2.46773	2.49113	29.6333	17.6667	13.4667	10.7333	4.66667	2.73333	9.8	4.86667	2.03333	71.8667	67.5333	63.6333	81	60	36	18	7	7	957.545	724.638	607.677	3095.25	0.0423677	0.0559003	0.204255	0.185606	0.140646	0.140646	0.231142	1.00948	0.319549
Glucose	23_12_19_Chamber_2	1	342	469	0.934544	12.818	2.74269	0.137192	3.36882	0.723451	0.145327	0.747733	1.28995	1.17528	33.4	24.1667	16.7333	10.6333	4.63333	2.5	9.26667	3.93333	2.16667	70.8667	67.2	63.1333	82	62	40	22	4	2	973.422	705.071	553.089	2909.62	0.0436657	0.0559759	0.31981	0.238928	0.17837	0.17837	0.200881	0.911105	0.391775
NaCl	23_12_19_Chamber_2	2	262	337	1.17904	11.25	2.57252	0.113602	5.41569	0.709718	0.153348	0.75681	1.18237	1.29821	34.0333	25.5	14.3333	11.8	5.7	2.76667	10.1	3.86667	2.33333	72.6	68.0333	63.9	78	60	36	31	15	9	817.212	625.614	536.1	2852.31	0.0515925	0.0672592	0.337143	0.194911	0.121367	0.121367	0.216069	1.09797	0.382933
NaCl	23_12_19_Chamber_2	1	496	648	0.99988	12.7856	2.6129	0.118513	2.74649	0.690441	0.131182	0.695033	1.15433	0.666242	29.4	21.9	14.9667	7.76667	3.53333	2.16667	6.6	2.5	1.63333	71.3667	67.6333	64.0333	81	60	37	17	11	7	1117.39	810.446	692.882	3800.93	0.0397999	0.0500511	0.297851	0.213675	0.136582	0.136582	0.189998	0.577167	0.352033
Control	23_12_19_Chamber_3	1	459	610	0.670015	11.4777	2.65795	0.125103	2.46013	0.740636	0.119537	0.739596	0.276581	0.233783	33.5	26.6667	17.5	9.2	3.36667	2.2	8.33333	3.8	1.76667	71.2333	68.0667	63.9667	79	60	35	21	12	6	1146.27	828.009	690.569	3542.42	0.0338107	0.053061	0.355809	0.252947	0.159791	0.159791	0.161398	0.84526	0.400106
Control	23_12_19_Chamber_3	2	252	340	0.757316	12.8781	2.69841	0.131852	2.09996	0.749335	0.133591	0.753019	0.198244	0.350666	34.6	25.0667	18.2667	12.1667	6.03333	2.43333	9.8	3.63333	2.03333	72.3	68.1	64.6	79	62	38	26	10	7	600.413	425.091	348.03	1911.67	0.044176	0.0517479	0.332472	0.259457	0.161407	0.161407	0.17828	1.76886	0.3968
Control	23_12_19_Chamber_3	1	430	570	0.810517	8.96679	2.65116	0.124229	3.74038	0.74307	0.105481	0.749781	0.735799	0.682839	33.6333	24.5667	20.3667	8.2	4.53333	2.1	7.86667	2.73333	1.83333	71.1	66.9333	63.5667	80	60	36	31	14	7	1058.26	743.424	618.904	3237.85	0.0355247	0.0523908	0.340083	0.300216	0.16776	0.16776	0.141953	0.928023	0.407486
Control	24_12_19_Chamber_1	1	525	713	0.649125	12.5605	2.71619	0.133005	2.32706	0.767598	0.0992291	0.761958	0.61353	0.484629	33	27.6	21.9	8.56667	4.53333	2.2	6.63333	3.26667	1.9	71	68.0333	64.3333	78	60	36	17	16	9	1178.76	820.142	672.3	3614.67	0.0290144	0.0411002	0.375708	0.320342	0.172128	0.172128	0.129272	0.789903	0.409632
Control	24_12_19_Chamber_1	2	371	518	0.740999	14.2521	2.79245	0.14355	1.2242	0.774704	0.100364	0.75925	0.370637	0.348011	35.9333	30	24.2	9	3.26667	1.83333	7.9	3.5	1.63333	71.1667	67.4	65.0333	80	60	39	28	14	7	758.722	540.016	423.002	2073.17	0.0315791	0.0531716	0.41471	0.355941	0.203446	0.203446	0.129552	0.938956	0.443098
Control	24_12_19_Chamber_1	1	586	795	0.641736	13.0058	2.71331	0.132492	1.36503	0.738363	0.118256	0.730403	0.464105	0.407712	34.3667	27.9667	21.3333	7.66667	3.7	1.73333	7.06667	2.86667	1.56667	71.2333	67.6667	64.6667	79	60	37	29	23	18	1151.51	832.38	717.524	3584.05	0.027185	0.0370108	0.387346	0.313259	0.151399	0.151399	0.160159	0.878492	0.425455
Glucose	24_12_19_Chamber_1	1	475	666	0.929062	13.7784	2.80421	0.144687	0.863446	0.779146	0.107975	0.775195	3.85431	4.10555	35.2333	28.8667	24.5	9.76667	4.36667	2.2	6.93333	2.83333	1.6	71.6667	68.2333	64.7333	80	62	39	31	28	20	1117.24	775.457	621.732	3293.34	0.0281107	0.0374493	0.398063	0.362724	0.185472	0.185472	0.138582	1.06519	0.437178
Glucose	24_12_19_Chamber_1	2	200	272	1.04774	6.16574	2.72	0.135436	5.47349	0.736818	0.117236	0.737632	1.34861	1.67165	39.5667	31.8333	24.7	12.9	6.66667	3.13333	13.3	6.33333	3.13333	72.4333	67.4333	64.2	81	61	39	39	33	26	525.673	382.397	290.603	1392.19	0.047252	0.0600936	0.417349	0.353166	0.213393	0.213393	0.159111	1.23954	0.444194
Glucose	24_12_19_Chamber_1	1	486	644	0.963208	14.8075	2.65021	0.123928	2.4814	0.718187	0.121732	0.724323	1.11444	1.37597	30.4	23.0333	18.9333	9.43333	4.06667	2.66667	6.8	3.23333	2.1	70.9333	67.2	64.7667	81	61	38	25	11	5	1130.87	795.116	665.738	3531.65	0.0368511	0.0504575	0.309536	0.268617	0.162296	0.162296	0.169499	1.23467	0.367983
NaCl	24_12_19_Chamber_1	1	575	770	0.610187	7.649	2.67826	0.127687	1.79323	0.732899	0.0999398	0.721347	0.476489	0.379706	31.2	25.7667	21.8	7.7	3.4	2.06667	7.56667	3.53333	2.03333	71.5	67.3333	64.7333	81	60	37	21	17	17	1011.13	703.714	611.138	3035.77	0.0292367	0.0462849	0.348485	0.315258	0.164971	0.164971	0.136362	0.796883	0.369656
NaCl	24_12_19_Chamber_1	2	850	1175	0.633542	14.0879	2.76471	0.139019	0.944801	0.767923	0.082302	0.764606	0.519557	0.331442	33.3	28.3667	24.5	6.3	2.53333	1.6	5.86667	2.66667	1.96667	70.5333	67.9	65.1667	79	61	37	36	18	15	1486.03	1003.13	855.074	4227.27	0.0224941	0.03802	0.39397	0.35654	0.187104	0.187104	0.107175	0.637932	0.424227
NaCl	24_12_19_Chamber_1	1	667	910	0.796958	6.3218	2.72864	0.134435	2.01265	0.749118	0.0984333	0.732122	0.663153	0.572337	31.9333	26.7333	22	7.43333	2.86667	1.63333	6.43333	2.53333	1.63333	72.1667	68	65.5667	80	61	37	23	22	18	1222.07	856.68	719.564	3720.24	0.0246671	0.0410753	0.369654	0.318561	0.167465	0.167465	0.131399	0.863054	0.387931
Control	24_12_19_Chamber_2	1	639	881	0.512388	9.67161	2.75743	0.138304	1.47394	0.746385	0.0877025	0.739943	0.215642	0.125316	32.8667	26.5333	23.9667	7.2	2.9	1.76667	5.63333	3	1.5	70.8667	66.8	64.9	80	60	37	39	27	18	1244.4	845.642	707.076	3449.67	0.0248846	0.0433474	0.368861	0.354364	0.195917	0.195917	0.117503	0.58113	0.417476
Control	24_12_19_Chamber_2	2	536	726	0.663475	13.6944	2.70896	0.131997	1.81341	0.73174	0.113759	0.719073	0.128001	0.0807479	32.8	25	21.0667	7.23333	3.53333	1.4	6.33333	2.7	1.63333	71.2	67.3333	64.4333	81	60	36	26	7	3	1061.17	756.785	630.031	3158	0.027321	0.0428201	0.345023	0.309448	0.170549	0.170549	0.155463	0.63084	0.408016
Control	24_12_19_Chamber_2	1	567	777	0.60469	8.65903	2.74074	0.136217	1.39461	0.766536	0.0974136	0.753323	0.188632	0.107025	34.2	27.4667	23.7667	7.33333	3.83333	2.13333	5.96667	3.26667	1.33333	71.1667	66.9667	63.9333	81	61	37	30	19	19	1271.68	867.254	727.198	3529.58	0.0265554	0.0364991	0.379906	0.35836	0.194293	0.194293	0.127083	0.567376	0.433027
Glucose	24_12_19_Chamber_2	1	428	575	0.799722	8.85233	2.68692	0.129258	3.13078	0.754802	0.109547	0.749766	0.82114	0.626857	32.9333	25.4667	21.8333	8.36667	4.16667	2.23333	8.96667	3.3	2.16667	71.8667	67.5	64.0333	82	61	36	37	23	12	1132.11	808.967	650.094	3563.36	0.0318768	0.0510903	0.345275	0.317888	0.165455	0.165455	0.145134	0.763398	0.381028
Glucose	24_12_19_Chamber_2	2	337	447	0.954192	12.3661	2.65282	0.124859	3.65533	0.672923	0.184233	0.707475	0.848187	1.03536	33.8667	27.3333	18.3333	11.9	5.46667	3	8.7	5.03333	2.46667	72.7	68.2667	65.1667	79	59	37	37	18	11	898.988	657.044	558.644	3042.65	0.0398884	0.0556974	0.352662	0.253057	0.137014	0.137014	0.273781	1.22067	0.393229
Glucose	24_12_19_Chamber_2	1	333	440	0.866877	12.5211	2.64264	0.123429	2.74537	0.762744	0.13873	0.763739	0.812428	0.66159	34.9667	26.7333	19.5	11.3333	4.46667	2.83333	8.5	3.73333	2	72.2	67.8	64.8667	79	60	37	28	11	9	1008.1	730.752	609.707	3315.28	0.039501	0.0545303	0.359001	0.278367	0.14725	0.14725	0.181882	0.814336	0.415489
NaCl	24_12_19_Chamber_2	1	497	683	0.847827	7.21833	2.74849	0.137399	1.57605	0.784256	0.0868864	0.775668	2.33514	1.56799	34	27.1	23.2333	8.63333	4.16667	2.4	7.2	2.26667	1.66667	71.4333	67.7667	64.6333	80	60	39	23	15	15	1033.78	712.88	591.982	3147.01	0.0296807	0.0424853	0.379135	0.342509	0.172915	0.172915	0.110788	0.671476	0.417229
NaCl	24_12_19_Chamber_2	2	457	619	0.797946	6.82297	2.70897	0.132198	3.24954	0.773321	0.0928338	0.775367	2.1642	1.49828	33.1333	27.3	20.8667	9.43333	3.53333	2.23333	6.9	3.6	1.9	72.1333	67.8333	64.2	81	61	38	27	10	10	1049.75	717.476	611.277	3302.2	0.0338371	0.0466435	0.368967	0.304441	0.162946	0.162946	0.120046	0.692302	0.402146
Control	24_12_19_Chamber_3	1	521	719	0.646619	8.79637	2.76008	0.13887	2.39683	0.75307	0.0996838	0.749719	0.3578	0.276271	35.4	27.9	24.3667	7.4	2.96667	1.5	8.2	3.4	2.03333	71.7667	68.3333	64.9	79	61	38	29	17	14	1115.19	735.018	615.415	3250.64	0.0279877	0.0479445	0.37731	0.355249	0.18965	0.18965	0.13237	0.772137	0.427897
Control	24_12_19_Chamber_3	2	394	526	0.766732	12.5676	2.67005	0.12703	2.50629	0.73039	0.135342	0.697928	0.800429	0.553847	34.1333	27.7	20.4667	8.1	2.96667	1.93333	8.5	3.13333	1.56667	71.7333	67.6667	65.0667	76	60	37	25	18	17	1081.5	768.116	625.834	3210.57	0.0348949	0.0540513	0.380682	0.297638	0.176291	0.176291	0.185301	0.691937	0.405377
Control	24_12_19_Chamber_3	1	378	510	0.716453	9.07922	2.69841	0.131034	1.92082	0.737465	0.121858	0.731098	0.332057	0.215668	34.4667	26.8667	22.0333	8.83333	4.4	2	8.5	3.66667	1.83333	72.8	67.7333	63.9667	80	61	37	34	15	10	1112.12	787.001	649.991	3282.59	0.0361201	0.0516689	0.362123	0.325107	0.17554	0.17554	0.165239	0.649491	0.403836
Glucose	24_12_19_Chamber_3	1	266	359	0.985166	11.1329	2.69925	0.131837	2.43716	0.717682	0.132413	0.721839	1.28779	1.67421	36.9	29.3667	23.2	13.3333	5.96667	2.7	10.5667	4.23333	2.3	72.1333	67.9333	63.2667	80	60	37	23	19	11	741.95	542.594	429.156	2043.92	0.0395153	0.0589121	0.394558	0.34281	0.193709	0.193709	0.184501	1.30007	0.427721
Glucose	24_12_19_Chamber_3	2	188	230	1.17615	9.70984	2.44681	0.0945055	2.97837	0.608795	0.185014	0.660232	3.22562	4.53533	29.6667	16.6	6.1	11.5667	5.3	2.96667	11.7333	5.6	2.2	73.2333	67.9333	63.8	80	59	16	28	13	2	517.991	404.36	362.728	1679.08	0.0834152	0.102724	0.176471	0.0633117	0.117949	0.117949	0.303902	1.40603	0.291599
Glucose	24_12_19_Chamber_3	1	355	468	1.08415	12.082	2.63662	0.122449	2.64822	0.742394	0.116424	0.743229	1.73151	1.60239	34.7333	27.0667	21.2333	11.7333	5.16667	2.93333	9.83333	5.5	2.06667	71.3	67.4333	63.6667	76	59	35	32	23	11	908.528	636.829	547.09	2835.66	0.0361153	0.0527666	0.348224	0.311147	0.157931	0.157931	0.156823	0.925425	0.405098
NaCl	24_12_19_Chamber_3	1	648	878	0.816807	10.6657	2.70988	0.131925	1.63621	0.777473	0.101565	0.760473	1.39571	0.800859	32.7667	24.5667	22.3667	8.1	4.23333	1.83333	6.6	2.4	1.7	71.4333	67.8333	64.3333	81	61	38	25	12	12	1315.3	910.772	769.062	4064.73	0.0299833	0.0415579	0.338767	0.329963	0.165745	0.165745	0.130635	0.573799	0.403599
NaCl	24_12_19_Chamber_3	2	579	791	0.90282	12.356	2.7323	0.135067	1.77723	0.778025	0.0935302	0.768666	1.33861	1.52414	33.1667	26.3667	23.4667	8	3.66667	1.63333	6.16667	2.63333	1.53333	71.0333	67.3	63.6333	79	61	36	27	20	15	1135.38	796.462	659.051	3460.66	0.0292367	0.0436253	0.36701	0.353194	0.170018	0.170018	0.120215	1.1386	0.416238
NaCl	24_12_19_Chamber_3	1	630	837	0.819865	7.46138	2.65714	0.124626	1.46185	0.75046	0.0975523	0.733765	0.71251	0.662255	32.5333	26.3	22.5667	7.96667	3.5	1.6	6.63333	3.1	1.63333	71.0667	67.7	64.6667	80	60	36	30	17	12	1143.97	835.523	712.285	3645.79	0.0264617	0.0479938	0.359133	0.332099	0.147156	0.147156	0.12999	0.929467	0.401966
Control	Experiment_10_03	1	210	278	0.736781	7.08066	2.64762	0.125227	3.27432	0.747089	0.12833	0.759974	1.09788	0.625985	37.2667	28.2	22.5	14.2667	5.66667	2.76667	11.0667	5	2.56667	73.4667	66.9	63.5333	81	61	39	25	16	10	652.051	463.586	379.405	1982.4	0.0474385	0.0662679	0.374798	0.326955	0.170085	0.170085	0.171774	0.570178	0.419872
Control	Experiment_10_03	2	307	415	0.7677	11.0448	2.70358	0.132121	2.64799	0.750242	0.119462	0.737708	0.81015	0.54688	36.7	27.9	21.3667	10.6333	4.23333	2.83333	10.1667	4.36667	2.13333	72.4333	67.6667	64.5	80	60	36	28	22	11	935.13	659.464	536.308	2726.11	0.0364328	0.0619687	0.371775	0.308391	0.182127	0.182127	0.159231	0.675036	0.426124
Glucose	Experiment_10_03	1	170	225	1.09567	9.41871	2.64706	0.125843	3.17487	0.735736	0.150661	0.741306	2.30165	1.70696	36.4667	25.5	17.7	15.9	5.6	3.2	13.7	4.23333	2.56667	72.8	67.8333	64	81	61	38	17	10	7	508.433	355.443	299.535	1623.91	0.0570039	0.0902796	0.334382	0.246337	0.157734	0.157734	0.204776	0.741622	0.385223
Glucose	Experiment_10_03	2	258	338	1.04406	11.7048	2.62016	0.120715	3.91944	0.70914	0.153087	0.714707	2.65919	1.82454	32.2	23.4	15.4333	14.0667	6.5	3.16667	11	5.6	2.66667	72.8	68.8	64.9667	79	60	38	29	3	3	774.657	577.942	474.798	2618.21	0.0446269	0.0599877	0.281646	0.204922	0.139898	0.139898	0.215876	0.686124	0.343042
Glucose	Experiment_10_03	1	147	177	1.17495	10.7052	2.40816	0.0888252	3.55074	0.697902	0.150989	0.697	2.54847	1.69162	33.9333	24.1333	16.4	16.4	7.36667	3.76667	15.8333	7.33333	3.5	73.9	68.9333	64.6667	78	58	31	19	18	10	542.413	438.595	398.6	1864.02	0.0675682	0.0750353	0.272727	0.210899	0.0981375	0.0981375	0.216347	0.66378	0.311711
Glucose	Experiment_10_03	2	45	49	2.14686	9.86155	2.17778	0.0537634	22.1281	0.620668	0.277075	0.843628	154.617	337.123	42.6667	18.9333	12.1333	33.5667	14.9333	8.26667	30.3333	16.5333	6.33333	79.5333	68.9333	64.3	79	57	10	23	5	3	237.567	227.581	211.1	782.211	0.1525	0.149545	0.0458015	0.100058	0.046343	0.046343	0.446415	2.18037	0.250678
NaCl	Experiment_10_03	2	237	321	1.02585	9.7696	2.70886	0.133438	1.43495	0.739312	0.122788	0.723851	2.02746	1.6577	36.0667	27.2	22.5667	14.2	6.73333	3.76667	12.5333	4.83333	2.4	72.6667	67.5333	64.0333	78	60	39	28	22	9	651.737	491.278	396.691	2001.35	0.045193	0.0582523	0.356725	0.327204	0.158941	0.158941	0.166084	0.817626	0.391353
Control	Experiment_10_03	2	259	345	0.741295	9.73053	2.66409	0.127007	3.33677	0.759044	0.129521	0.764109	0.632356	0.350923	35.0333	27	22.1	11.1	5.16667	2.4	10.5333	4.4	2.66667	71.7333	67.9667	63.8333	75	60	35	33	23	10	825.661	600.3	512.512	2522.36	0.0418515	0.0629726	0.355532	0.317711	0.155807	0.155807	0.170637	0.554946	0.400327
Glucose	Experiment_10_03	1	197	259	1.00406	7.42852	2.62944	0.122807	2.66792	0.747375	0.122627	0.727452	3.59406	3.4857	36.1	25.8667	20.6667	16.1333	8.03333	3.63333	13.2333	5.53333	2.86667	72.9667	68.1	66	77	60	35	28	8	5	612.065	467.118	385.166	2028.74	0.0486074	0.0636134	0.324987	0.281943	0.138052	0.138052	0.164077	0.969853	0.382812
Glucose	Experiment_10_03	2	248	312	1.0291	10.8757	2.51613	0.105008	2.88844	0.635153	0.171756	0.639706	1.51665	1.38345	29.9	19.8333	14.5333	10.5	5.33333	2.26667	9.86667	4.66667	2.2	72.1667	68.2	64.0667	80	58	36	25	5	4	735.584	557.562	508.815	2558.52	0.0503729	0.0705715	0.23872	0.199353	0.110635	0.110635	0.270417	0.912176	0.321562
Glucose	Experiment_10_03	1	167	215	1.01647	9.19815	2.57485	0.115294	0.940408	0.698732	0.134357	0.726912	1.70664	1.08146	35.9	22.6	17.1333	16.0667	6.66667	3.23333	12.6667	4.93333	3	73.9333	68.3667	64	77	60	37	25	11	11	478.443	374.875	303.329	1653.02	0.0630164	0.0710675	0.278508	0.231694	0.129743	0.129743	0.192287	0.633677	0.379217
Glucose	Experiment_10_03	2	177	220	1.13692	8.49267	2.48588	0.101149	7.571	0.658617	0.167177	0.664458	2.15657	1.50795	27.8667	17.6667	8.96667	13.4333	5.63333	2.7	12.2667	5.83333	2.96667	73.1	67.6667	64.2667	80	59	37	34	9	2	512.953	367.064	330.251	1796.19	0.0694109	0.0902606	0.191375	0.0978793	0.124632	0.124632	0.25383	0.699234	0.256438
NaCl	Experiment_10_03	1	208	283	1.01964	10.3936	2.72115	0.135472	0.905884	0.800632	0.0949919	0.795096	3.88127	3.12653	36.3	28.3	23.9667	13.4	5.93333	2.83333	11.1667	4.93333	3.43333	72.4333	69.6333	63.7667	77	61	40	31	26	23	562.94	398.469	327.702	1729.02	0.047488	0.0592362	0.361154	0.340331	0.167869	0.167869	0.118646	0.805545	0.410229
NaCl	Experiment_10_03	2	136	177	1.43362	10.1057	2.60294	0.120344	4.69337	0.716963	0.157691	0.712175	16.668	26.3682	38.5667	27.1333	19.7333	21.1	6.73333	4.13333	13.9333	7.43333	3.56667	74.5	68.6667	63.7667	76	58	36	20	12	12	410.952	306.759	256.992	1309.36	0.0609332	0.0743808	0.32172	0.268549	0.146298	0.146298	0.219942	1.58197	0.406714
NaCl	Experiment_10_03	1	179	240	1.22245	8.69777	2.68156	0.130526	0.977988	0.791634	0.109298	0.791629	4.21362	3.17637	37.6333	27.4	22.3333	12.8333	6.2	3.43333	12.6	4.23333	3.16667	74.2333	68.8	64.1333	78	62	38	31	23	10	508.865	375.178	306.647	1715.22	0.0533978	0.0800755	0.358802	0.314379	0.143563	0.143563	0.138066	0.753832	0.406165
NaCl	Experiment_10_03	2	152	202	1.44991	8.09593	2.65789	0.12782	1.04947	0.749022	0.14473	0.767701	6.76593	5.6039	38.4667	28.8	19.0333	15.2	6.26667	3.06667	15.1333	7.03333	3.36667	72.7	68.2667	65.0333	78	57	38	34	22	14	456.79	345.226	296.531	1471.44	0.0593294	0.0827356	0.355471	0.254054	0.136401	0.136401	0.193225	0.828253	0.405327
Glucose	Experiment_10_03	1	167	216	1.29624	9.03961	2.58683	0.117096	4.68226	0.640476	0.219934	0.678581	5.72612	4.50882	33.9	18.4333	13.6667	15.1	7	2.96667	14.8	5.16667	2.06667	74.3	68.3	64.7667	82	61	38	26	5	4	579.467	414.548	373.308	1930.87	0.0720982	0.0875357	0.210137	0.185008	0.13236	0.13236	0.343391	0.787413	0.321008
Glucose	Experiment_10_03	2	297	390	1.05116	11.1142	2.62626	0.12129	2.73006	0.705358	0.145568	0.70956	3.05473	1.93472	33.3333	22.2	17.8667	11.5333	5.26667	2.9	8.66667	4.03333	1.93333	72.4	67.9667	64.3333	81	61	37	25	4	3	841.332	631.981	519.859	2613.57	0.0430497	0.0573513	0.28415	0.255342	0.153542	0.153542	0.206375	0.633353	0.387029
Glucose	Experiment_10_03	1	212	270	0.970579	6.92904	2.54717	0.11028	3.39929	0.675738	0.144401	0.652972	1.15443	0.816165	32.6667	25.5667	16.4333	12.6333	4.83333	3.13333	11.8	5.93333	2.76667	73.6667	68.3	65.4	78	60	35	41	16	10	583.543	449.627	379.472	1845.4	0.0569555	0.0701917	0.314805	0.218201	0.139209	0.139209	0.213694	0.706983	0.337284
Glucose	Experiment_10_03	2	256	334	1.00468	10.4894	2.60938	0.119155	2.24	0.719879	0.152851	0.722741	3.23016	1.90831	32.0333	25.8333	17.3667	12.0333	5.2	2.63333	9.8	3.9	2.33333	73.2667	67.6	63.5667	80	59	35	29	15	14	727.208	531.345	452.293	2411.38	0.0459684	0.0617764	0.344322	0.245509	0.140328	0.140328	0.212328	0.590778	0.350315
Glucose	Experiment_10_03	1	180	238	1.03052	9.47275	2.64444	0.125265	2.99243	0.704669	0.136691	0.727985	2.49406	1.48155	34.5333	23.7333	19.1667	14.7	6.63333	3.13333	13.6667	5.53333	3.06667	73.7333	66.9	64.1333	78	61	39	19	11	9	536.158	402.298	331.188	1710.77	0.0583356	0.0728805	0.296578	0.263646	0.148574	0.148574	0.193978	0.594031	0.347392
Glucose	Experiment_10_03	2	137	175	1.44201	11.9952	2.55474	0.113043	4.57764	0.579836	0.252833	0.65006	9.47396	8.65342	32.3667	19.3333	14	17.6	8	3.93333	16.7	7	3.96667	73.6	68.9667	65.1333	81	62	41	34	2	2	410.071	294.982	264.324	1416.18	0.0602397	0.0781046	0.199032	0.164033	0.126533	0.126533	0.436043	0.91339	0.275337
Glucose	Experiment_10_03	1	169	222	1.33714	8.53877	2.62722	0.123007	1.71178	0.701022	0.173362	0.721142	3.37228	5.13967	37.4	27.3	17.9667	16.6333	8.76667	3.36667	13.6667	5.73333	2.9	73.4333	68.5667	64.6	74	61	38	20	14	12	496.986	362.222	312.778	1581.67	0.0550437	0.0777798	0.343236	0.244192	0.145173	0.145173	0.247299	1.52409	0.3971
Glucose	Experiment_10_03	2	119	154	1.44506	11.1212	2.58824	0.118812	2.71403	0.749114	0.150909	0.74559	5.00914	3.75224	37.5333	27.4	20.3667	20.9667	11.1333	4.03333	16.7333	7.83333	3.56667	75.2333	69.4667	64.6333	74	59	37	25	17	12	469.07	357.334	303.554	1539.72	0.0643349	0.0809868	0.317469	0.275109	0.133895	0.133895	0.20145	0.749078	0.355556
NaCl	Experiment_10_03	1	279	379	1.08432	8.36362	2.71685	0.13413	2.93568	0.751826	0.121939	0.738961	4.96855	3.73401	37.4	28.3	22.7667	13.4667	6.73333	3.33333	9.3	3.66667	1.86667	72.9667	68.7	64.7333	77	61	38	35	29	18	798.18	569.501	464.801	2314.8	0.0382479	0.0516635	0.37878	0.33245	0.180205	0.180205	0.16219	0.75153	0.441361
NaCl	Experiment_10_03	2	188	260	1.19399	9.60819	2.76596	0.141748	2.92941	0.768053	0.132331	0.765002	10.7729	6.47239	38.3333	30.7667	21.0667	13.6	6.63333	3.13333	11.5333	5.76667	2.26667	74.1667	68.3	65.1333	83	62	40	21	12	11	612.326	422.633	344.806	1857.35	0.0480808	0.0670893	0.399787	0.299046	0.176868	0.176868	0.172295	0.600804	0.427887
NaCl	Experiment_10_03	2	191	243	1.29236	10.0734	2.5445	0.110187	2.82298	0.754147	0.137485	0.732249	6.75976	4.98601	36.3	26.0667	17.0667	14.2667	7.06667	3.46667	11.1333	4.93333	2.1	73.0333	67.6333	63.6667	80	60	37	31	14	2	637.095	510.239	437.534	2329.55	0.0591302	0.0796665	0.337055	0.243097	0.105476	0.105476	0.182305	0.737601	0.40657
NaCl	Experiment_10_03	2	177	239	1.0145	7.34822	2.70056	0.133192	1.84777	0.723041	0.134527	0.736006	2.37576	4.17738	39.7	29.1333	23.7667	14.8333	7.1	3.2	14.6667	5.66667	3.1	73.6667	68.7333	63.7333	81	61	40	29	16	16	532.646	397.686	314.366	1549.57	0.0547715	0.0712577	0.372093	0.340847	0.176715	0.176715	0.186057	1.75833	0.424294
NaCl	Experiment_10_03	2	104	134	1.47928	5.54515	2.57692	0.117871	2.018	0.752905	0.14997	0.769359	11.2518	17.7673	39.8667	26.3667	19.3333	18.5667	7.1	3.4	18.1333	7.66667	3.56667	75.1333	69.0333	64.5333	76	57	33	33	20	6	307.45	235.184	193.377	1052.21	0.075529	0.0991104	0.304726	0.258611	0.132824	0.132824	0.199189	1.57906	0.381287
Control	Experiment_10_03_2020	2	279	372	0.853941	9.17355	2.66667	0.127199	3.71356	0.740676	0.120653	0.724471	0.847831	0.493605	34.7333	27.1667	21.1333	11.0667	5.63333	3.03333	10.3667	4.93333	2.83333	72.3667	67.3333	64.5333	82	61	37	31	11	8	775.203	546.904	463.229	2193.19	0.0388667	0.0552105	0.356303	0.296596	0.180336	0.180336	0.162895	0.582197	0.393011
Control	Experiment_10_03_2020	2	243	328	0.703295	8.36639	2.69959	0.132104	1.9554	0.777299	0.103539	0.782506	0.77727	0.439131	34.0667	27.2667	22.1667	10.4667	4.56667	2.23333	10.3667	4.83333	2.4	72.6333	68.4333	64.2	79	60	35	32	8	7	760.9	541.609	443.029	2445.08	0.0449975	0.0578861	0.352725	0.319849	0.158773	0.158773	0.133203	0.564966	0.380621
Glucose	Experiment_10_03_2020	1	192	264	0.989601	8.76118	2.75	0.139579	1.6283	0.733283	0.125861	0.728135	2.81326	3.45257	39.0333	28.1667	23.1	13.6	5.83333	2.86667	13	5.06667	2.16667	73.7	67.5333	63	82	63	41	39	23	10	597.192	430.256	330.556	1665.2	0.0501255	0.068495	0.369797	0.34411	0.199781	0.199781	0.17164	1.22725	0.428885
Glucose	Experiment_10_03_2020	2	227	313	0.844967	10.4019	2.75771	0.140097	1.01096	0.759153	0.10246	0.759922	1.78027	1.36515	37.5333	26.4	24.3667	13.7333	6.7	2.86667	9.56667	3.93333	2.26667	72.6333	66.2333	62.6	81	64	40	31	11	7	621.387	423.111	358.373	1844.95	0.0472171	0.0644941	0.360621	0.366298	0.176926	0.176926	0.134966	0.766819	0.443446
Glucose	Experiment_10_03_2020	1	178	246	1.19132	10.6118	2.76404	0.141684	1.16854	0.793838	0.113374	0.784956	4.0502	3.25699	37.3	28.4333	24.6	15.6667	6.33333	2.8	13.5667	4.33333	1.86667	73.1667	67.7667	64.1	82	62	41	39	16	3	615.12	420.806	335.881	1763.95	0.0506264	0.0610489	0.379926	0.365292	0.195536	0.195536	0.142818	0.804156	0.39821
Glucose	Experiment_10_03_2020	2	187	243	1.17481	6.9678	2.59893	0.118503	2.74928	0.724935	0.152845	0.711402	2.99054	1.77708	35.6333	27.7	19.3333	15.3667	6.9	3.03333	13.2667	6.16667	2.96667	73.3	68.8667	63.6333	81	58	37	30	12	6	575.078	434.903	350.787	1732.59	0.052458	0.0698371	0.343434	0.26978	0.162317	0.162317	0.210839	0.594234	0.372571
NaCl	Experiment_10_03_2020	1	136	184	1.37597	9.95093	2.70588	0.134986	4.34899	0.751781	0.146488	0.736223	5.177	6.87998	41.8667	27.3333	20.0667	15.2333	5.33333	3.6	16.8333	6.26667	3.83333	73.8	67.0667	63.9333	80	62	40	16	11	8	496.388	358.081	273.882	1425.82	0.0641725	0.100532	0.346491	0.270105	0.193157	0.193157	0.194855	1.32895	0.439438
NaCl	Experiment_10_03_2020	2	163	218	1.10996	9.47681	2.67485	0.12993	2.45511	0.761759	0.133667	0.74986	1.43687	2.73803	38.9333	31.2667	22.8333	14.3667	6.1	2.6	15.6667	6.63333	2.96667	74.1	67.4	64.5	78	59	37	29	19	16	495.306	367.325	295.04	1388.99	0.0530198	0.0841172	0.405376	0.32286	0.183067	0.183067	0.175472	1.90555	0.398175
Control	Experiment_10_03_2020	1	181	230	0.904358	7.57462	2.54144	0.10989	2.02815	0.694392	0.140626	0.687079	0.829573	1.0287	37.0667	22.6667	16.2	11.6	5.36667	2.33333	13.1333	5.16667	3.2	73.4333	68.1333	63.8333	76	61	37	28	16	16	554.649	419.083	363.76	1709.5	0.0641837	0.0735436	0.277925	0.214404	0.141847	0.141847	0.202516	1.24003	0.396904
Control	Experiment_10_03_2020	2	135	177	0.943097	7.81416	2.62222	0.123209	2.7786	0.72349	0.136944	0.74763	1.7819	1.35263	39.8333	29.5667	22.7333	18.8333	7.93333	3.53333	16.8333	8.1	3.93333	74.1333	68.1	62.9333	74	60	36	45	15	15	432.313	323.034	261.903	1305.59	0.0609676	0.0862268	0.357778	0.318644	0.163277	0.163277	0.189282	0.759099	0.401396
Control	Experiment_10_03_2020	1	218	285	0.805719	8.78521	2.61468	0.120354	1.9736	0.698193	0.134145	0.706507	1.07852	0.674796	35.2333	27.0333	19.3333	14.4	8.3	2.96667	11.4667	4.4	2.73333	73.3667	68	64.1667	81	61	35	33	24	13	670.756	500.194	425.284	2027.9	0.0496829	0.0627198	0.35587	0.270212	0.15317	0.15317	0.192132	0.625668	0.383953
Control	Experiment_10_03_2020	2	194	255	0.835517	6.28994	2.62887	0.122772	2.70314	0.745986	0.133024	0.737233	0.985162	0.503683	36	28.5333	21.5667	12.9333	4.76667	2.86667	12.8667	5.5	2.86667	73.8667	68.5333	64.9	77	61	34	24	12	8	601.986	421.115	364.083	1820.82	0.0485135	0.0589323	0.365415	0.301451	0.163313	0.163313	0.178319	0.511269	0.379235
Glucose	Experiment_10_03_2020	1	166	218	1.19283	11.9182	2.62651	0.12297	2.30298	0.695455	0.1382	0.70731	4.18803	5.2174	38.7667	27.8667	19	16.7667	7.26667	3.26667	14.4	5.76667	2.6	73.8333	68.6667	64.3667	80	61	38	27	18	10	532.441	411.652	334.413	1661.11	0.0585661	0.0773934	0.351351	0.265515	0.149264	0.149264	0.198719	1.24579	0.409983
Glucose	Experiment_10_03_2020	2	223	302	1.19202	9.2518	2.70852	0.133556	1.40807	0.743003	0.126411	0.73487	3.41391	2.44879	34.9	28.2	23.1667	12.1667	5.4	2.06667	11.8	3.73333	2.4	73.0333	68	64.4	79	62	39	34	15	6	622.875	432.161	356.923	1776.77	0.0449434	0.0728087	0.380705	0.334946	0.18731	0.18731	0.170135	0.717297	0.377246
Glucose	Experiment_10_03_2020	1	138	180	1.20055	9.47612	2.6087	0.121127	2.90757	0.727761	0.158576	0.75707	6.35303	7.08012	37.8333	25.1	17.3333	18.4667	7.23333	3.2	13.5	5.2	2.46667	74	68.8	65.2667	78	61	39	31	18	2	440.04	331.013	265.762	1413.46	0.0655843	0.088088	0.312893	0.23673	0.151849	0.151849	0.217896	1.11445	0.402204
Glucose	Experiment_10_03_2020	2	281	379	1.08165	9.78794	2.69751	0.131474	2.23387	0.734484	0.135375	0.739477	3.55873	3.11345	34.8333	28.2667	21.3667	11.3	4.86667	2.96667	10.8	3.56667	1.96667	71.5667	66.9667	63.9	80	59	37	33	13	11	950.004	678.912	542.367	2834.88	0.0410693	0.056968	0.38959	0.31324	0.177812	0.177812	0.184314	0.874879	0.395502
NaCl	Experiment_10_03_2020	1	148	201	1.25024	8.86895	2.71622	0.13602	1.54104	0.819651	0.0976431	0.813243	9.51816	6.59156	42.4667	30.3667	23.2667	15.6	6.8	3.7	15.3667	7.03333	3.43333	72.8	68.3	63.1667	78	61	36	52	22	13	519.465	352.162	289.301	1528.51	0.057146	0.074829	0.380849	0.332031	0.185735	0.185735	0.119128	0.692525	0.471851
NaCl	Experiment_10_03_2020	2	123	168	1.20983	6.90513	2.73171	0.138973	4.30411	0.783319	0.130745	0.780952	7.9307	6.17116	42.2667	32.2667	28.1667	18.7	8.66667	4.46667	17.1333	7.03333	4.4	75.1667	69.4667	65.3667	81	59	38	52	31	25	446.975	336.134	278.904	1406.26	0.0548996	0.0776422	0.404164	0.389831	0.149084	0.149084	0.166912	0.778136	0.433084
NaCl	Experiment_10_03_2020	1	202	267	1.22597	9.56849	2.64356	0.124764	2.62041	0.757926	0.12167	0.752715	4.79024	3.54431	37.3333	27.9	20.8333	13.0667	5.63333	3.43333	12.7667	6.16667	3	73.7333	69	64.4667	74	60	37	33	23	20	666.045	480.477	409.231	2168.83	0.0506227	0.0745684	0.345889	0.29013	0.14595	0.14595	0.160531	0.739901	0.402952
NaCl	Experiment_10_03_2020	2	171	230	1.11338	7.25654	2.69006	0.131868	2.34286	0.739161	0.148207	0.723126	1.71111	3.22021	37.0333	28.4667	22.1667	14.0333	5.33333	2.83333	14.8333	7.46667	3.43333	74.4	68.2	64.0667	78	62	39	45	11	11	464.263	331.947	278.711	1345.64	0.0519869	0.0905083	0.345774	0.308961	0.173912	0.173912	0.200507	1.88194	0.372692
Glucose	Experiment_10_03_2020	2	125	168	1.17621	7.36388	2.688	0.132931	1.48672	0.717816	0.141355	0.751659	3.7435	4.8007	39.7	25.6667	15.8333	17.4333	8.5	3.56667	14.7333	6.9	2.86667	74.5	68.9333	64.0667	81	62	41	36	15	2	369.152	270.296	215.53	1150.46	0.0668843	0.0944786	0.302526	0.211874	0.164314	0.164314	0.196924	1.28241	0.417736
Glucose	Experiment_10_03_2020	1	270	365	1.11897	10.1323	2.7037	0.132414	2.19751	0.75699	0.117554	0.745807	3.74041	2.93571	34.6667	27.5667	22.8	10.0667	3.8	2.1	11.8667	4.2	2.56667	72.7333	68.3667	64.6667	76	60	38	26	18	18	871.379	594.083	509.23	2616.94	0.0425355	0.0659918	0.364156	0.325819	0.171822	0.171822	0.155292	0.784864	0.374589
Glucose	Experiment_10_03_2020	2	152	203	1.24287	8.82979	2.67105	0.129676	1.82369	0.773207	0.125287	0.77216	3.89945	2.50678	36.5	27.0333	20.2333	15.3	5.5	3.13333	14.5667	5.6	3.1	73.6333	67.0667	63.6667	81	61	38	36	3	3	505.283	355.379	306.199	1516.9	0.0561768	0.0867004	0.348698	0.282884	0.164436	0.164436	0.162036	0.642856	0.371332
Glucose	Experiment_10_03_2020	1	155	204	1.29134	10.6458	2.63226	0.124069	1.37148	0.723915	0.155623	0.743372	6.64499	5.81757	37	27.3333	20.1333	14.5667	5.43333	3.3	14.8333	5.56667	2.6	73.8	69.3	64.9	78	62	38	46	13	6	510.763	366.992	316.924	1630.53	0.0591547	0.0754131	0.341527	0.281434	0.147562	0.147562	0.214974	0.875482	0.375919
Glucose	Experiment_10_03_2020	2	212	291	1.13892	11.0168	2.74528	0.138648	1.61993	0.748494	0.134011	0.766584	3.74633	2.0612	39.0667	29.1	22.6333	12.4667	4.56667	3.2	11.4	5.23333	2.8	73	67.7667	63.2667	82	64	42	42	15	3	781.268	523.815	433.7	2204.18	0.0511358	0.0770631	0.381663	0.328004	0.196312	0.196312	0.179041	0.55019	0.449134
Glucose	Experiment_10_03_2020	1	113	142	1.22769	7.83356	2.51327	0.107527	2.99364	0.709573	0.196304	0.690075	4.60652	4.75444	38.2	27.7667	16.7	18.7333	7.73333	4.73333	17.6	8.5	3.96667	74.7	70.2	64.8	81	58	35	24	17	15	359.372	273.938	230.7	1166.58	0.0743481	0.092851	0.312264	0.209315	0.137487	0.137487	0.276651	1.03211	0.360771
Glucose	Experiment_10_03_2020	2	134	182	1.44274	11.5177	2.71642	0.13649	3.6422	0.703337	0.155316	0.742607	5.11797	5.10219	37.8	29.1	20.5667	16.5	7.1	2.73333	13.3	5.86667	3.6	74.4333	67.6667	64.4333	83	62	43	37	28	7	545.497	397.029	313.407	1661.41	0.0671784	0.102751	0.375944	0.278904	0.172174	0.172174	0.220828	0.996917	0.400763
NaCl	Experiment_10_03_2020	1	167	224	1.33092	9.04276	2.68263	0.130926	3.61623	0.716415	0.14389	0.728181	2.87906	2.87291	40.5333	26.7	17.1667	14.8333	6.56667	2.63333	13.9333	5.93333	2.73333	73.4333	68.8333	63.7	80	61	39	40	20	17	587.258	432.546	346.334	1813.95	0.063374	0.0781209	0.330154	0.236741	0.16416	0.16416	0.200847	0.997863	0.447059
NaCl	Experiment_10_03_2020	2	172	228	1.29479	6.01886	2.65116	0.126386	1.99913	0.722368	0.166907	0.738105	3.14478	7.08124	38.6333	29.7667	22.3667	13.8333	6.46667	3.33333	13.3667	5.5	3.23333	74.2	67.9	65.0667	77	60	38	14	14	5	545.636	400.409	348.521	1707.39	0.0518368	0.0722578	0.388889	0.309434	0.145058	0.145058	0.231056	2.25174	0.415342
NaCl	Experiment_10_03_2020	1	178	228	1.18184	8.89985	2.5618	0.113082	4.16216	0.684984	0.145747	0.694198	1.52898	1.67192	35.5667	23.5667	17.3333	14.0667	5.9	2.53333	13	6.33333	2.96667	74.3	68.5667	65.3	80	60	36	25	18	9	492.987	379.164	311.243	1591.19	0.0608736	0.0827141	0.276915	0.230481	0.141993	0.141993	0.212775	1.09349	0.368135
NaCl	Experiment_10_03_2020	2	283	379	0.896383	7.72759	2.67845	0.128818	0.973941	0.752802	0.115566	0.745368	2.26928	1.98824	32.9333	26.0667	21.3667	11.2667	5.46667	2.7	11.1667	4.26667	2.63333	72.7	68.4	64.7	80	61	36	44	16	7	779.47	559.34	487.469	2378.75	0.0395056	0.0592034	0.339917	0.301826	0.154393	0.154393	0.153515	0.876153	0.353738
NaCl	Experiment_10_03_2020	1	220	296	1.18418	10.043	2.69091	0.131175	0.953096	0.77707	0.105839	0.765107	3.50806	2.56625	39.4667	29.2	22.1	11.7667	5.1	3.16667	10.7667	5.1	2.96667	72.6667	67.9	65.3667	74	60	37	39	23	13	661.436	492.285	388.299	2053.22	0.0472459	0.0646775	0.383758	0.306624	0.164054	0.164054	0.136202	0.731528	0.463651
NaCl	Experiment_10_03_2020	2	165	221	1.18151	6.26605	2.67879	0.130435	3.64131	0.784012	0.10871	0.77713	5.06665	4.72384	37	28.5333	24.5	15.2333	7	3.5	13	6.3	2.8	74.4	68.7333	64.7333	75	60	37	38	18	13	479.209	331.957	281.245	1443.47	0.0514695	0.0730766	0.356113	0.350377	0.170332	0.170332	0.138658	0.932341	0.390879
NaCl	Experiment_10_03_2020	2	153	203	1.03794	7.31736	2.65359	0.127182	2.02538	0.796835	0.121288	0.790785	2.04729	1.76358	38.2333	28.0333	22.5667	16.7667	6.33333	3.73333	16.8	8.06667	3.7	73.7333	69.3667	64.1	78	61	37	32	15	14	467.032	330.798	280.786	1475.72	0.0566953	0.0762057	0.325721	0.312362	0.155864	0.155864	0.152212	0.861423	0.376464
Control	Experiment_13_03	1	170	211	0.961962	7.87025	2.48235	0.100719	4.86969	0.748385	0.139808	0.735275	1.76785	1.4426	34.3333	21.3	17.2667	15.2	6.33333	3.1	13.1667	5.26667	3.1	73.8667	68.2333	64.5333	75	58	35	19	16	9	554.201	421.183	373.971	1893.51	0.062018	0.0756758	0.254632	0.230602	0.118609	0.118609	0.186813	0.81602	0.34871
Control	Experiment_13_03	2	215	281	0.972517	9.37334	2.61395	0.120287	1.90708	0.772376	0.133423	0.778322	1.59572	1.10724	36.8333	29.6333	21.4667	14.7667	6.4	3.33333	11.1333	4.2	2.56667	72.5	67.6667	64.2667	76	57	37	28	20	7	736.483	537.848	473.412	2373.74	0.0465274	0.0567731	0.400735	0.306321	0.138435	0.138435	0.172743	0.693882	0.418794
Control	Experiment_13_03	1	130	172	1.13746	7.2024	2.64615	0.126844	2.0267	0.719131	0.16326	0.740354	3.39775	4.77991	36.7333	24.0333	17.8	17.5667	7.8	3.46667	16.3	7.16667	3.53333	74.0333	68.9667	63.9333	80	61	40	29	15	6	361.827	265.584	219.429	1181.49	0.0635655	0.0814115	0.272923	0.236203	0.148014	0.148014	0.227024	1.40679	0.353926
Control	Experiment_13_03	2	136	175	1.03557	11.5018	2.57353	0.115942	2.61836	0.696688	0.146157	0.706423	1.22501	1.62293	36.4333	27.1333	18.1	17.9667	7.46667	3.66667	15.9	5.93333	3.2	73.9	68.9667	63.9667	78	61	36	37	13	13	457.14	350.518	289.31	1366.47	0.0637208	0.091867	0.33633	0.2452	0.155807	0.155807	0.209788	1.32483	0.354023
Glucose	Experiment_13_03	1	171	212	1.16317	7.44423	2.47953	0.100239	2.2563	0.742382	0.140722	0.729979	5.21429	3.68014	32.2333	20.4	14.4333	15.3667	6.16667	3.26667	13.7333	6.06667	3.03333	72.7667	66.3	61.4333	80	58	35	26	21	2	501.487	381.987	333.445	1627.09	0.0664955	0.0821579	0.237963	0.195205	0.129898	0.129898	0.189555	0.705779	0.313382
Glucose	Experiment_13_03	2	149	190	1.18471	11.3324	2.55034	0.112	4.91112	0.661062	0.171434	0.692945	3.97578	3.56173	30.1333	17.6667	11.2667	16.9333	6.76667	4.16667	13.7	6.53333	3.56667	73	66.3	62.7	81	60	39	15	9	4	480.739	384.472	309.553	1517.5	0.0824097	0.0953049	0.18628	0.130214	0.141716	0.141716	0.259331	0.895856	0.277122
Glucose	Experiment_13_03	1	181	240	1.02702	7.97513	2.65193	0.126316	5.64851	0.645645	0.185545	0.69609	2.33106	2.5823	35.7333	25.5	10.6667	12.1333	4.36667	1.6	10.7	3.66667	2.43333	72.6667	67.6	64.4	79	62	39	30	17	2	565.261	396.507	333.77	1719.54	0.0683357	0.112758	0.341502	0.132867	0.167049	0.167049	0.28738	1.10778	0.403981
Glucose	Experiment_13_03	2	276	361	1.06055	12.3814	2.61594	0.119944	3.99655	0.741815	0.126934	0.738438	1.98275	1.64222	33.3333	25.4667	18.6	11.8	5.86667	2.66667	8.86667	4.83333	2.33333	72.5	68.8333	64.6	79	60	38	20	10	9	776.521	565.675	467.547	2503.08	0.0437005	0.0627779	0.322396	0.261242	0.15179	0.15179	0.171113	0.828255	0.384494
Control	Experiment_13_03	1	157	201	0.896124	8.71935	2.56051	0.11335	2.77141	0.674405	0.207419	0.689656	1.50536	0.962798	34.2333	23.4	13.3667	15.5667	7.7	3.53333	15.2667	6.93333	3.3	74.5	69.4667	65.1333	79	61	38	29	20	2	506.366	373.039	326.966	1679.91	0.0663194	0.0828558	0.263326	0.162803	0.1326	0.1326	0.307558	0.639581	0.320203
Control	Experiment_13_03	2	129	160	1.07341	10.6316	2.48062	0.101587	4.5817	0.659385	0.173084	0.66159	1.36579	1.08839	34.7	22.9667	14.5333	16.9	6.43333	3.43333	17.6	8	3.26667	73.8	68.2333	65.3	80	58	20	26	9	6	474.384	355.614	332.291	1528.4	0.0773591	0.0861536	0.248478	0.181623	0.118796	0.118796	0.262493	0.796895	0.30427
Control	Experiment_13_03	1	137	178	1.01948	8.66957	2.59854	0.119658	4.51268	0.665964	0.203579	0.694237	3.4502	2.48641	36.4	25	15.5	18.0667	9.1	4.9	16.2333	6.13333	3.66667	74.9667	68.4667	62.9333	79	60	40	27	10	2	468.055	338.232	287.803	1482.74	0.0650278	0.0741334	0.302674	0.199663	0.150846	0.150846	0.305691	0.720657	0.34336
Control	Experiment_13_03	2	184	241	1.04262	11.882	2.61957	0.121593	1.64424	0.719849	0.15485	0.702674	2.3192	2.05403	37.5667	29.5	21.3667	14.9667	6.16667	2.26667	12.9333	7.6	3.43333	73.9	68.9667	64.7667	79	60	36	31	24	11	582.589	423.561	352.142	1752.4	0.0514654	0.0821479	0.356871	0.292391	0.164575	0.164575	0.215115	0.885665	0.404046
Glucose	Experiment_13_03	1	153	195	1.17673	9.14739	2.54902	0.111688	3.1726	0.652839	0.179227	0.709677	5.0294	3.75793	36.6333	24.0333	11.7	14.7333	5.9	3.36667	14.6	6.1	2.9	73.1667	68.9333	63.6667	81	59	38	35	19	2	451.95	329.161	293.937	1490.31	0.0713283	0.0884343	0.285411	0.144816	0.132077	0.132077	0.274534	0.747194	0.376209
Glucose	Experiment_13_03	2	177	226	1.15998	11.8183	2.55367	0.111857	2.38175	0.67004	0.188425	0.683519	3.31338	2.50194	36.1667	21.0333	13.1333	15.8333	7	3.3	13.6333	6.36667	3.23333	74.2667	67.4333	63.5	79	60	37	23	15	2	535.937	431.132	374.513	1760.97	0.0556358	0.061769	0.240175	0.16427	0.116429	0.116429	0.281215	0.755103	0.371633
Glucose	Experiment_13_03	1	194	256	0.937815	7.28697	2.63918	0.12426	2.42117	0.728543	0.142045	0.74214	1.65004	0.999386	37.2	26.6667	20.8667	15.2667	5.9	2.76667	12.9667	5.4	2.83333	73.4333	67.6333	64.7	81	62	39	29	13	8	613.11	430.522	354.972	1812.59	0.0546278	0.0678766	0.341725	0.291487	0.177096	0.177096	0.194971	0.605675	0.400772
Glucose	Experiment_13_03	2	309	410	0.908319	10.9512	2.65372	0.125153	2.59769	0.376903	0.391689	0.54958	0.959728	1.48173	32.0667	16.7	1	6.5	1.7	1	6.9	1.8	1	72.3	67.5333	64.2	69	25	1	23	5	1	942.761	334.238	261.551	2913.77	0.0141231	0.0229599	0.226673	0	0.256845	0.256845	1.03923	1.5439	0.384811
NaCl	Experiment_13_03	1	208	282	1.14277	8.95354	2.71154	0.134168	1.29276	0.694894	0.156215	0.715648	3.51272	3.40943	37.1667	25.2	18.3333	12.3667	6.53333	3.1	11.9667	5.5	2.6	72.9333	68.4	64.2333	82	63	38	30	11	6	597.915	443.218	371.502	1781.66	0.0509981	0.0744242	0.313196	0.255273	0.160558	0.160558	0.224804	0.970597	0.413341
NaCl	Experiment_13_03	2	110	147	1.10241	6.89699	2.67273	0.131488	4.22703	0.786654	0.13039	0.80947	3.2671	2.53475	42.1	30.9	22.3	20.6333	8.6	5.23333	16.5667	8.3	4.23333	73.9667	70.2667	62.6	78	59	39	46	30	17	426.354	306.198	247.511	1321.44	0.0643346	0.0786023	0.364712	0.309537	0.166532	0.166532	0.165752	0.775842	0.444832
Glucose	Experiment_13_03	1	248	337	0.934047	10.8106	2.71774	0.134529	2.13074	0.760087	0.118763	0.77223	3.56019	2.68605	36.8333	28.0333	23.2333	10.6333	5.7	2.6	11.3	3.8	2.56667	72.9667	67.8333	64.9333	81	62	40	22	20	17	868.156	615.084	492.323	2649.61	0.0457845	0.0551661	0.378449	0.331374	0.174215	0.174215	0.156249	0.754468	0.414054
Glucose	Experiment_13_03	2	161	203	1.23915	10.9427	2.52174	0.107232	3.43539	0.679328	0.164019	0.710237	4.21779	2.39542	31.9667	15.9333	12.0667	14.6	6.93333	3.96667	13.1	5.76667	2.2	73.3333	68.6667	64.1333	81	58	36	31	9	2	564.628	435.267	390.153	1950.08	0.0724792	0.0823559	0.161632	0.159311	0.111848	0.111848	0.241443	0.567933	0.313226
Glucose	Experiment_13_03	1	177	218	1.08236	9.14351	2.46328	0.0974478	1.86924	0.666779	0.181848	0.695517	1.86495	1.70262	27.9333	12.4667	9.7	15.9667	7.06667	3.1	14.6667	5.43333	2.93333	73.8667	68.5	64.7333	80	58	26	13	2	2	505.827	407.35	365.86	1890.83	0.0705082	0.0827386	0.111522	0.109493	0.0917834	0.0917834	0.272726	0.912956	0.224099
Glucose	Experiment_13_03	2	154	198	1.08618	10.9943	2.57143	0.11509	1.94454	0.676208	0.184825	0.72089	4.28338	3.85589	35.2	19.3	13	16.3	7.7	3.86667	14.3333	4.86667	2.76667	74.7667	68.2333	63.9667	81	61	39	17	9	2	476.992	361.695	319.042	1608.68	0.0618604	0.0808741	0.227775	0.167211	0.122477	0.122477	0.273326	0.900198	0.345284
Glucose	Experiment_13_03	1	218	277	1.00391	9.22243	2.54128	0.10929	2.58235	0.707936	0.154636	0.713976	3.50527	1.91201	31.9333	24.3667	15.8	12.3667	6.13333	3.3	11.7	5	3.43333	73.2333	67.6667	63.3667	80	60	36	26	10	4	596.507	459.315	391.704	1895.11	0.0543818	0.0715381	0.309043	0.20634	0.136226	0.136226	0.218432	0.545469	0.328819
Glucose	Experiment_13_03	2	219	284	1.08742	12.4953	2.59361	0.117229	3.10085	0.63703	0.179242	0.663101	3.31043	2.68361	31.1667	20.3333	11.5667	13.4667	7.2	3.26667	11.4333	5.6	2.8	72.7333	67.6333	62.9667	82	62	40	34	3	2	689.441	526.089	439.18	2189.95	0.0624007	0.0702365	0.237507	0.145706	0.142943	0.142943	0.281371	0.810651	0.321914
Glucose	Experiment_13_03	1	118	146	1.03423	5.50264	2.47458	0.101045	1.57323	0.639783	0.178209	0.689468	1.71827	1.47519	36.5333	21.1667	13.7	17.0333	7.36667	4.06667	16.5667	6.23333	3.36667	75.1333	68.4333	63.3	78	60	37	37	13	3	385.981	311.254	259.691	1350.85	0.0928432	0.101321	0.240086	0.172414	0.115739	0.115739	0.278546	0.858532	0.340922
Glucose	Experiment_13_03	2	94	114	1.51463	11.2792	2.42553	0.0941704	2.33093	0.676897	0.187405	0.663979	12.3175	22.1949	36	21	12.1333	21.9667	12.8667	5.76667	24.4333	9.7	4.73333	76.3333	67.5667	64.5667	81	61	23	34	16	2	335.073	266.978	239.672	1143	0.0859333	0.0940778	0.195276	0.123677	0.105609	0.105609	0.27686	1.8019	0.222864
NaCl	Experiment_13_03	2	100	128	1.24131	6.66497	2.56	0.115538	0.241947	0.741201	0.156051	0.721629	9.30857	11.4171	38.7667	25.1333	18.0667	19	8.56667	3.6	19.5667	6.8	3.23333	76.4667	68.8667	65.4	81	59	38	36	24	7	281.131	218.067	189.507	941.065	0.0749282	0.108159	0.295381	0.238606	0.121913	0.121913	0.210538	1.22651	0.337434
NaCl	Experiment_13_03	1	223	298	1.12396	11.0099	2.67265	0.128596	2.19645	0.761151	0.112183	0.754784	4.49508	2.13224	35.9333	26.9333	20.1	14.9333	5.63333	3.13333	11.1	5.03333	3.03333	72.8333	68.2667	64.5	77	62	38	36	16	13	700.637	498.784	414.847	2196.98	0.0470342	0.0609698	0.346336	0.277657	0.160364	0.160364	0.147385	0.474351	0.402268
NaCl	Experiment_13_03	2	117	153	1.5819	8.28007	2.61538	0.122924	6.17106	0.713852	0.172598	0.75727	33.4345	36.2106	40.2	24.9	16.6	19.7	6.33333	3.86667	15.8333	6.2	3.3	75.3	69.3667	63.2	82	62	39	28	12	4	446.089	330.13	285.582	1480.9	0.0845215	0.099854	0.296042	0.222037	0.13428	0.13428	0.241784	1.08303	0.409753
Control	Replicate1-2_2SlimeMold_Fusion	2	839	1145	0.612104	9.12136	2.72944	0.134354	1.59324	0.769014	0.0940016	0.752511	0.308545	0.298257	31.9667	27.4333	22.2667	6.86667	2.66667	2	4.76667	1.83333	1.3	70.1667	67.2667	64.5333	77	61	36	21	14	11	1438.07	963.732	828.531	4162.34	0.0213518	0.0356343	0.391238	0.331576	0.182837	0.182837	0.122237	0.966655	0.415902
Control	Replicate1-2_2SlimeMold_Fusion	1	685	934	0.579322	6.96258	2.72701	0.134192	1.47263	0.735543	0.144829	0.714369	0.280684	0.205522	33.5667	29.1667	22.1	5.86667	2.4	1.4	6.4	3.03333	1.7	71.2333	68	65.1667	79	59	36	31	24	18	1152.85	798.101	671.186	3372.35	0.0233988	0.0367622	0.402258	0.321429	0.178317	0.178317	0.196901	0.732216	0.419023
Control	Replicate1-2_2SlimeMold_Fusion	2	880	1232	0.554197	13.9536	2.8	0.143554	1.74225	0.786798	0.0787177	0.773351	0.222999	0.183671	33.0667	28.4667	25.2	6.53333	3.06667	1.4	4.7	2.43333	1.3	70.5333	67.5667	64.5333	79	60	37	29	21	16	1500.53	990.718	830.433	4156.65	0.0193838	0.0333343	0.399693	0.377965	0.201458	0.201458	0.100048	0.823641	0.430886
Glucose	Replicate1-2_2SlimeMold_Fusion	2	283	365	1.27456	6.79656	2.57951	0.114483	2.58298	0.748893	0.141701	0.764206	9.79356	7.86578	30.1	18.7333	11.1667	13.4333	6.83333	2.5	10.4333	3.56667	2.06667	71.5	68.2	64.0667	81	60	34	18	13	2	658.66	471.552	418.937	2265.35	0.0492862	0.0603507	0.234657	0.146774	0.129832	0.129832	0.189214	0.803158	0.322052
NaCl	Replicate1-2_2SlimeMold_Fusion	1	632	857	0.814696	6.42014	2.71203	0.132241	1.71096	0.748969	0.094021	0.732925	1.88298	1.27519	30.8333	24.8333	20.9333	7.4	3.2	2.2	5.73333	2.1	1.3	71.1333	67.8333	64.4	82	61	38	26	16	15	1100.96	763.747	645.895	3395.08	0.0326694	0.0439892	0.345842	0.311146	0.165528	0.165528	0.125534	0.677219	0.383792
NaCl	Replicate1-2_2SlimeMold_Fusion	2	594	815	0.842562	11.951	2.74411	0.136615	1.40669	0.757759	0.102429	0.739923	0.814598	0.550796	32.9	24.5333	20.5667	8.1	3.9	1.86667	6.9	2.7	1.56667	70.6333	67.8667	64.2667	79	61	37	26	11	10	1047.2	747.949	600.766	3072.79	0.0278707	0.0414137	0.335038	0.30303	0.180593	0.180593	0.135173	0.676157	0.40795
Control	Replicate3-4_2SlimeMold_Fusion	1	638	894	0.626342	7.46528	2.80251	0.144139	1.19134	0.780123	0.0846522	0.761959	0.579286	0.667345	34.7333	29.3333	25.8	7.8	2.96667	1.96667	5.33333	2.36667	1.4	70.2667	67.0667	65.1	80	61	38	32	30	23	1095.07	733.78	617.253	3049.14	0.0234741	0.0362343	0.416795	0.383046	0.196481	0.196481	0.108511	1.15201	0.452772
Control	Replicate3-4_2SlimeMold_Fusion	2	607	836	0.639158	12.5893	2.75453	0.137972	0.792096	0.765673	0.101956	0.748349	0.164738	0.112817	35.4333	29.7333	24.4333	7.23333	3.06667	2	7.7	3.43333	1.73333	70.7333	66.3333	64.1667	77	61	37	21	20	19	1165.89	807.518	653.015	3248.34	0.0256925	0.0397846	0.418124	0.363588	0.197614	0.197614	0.133159	0.684827	0.439979
Control	Replicate3-4_2SlimeMold_Fusion	1	851	1184	0.636323	10.9164	2.78261	0.141346	1.36555	0.76707	0.0941901	0.751054	0.449383	0.350076	33.9667	29.2	24.9667	6.43333	2.9	1.76667	4.76667	2.4	1.43333	70.1333	67.0667	64.9	78	60	37	25	17	16	1573.64	1081.73	871.886	4478.02	0.020825	0.0369545	0.414433	0.370798	0.194599	0.194599	0.122792	0.779014	0.446711
Control	Replicate3-4_2SlimeMold_Fusion	2	619	859	0.598761	8.45186	2.77544	0.140689	1.28782	0.779898	0.08581	0.76355	0.276946	0.23369	33.7	27.9	24.9667	8	4.2	1.93333	6.4	3.2	1.73333	71.1	68.0333	64.4333	79	60	37	23	15	15	1073.67	733.774	604.099	3088.91	0.0263258	0.0378965	0.380977	0.370548	0.188978	0.188978	0.110027	0.843811	0.421947
Glucose	Replicate3-4_2SlimeMold_Fusion	2	221	301	1.19332	10.3395	2.72398	0.135678	2.85643	0.735064	0.134631	0.735539	9.77446	10.7582	37.0667	29.1667	21.0333	12.7	5.7	3.5	11.2333	5	2.6	72.0333	67.6	64.6667	77	59	39	25	11	8	622.967	431.122	343.894	1774.65	0.0444841	0.0794846	0.386049	0.296992	0.195052	0.195052	0.183155	1.10064	0.42489
Glucose	Replicate3-4_2SlimeMold_Fusion	1	545	746	0.831001	11.2416	2.73761	0.135844	1.15724	0.757016	0.0931166	0.744501	1.23998	1.42103	34.5667	29.2	23.9	9.26667	3.93333	1.8	6.26667	2.8	1.96667	71.2667	68.3	64.6	80	60	36	26	18	13	1125.4	793.895	640.494	3261.84	0.0262394	0.0430659	0.403053	0.350186	0.184984	0.184984	0.123005	1.14601	0.435385
Glucose	Replicate3-4_2SlimeMold_Fusion	2	280	388	0.940137	9.46516	2.77143	0.141375	1.49029	0.734118	0.115436	0.745331	1.51304	1.6984	37.6667	30.2333	24.4	10.8333	5.2	2.3	10.8667	5.43333	2.13333	72.5333	67.5333	64.0667	79	62	40	34	19	19	659.57	467.435	354.481	1902.68	0.0419803	0.0612288	0.399356	0.359526	0.19706	0.19706	0.157245	1.12251	0.434595
NaCl	Replicate3-4_2SlimeMold_Fusion	1	512	710	0.803975	7.0842	2.77344	0.140636	1.57684	0.774142	0.0901564	0.763006	1.45821	1.04955	36.4333	28.7333	24.8667	7.9	4	1.83333	7.9	3.36667	1.9	71.1333	66.7667	63.7667	82	63	39	25	17	16	962.281	667.625	552.29	2852.77	0.0320438	0.0419231	0.400105	0.371228	0.178219	0.178219	0.11646	0.719749	0.451239
NaCl	Replicate3-4_2SlimeMold_Fusion	2	619	847	0.915962	12.9489	2.73667	0.135583	2.02657	0.756841	0.111158	0.750935	1.74994	1.15625	31.7667	24.1	20.5667	7.33333	3.33333	1.86667	6.53333	3.1	1.6	71.7667	67.9667	65.2	81	60	37	30	8	8	1123.15	782.254	665.039	3656.51	0.0277071	0.0411359	0.323741	0.298218	0.153139	0.153139	0.146871	0.660738	0.386817
NaCl	Replicate3-4_2SlimeMold_Fusion	1	509	671	0.759036	7.70712	2.63654	0.121915	2.11292	0.735401	0.107211	0.740399	0.77987	0.649524	31.7	26.1667	18.6667	7.83333	3.56667	1.8	6.73333	3.2	1.76667	71.2667	66.6333	64.6	78	60	34	25	19	6	813.066	584.837	502.897	2545.6	0.0365527	0.0562253	0.36206	0.268966	0.151842	0.151842	0.145786	0.832862	0.38688
NaCl	Replicate3-4_2SlimeMold_Fusion	2	761	1040	0.813014	10.7855	2.73325	0.13494	1.4097	0.76494	0.101381	0.746432	1.67226	1.46155	33.8333	28.1333	24.2	7.03333	3.03333	1.93333	6.03333	2.46667	1.4	70.3	67.4	63.9333	79	59	37	23	18	15	1265.83	889.423	747.047	3679.93	0.0246935	0.0396006	0.395277	0.364606	0.176885	0.176885	0.132535	0.873994	0.432573
Control	Replicate5-6_2SlimeMold_Fusion	2	501	675	0.794332	8.17922	2.69461	0.130112	3.43462	0.756913	0.105477	0.748406	1.24857	0.910661	30.0667	24.3333	18.0333	6.7	3.73333	1.83333	6.46667	3.1	1.7	71.6667	67.9667	65.1333	80	60	36	24	18	8	1148.94	780.964	666.658	3623.69	0.0323104	0.051393	0.327338	0.257488	0.163098	0.163098	0.139352	0.729362	0.361963
Control	Replicate5-6_2SlimeMold_Fusion	1	605	799	0.712612	6.68158	2.64132	0.122411	2.96512	0.731464	0.125983	0.727035	0.380994	0.501088	29	25.1333	20.1	7.16667	3.13333	2.03333	5.96667	2.83333	1.23333	70.8333	67.3	64.3	79	61	35	23	12	5	1069.56	771.352	665.595	3313.85	0.0295013	0.0461993	0.345915	0.299154	0.152541	0.152541	0.172235	1.31521	0.355087
Control	Replicate5-6_2SlimeMold_Fusion	2	909	1247	0.637514	13.0705	2.74367	0.136199	1.15822	0.737866	0.0940529	0.732558	0.27304	0.183525	31	24.9667	22.3667	6.73333	2.73333	1.53333	4.83333	2.6	1.83333	70	67.4333	65.1667	81	61	37	20	12	10	1619.17	1133.28	930.81	4467.81	0.0231539	0.0380361	0.344987	0.324211	0.194617	0.194617	0.127466	0.672152	0.401535
Glucose	Replicate5-6_2SlimeMold_Fusion	2	235	293	1.22189	7.85045	2.49362	0.101549	4.38139	0.685931	0.146645	0.689025	2.27442	2.52535	33.1	19.9333	15.4333	13.7667	6.03333	3	12.0333	5	2.93333	73.3	68.3	64.2333	81	59	35	21	10	8	592.184	455.139	400.908	1963.83	0.0561333	0.0662451	0.235914	0.203915	0.122383	0.122383	0.21379	1.11033	0.343852
Glucose	Replicate5-6_2SlimeMold_Fusion	1	422	541	1.14601	11.7278	2.56398	0.111421	4.39456	0.514287	0.330508	0.622331	2.2386	3.02506	27.0333	17.5333	10.7667	9.63333	4.23333	1.66667	7.4	2.6	1.33333	72.1333	67.3333	64.2333	80	59	29	13	4	2	884.42	549.512	472.309	3148.18	0.0269696	0.0340598	0.23069	0.149974	0.15401	0.15401	0.642652	1.35132	0.303296
Glucose	Replicate5-6_2SlimeMold_Fusion	2	202	260	1.23276	6.55661	2.57426	0.114563	5.56357	0.664063	0.168926	0.69337	7.22867	6.11662	33.5	21.7333	15.6	14.6	6.6	3	12.5667	3.9	2.16667	73.9333	68.4667	64.8	81	58	38	34	14	10	510.629	359.585	318.404	1688.33	0.0564516	0.074411	0.2762	0.214476	0.140318	0.140318	0.254382	0.846161	0.341119

## Sheet: Key
	Parameter	Description
	Treatment	Substrate type
	Folder	Experiment batch
	cell	Left (1) or right (2) cell in the dish
	nNodes	Number of nodes in the graph
	nEdges	Number of edges in the graph
	meanWidth	Mean edge width
	maxWidth	Maximum edge width
	meanDeg	Mean node degree
	alpha	Alpha graph coeffcient
	tortuosity	Tortuosity index
	PE_len_m	Path efficiency by length - mean
	PE_len_std	Path efficiency by length - standard deviation
	PES	Global measure of path efficiency (by length)
	PE_drag_m	Path efficiency by drag - mean
	PE_drag_std	Path efficiency by drag - standard deviation
	RR_G_25	Random Fault tolerance - Original Graph - 25% removed edges
	RR_G_50	Random Fault tolerance - Original Graph - 50% removed edges
	RR_G_75	Random Fault tolerance - Original Graph - 75% removed edges
	RR_mst_d_25	Random Fault tolerance - MST by drag - 25% removed edges
	RR_mst_d_50	Random Fault tolerance - MST by drag - 50% removed edges
	RR_mst_d_75	Random Fault tolerance - MST by drag - 75% removed edges
	RR_mst_l_25	Random Fault tolerance - MST by length - 25% removed edges
	RR_mst_l_50	Random Fault tolerance - MST by length - 50% removed edges
	RR_mst_l_75	Random Fault tolerance - MST by length - 75% removed edges
	RR_DT_25	Random Fault tolerance - Delaunay triang - 25% removed edges
	RR_DT_50	Random Fault tolerance - Delaunay triang - 50% removed edges
	RR_DT_75	Random Fault tolerance - Delaunay triang - 75% removed edges
	RS_wf_25	Sorted Fault tolerance - Original Graph - 25% weakest edges removed
	RS_wf_50	Sorted Fault tolerance - Original Graph - 50% weakest edges removed
	RS_wf_75	Sorted Fault tolerance - Original Graph - 75% weakest edges removed
	RS_sf_25	Sorted Fault tolerance - Original Graph - 25% strongest edges removed
	RS_sf_50	Sorted Fault tolerance - Original Graph - 50% strongest edges removed
	RS_sf_75	Sorted Fault tolerance - Original Graph - 75% strongest edges removed
	W_all	Wiring Cost - Full graph
	W_mst_d	Wiring Cost - MST by drag
	W_mst_l	Wiring Cost - MST by length
	W_DT	Wiring Cost Delaunay triangulation
	BDp_mean	Mean Edge Betweenness by drag
	BLp_mean	Mean Edge Betweenness by length
	NFT_50	Normalized fault tolerance - 50% of removed edges
	NFT_75	Normalized fault tolerance - 75% of removed edges
	NWCL	Normalized wiring cost
	Normalized_Network_Length	Normalized network length [0,1]
	PE_len_cov	Path efficiency by length - Covariance
	PE_drag_cov	Path efficiency by length - Covariance
	NFT_25	Normalized fault tolerance - 25% of removed edges
