# Supplementary material for: Substrate and cell fusion influence on slime mold network dynamics
Source: Sci Rep. 2021 Jan 15;11:1498. doi: 10.1038/s41598-020-80320-2 (PMC7810851; doi:10.1038/s41598-020-80320-2)
Supplement: Supplementary file 2 — Supplementary information 2 [file 41598_2020_80320_MOESM2_ESM.xlsx]

## Sheet: Data
cell	An	t	Ao	At	pC	Ae	Aws	nwsr	Wbins_1	Wbins_2	Wbins_3	Wbins_4	Wbins_5	Wbins_6	Wbins_7	Wbins_8	Wbins_9	Wbins_10	Wbins_11	Wbins_12	Wbins_13	Wbins_14	Wbins_15	Wbins_16	Wbins_17	Wbins_18	Wbins_19	Wbins_20	Lbins_1	Lbins_2	Lbins_3	Lbins_4	Lbins_5	Lbins_6	Lbins_7	Lbins_8	Lbins_9	Lbins_10	Lbins_11	Lbins_12	Lbins_13	Lbins_14	Lbins_15	Lbins_16	Lbins_17	Lbins_18	Lbins_19	Lbins_20	Wpar_1
1	1	0	1.32732	1.32755	99.2448	1.32755	0	0	0	0	0	0	0	0	0	0	0	0	0	0	0	0	0	0	0	0	0	0	0	0	0	0	0	0	0	0	0	0	0	0	0	0	0	0	0	0	0	0	0
1	1	0	1.32732	1.35086	99.967	1.35086	0	0	0	0	0	0	0	0	0	0	0	0	0	0	0	0	0	0	0	0	0	0	0	0	0	0	0	0	0	0	0	0	0	0	0	0	0	0	0	0	0	0	0
1	1	0	1.32732	1.331	99.9668	1.331	0	0	0	0	0	0	0	0	0	0	0	0	0	0	0	0	0	0	0	0	0	0	0	0	0	0	0	0	0	0	0	0	0	0	0	0	0	0	0	0	0	0	0
1	1	0	1.32732	1.35588	100	1.35588	0	0	0	0	0	0	0	0	0	0	0	0	0	0	0	0	0	0	0	0	0	0	0	0	0	0	0	0	0	0	0	0	0	0	0	0	0	0	0	0	0	0	0
1	1	0	1.32732	1.3381	99.8312	1.3381	0	0	0	0	0	0	0	0	0	0	0	0	0	0	0	0	0	0	0	0	0	0	0	0	0	0	0	0	0	0	0	0	0	0	0	0	0	0	0	0	0	0	0
1	1	0	1.32732	1.34106	100	1.34106	0	0	0	0	0	0	0	0	0	0	0	0	0	0	0	0	0	0	0	0	0	0	0	0	0	0	0	0	0	0	0	0	0	0	0	0	0	0	0	0	0	0	0
1	1.5	5.43333	1.32732	2.06623	97.1683	2.13986	0.0736305	8	0	0	0	0.04	0	0.04	0	0	0.04	0.08	0.04	0	0	0.04	0	0	0	0	0.04	0	0	0.04	0.08	0.04	0.12	0.08	0.04	0	0.04	0	0.12	0	0.08	0.04	0.08	0	0	0	0.08	0.04	1.11323
1	1.5	5.68333	1.32732	2.02548	99.6378	2.08798	0.0625007	2	0	0.0909091	0	0	0	0	0	0	0	0	0	0	0	0	0	0	0	0	0	0	0	0.0909091	0.0909091	0	0.0909091	0	0.181818	0	0	0	0	0	0	0	0	0.0909091	0	0	0	0	1.88923
1	1.5	6.38333	1.32732	2.01141	97.0899	2.05917	0.0477542	3	0	0.0357143	0.0357143	0.0357143	0	0	0	0.0357143	0.0357143	0	0	0	0.0357143	0	0	0	0	0	0.0357143	0	0	0.0357143	0.0357143	0.142857	0.0714286	0.0714286	0.0714286	0.0357143	0.107143	0	0.0357143	0.0357143	0.0357143	0.0357143	0.0357143	0	0.0714286	0.0714286	0	0.0357143	1.12813
1	1.5	7.43333	1.32732	1.95476	99.7464	1.95476	0	0	0	0	0	0	0	0	0	0	0	0	0	0	0	0	0	0	0	0	0	0	0	0	0	0	0	0	0	0	0	0	0	0	0	0	0	0	0	0	0	0	0
1	1.5	7.73333	1.32732	2.17981	99.1451	2.18758	0.00776487	1	0	0	0	0	0	0	0	0	0	0	0	0	0	0	0	0.047619	0	0.047619	0	0.047619	0	0	0	0.0952381	0.142857	0.047619	0.0952381	0.047619	0.0952381	0.047619	0	0	0	0	0.0952381	0.0952381	0.047619	0.047619	0	0	1.55814
1	1.5	8.35	1.32732	2.04434	94.4264	2.29433	0.249991	12	0	0.0238095	0.0238095	0.047619	0.0952381	0	0	0.0238095	0	0.0238095	0.047619	0.0714286	0.0238095	0.0714286	0	0.0238095	0	0	0.0238095	0	0.047619	0.047619	0.166667	0.047619	0.047619	0.047619	0.0238095	0.047619	0.047619	0.0952381	0.047619	0.0714286	0.0238095	0.0238095	0.0238095	0.0238095	0.0238095	0	0.0238095	0	0.779468
1	2	6.65	1.32732	2.65542	86.9464	3.08636	0.430948	44	0	0.152174	0.130435	0.0942029	0.0869565	0.0652174	0.0362319	0.0289855	0.0652174	0.0362319	0.0289855	0.0144928	0.00724638	0.0217391	0.00724638	0.0434783	0.00724638	0.00724638	0	0.0144928	0.101449	0.130435	0.210145	0.108696	0.108696	0.0434783	0.0507246	0.0289855	0.0144928	0.0434783	0.0144928	0.0289855	0.00724638	0	0.00724638	0.0144928	0	0.0144928	0	0.00724638	-0.297854
1	2	7.28333	1.32732	2.69011	95.1635	3.11486	0.424746	19	0	0.0547945	0.0684932	0.0958904	0.0410959	0.0410959	0	0.0410959	0.0684932	0.0410959	0.0136986	0.0273973	0.0684932	0	0.0136986	0.0136986	0	0	0.0136986	0	0.0410959	0.136986	0.0821918	0.0821918	0.0684932	0.0821918	0.0684932	0.109589	0.0821918	0.0273973	0.0410959	0	0.0136986	0.0410959	0.0273973	0	0.0273973	0	0	0	0.348778
1	2	8.33333	1.32732	2.69871	96.8618	3.85916	1.16045	26	0	0.275862	0.091954	0.0229885	0	0.0114943	0.0344828	0.0114943	0.0114943	0.0344828	0.0229885	0.0574713	0.045977	0.0229885	0.0114943	0	0.0229885	0	0	0.0229885	0.0344828	0.0804598	0.126437	0.0804598	0.0574713	0.0689655	0.103448	0.0804598	0.045977	0.0574713	0.0114943	0.0344828	0.0344828	0.0114943	0.0114943	0	0.0229885	0.0114943	0.0114943	0	-0.0554112
1	2	11.1	1.32732	2.69159	58.8216	3.95999	1.2684	116	0	0.247126	0.091954	0.0775862	0.0747126	0.091954	0.066092	0.0689655	0.0287356	0.0402299	0.0258621	0.0431034	0.0143678	0.0172414	0.0114943	0.0114943	0.00574713	0	0	0.00287356	0.12931	0.181034	0.143678	0.155172	0.114943	0.0488506	0.045977	0.045977	0.0258621	0.0114943	0.0143678	0	0.00574713	0.0114943	0.00287356	0.00574713	0	0	0.00574713	0.00287356	-0.529124
1	2	11.4167	1.32732	2.61641	83.1511	3.00709	0.390678	19	0	0.043956	0.164835	0.120879	0.120879	0.0989011	0.021978	0.032967	0.021978	0.0989011	0.032967	0.010989	0.021978	0.021978	0	0.010989	0.021978	0	0.010989	0.010989	0.032967	0.0989011	0.142857	0.0659341	0.0989011	0.0879121	0.043956	0.032967	0.010989	0.0879121	0.043956	0.032967	0.032967	0	0.021978	0.010989	0	0	0.010989	0.021978	-0.248237
1	2	11.8333	1.32732	2.63542	68.3116	4.15603	1.52062	114	0	0.328691	0.0779944	0.100279	0.0696379	0.0501393	0.0445682	0.0278552	0.0445682	0.0194986	0.0194986	0.0334262	0.0222841	0.0167131	0.0139276	0.0167131	0.0111421	0.0111421	0.0139276	0	0.139276	0.189415	0.172702	0.144847	0.100279	0.0529248	0.0557103	0.0306407	0.0278552	0.00835655	0.00557103	0.00835655	0.00835655	0.00557103	0.00835655	0.00557103	0.00278552	0.00835655	0.00278552	0	-0.657413
1	2.5	8.2	1.32732	3.33427	92.533	4.56302	1.22874	54	0	0.318471	0.11465	0.0700637	0.044586	0.0382166	0.0127389	0.0191083	0.0318471	0.0191083	0.0191083	0.0254777	0	0.0191083	0	0.0191083	0	0.0127389	0	0.0191083	0.0764331	0.171975	0.146497	0.101911	0.0955414	0.0955414	0.0318471	0.0636943	0.0318471	0.0254777	0.0127389	0.0191083	0.0318471	0	0.0318471	0	0.00636943	0.00636943	0.0127389	0	-0.494318
1	2.5	8.8	1.32732	3.38161	83.5322	5.72993	2.34833	134	0	0.481203	0.122807	0.0701754	0.0225564	0.0275689	0.0175439	0.0125313	0.0150376	0.0075188	0.0225564	0.0200501	0.0100251	0.0150376	0.0100251	0.00501253	0.00501253	0.00250627	0.00501253	0.0175439	0.102757	0.180451	0.182957	0.155388	0.0877193	0.0827068	0.047619	0.0275689	0.0225564	0.00501253	0.0150376	0.0150376	0.0125313	0.00501253	0.00501253	0.00250627	0.00250627	0.00501253	0.00250627	0.00250627	-0.99633
1	2.5	9.93333	1.32732	3.33992	92.6111	4.31429	0.974375	36	0	0.198347	0.0909091	0.0743802	0.0330579	0.0578512	0.0165289	0.0165289	0.0165289	0.0578512	0.0165289	0.00826446	0.0413223	0	0.0330579	0.0247934	0.00826446	0	0.0165289	0	0.0165289	0.0661157	0.132231	0.140496	0.0743802	0.0661157	0.0578512	0.0413223	0.0743802	0.0330579	0.0413223	0.0413223	0.0578512	0	0.0165289	0.0247934	0.00826446	0	0.00826446	0	-0.0438057
1	2.5	12.75	1.32732	3.34282	52.6532	6.10759	2.76477	172	0	0.25731	0.0838207	0.140351	0.11306	0.0896686	0.0545809	0.0506823	0.0272904	0.0409357	0.0136452	0.0116959	0.00974659	0.0136452	0.00584795	0.0116959	0.00584795	0.00194932	0.00194932	0.00389864	0.109162	0.148148	0.216374	0.146199	0.103314	0.0740741	0.0565302	0.0350877	0.00974659	0.0116959	0.00974659	0.0116959	0.0136452	0.00779727	0.00194932	0.00389864	0	0.00194932	0.00194932	0.00389864	-0.666838
1	2.5	12.9333	1.32732	3.35527	49.0589	6.38461	3.02934	195	0	0.239796	0.192177	0.181973	0.112245	0.0578231	0.0646259	0.0238095	0.0272109	0.0221088	0.0153061	0.00510204	0.0136054	0.00170068	0.00170068	0	0.00340136	0	0.00170068	0	0.103741	0.210884	0.181973	0.136054	0.0901361	0.0646259	0.0612245	0.0238095	0.0221088	0.0153061	0.0102041	0.0085034	0.00340136	0.00340136	0.00340136	0.00170068	0	0.00340136	0.00340136	0.00170068	-0.858059
1	2.5	15.9	1.32732	3.45887	67.7526	5.45673	1.99786	35	0	0.0666667	0.0933333	0.166667	0.14	0.08	0.0866667	0.0533333	0.06	0.0266667	0.0333333	0	0.00666667	0.00666667	0.00666667	0.0133333	0	0	0	0.0133333	0.0466667	0.08	0.126667	0.1	0.06	0.0733333	0.08	0.08	0.0266667	0.0333333	0.0266667	0.0133333	0.0333333	0.0266667	0.0133333	0.0266667	0.0133333	0.0133333	0.0266667	0.00666667	-0.296498
1	3	9.26667	1.32732	3.92587	81.6551	6.30813	2.38226	125	0	0.393617	0.135638	0.106383	0.0585106	0.0265957	0.0159574	0.0212766	0.018617	0.0132979	0.0132979	0.00797872	0.018617	0.00531915	0.00531915	0.00531915	0.00797872	0.00531915	0.0132979	0.018617	0.135638	0.151596	0.212766	0.151596	0.0771277	0.0478723	0.0345745	0.037234	0.0265957	0.0319149	0.0106383	0.0106383	0.00531915	0.0106383	0	0.00265957	0.00265957	0.00797872	0.00797872	0.00265957	-0.893083
1	3	12.1	1.32732	4.01297	76.9045	7.69716	3.68418	74	0	0.176923	0.2	0.161538	0.1	0.0846154	0.0615385	0.0192308	0.0269231	0.00769231	0	0.0115385	0.0153846	0.0115385	0.00769231	0	0.00769231	0.00769231	0.00384615	0.0153846	0.0653846	0.1	0.103846	0.115385	0.107692	0.0961538	0.0576923	0.05	0.0730769	0.0269231	0.0307692	0.0307692	0.0153846	0.0269231	0.00384615	0.00769231	0.00384615	0.00384615	0.00769231	0.0115385	-0.68078
1	3	13.1	1.32732	3.9589	34.6126	10.8298	6.87094	224	0	0.276151	0.223152	0.192469	0.11855	0.069735	0.027894	0.0292887	0.0125523	0.0167364	0.0069735	0.0027894	0.0013947	0	0	0	0	0	0	0	0.125523	0.168759	0.157601	0.11576	0.105997	0.0655509	0.0460251	0.0264993	0.0348675	0.0209205	0.0153417	0.0167364	0.0111576	0.0083682	0.0111576	0.0125523	0.0083682	0.0013947	0.0027894	0.0041841	-0.981712
1	3	17.6	1.32732	3.96823	68.143	5.95185	1.98362	48	0	0.127273	0.0727273	0.127273	0.0818182	0.0863636	0.1	0.0772727	0.0454545	0.0545455	0.0272727	0.00454545	0.0363636	0.0136364	0.00909091	0	0.00909091	0.00454545	0.00454545	0.0227273	0.0545455	0.0681818	0.104545	0.127273	0.113636	0.0681818	0.0818182	0.0318182	0.0772727	0.0454545	0.05	0.0318182	0.0181818	0.0318182	0.00454545	0.0136364	0.00909091	0.0136364	0.00909091	0	-0.32418
1	3.5	10.55	1.32732	4.68721	62.0107	8.89352	4.20631	229	0	0.403736	0.142241	0.119253	0.0732759	0.033046	0.0272989	0.0215517	0.0172414	0.012931	0.00718391	0.012931	0.0201149	0.012931	0.00862069	0.00287356	0.0114943	0.00431034	0.00862069	0.00143678	0.109195	0.196839	0.212644	0.12931	0.0977011	0.0732759	0.0431034	0.0344828	0.0172414	0.0114943	0.00574713	0.00287356	0.00862069	0.00431034	0.00143678	0.00431034	0.00287356	0.00287356	0.00574713	0	-0.990088
1	3.5	14.1833	1.32732	4.94846	37.3836	12.4513	7.5028	234	0	0.228093	0.203608	0.173969	0.143041	0.106959	0.0412371	0.0244845	0.0167526	0.0128866	0.00386598	0.00515464	0.0064433	0.00773196	0.00515464	0.00515464	0.00128866	0.00128866	0	0	0.109536	0.162371	0.164948	0.125	0.0811856	0.0670103	0.064433	0.0373711	0.0438144	0.0296392	0.0231959	0.0141753	0.0141753	0.00515464	0.00257732	0.00128866	0.00515464	0.00515464	0.00515464	0.00257732	-0.874962
1	3.5	14.4667	1.32732	4.63892	61.632	10.1455	5.50655	150	0	0.231733	0.173278	0.154489	0.108559	0.0751566	0.0584551	0.0480167	0.0208768	0.0104384	0.00626305	0.0167015	0.00417537	0.00208768	0.00417537	0.00208768	0.00417537	0.00417537	0.00208768	0.00417537	0.0751566	0.114823	0.106472	0.110647	0.0897704	0.091858	0.0730689	0.0668058	0.0647182	0.0334029	0.0250522	0.0271399	0.0208768	0.0167015	0.0104384	0.00835073	0.0104384	0.00626305	0.00208768	0.00208768	-0.760953
1	4	11.0333	1.32732	5.37918	54.4442	10.5548	5.17565	292	0	0.334868	0.181818	0.155351	0.0771001	0.0621404	0.0322209	0.0218642	0.0149597	0.0126582	0.0161105	0.00920598	0.0149597	0.00575374	0.00690449	0.00460299	0.0023015	0.00345224	0.00345224	0	0.131185	0.207135	0.197929	0.135788	0.0978136	0.0724971	0.0402762	0.0218642	0.0115075	0.0103567	0.00920598	0.00115075	0.00690449	0.00575374	0.00115075	0.00345224	0.0023015	0	0	0	-0.974735
1	4	15.7667	1.32732	5.4627	55.3583	11.6242	6.16153	210	0	0.253602	0.122478	0.129683	0.103746	0.0677233	0.0605187	0.0403458	0.0417867	0.0302594	0.0144092	0.0129683	0.00864553	0.00864553	0.00576369	0.0100865	0.00432277	0.00720461	0.00432277	0.00576369	0.0907781	0.126801	0.113833	0.126801	0.116715	0.0821326	0.0677233	0.0605187	0.0417867	0.0302594	0.0302594	0.018732	0.0144092	0.0172911	0.0100865	0.00576369	0.00288184	0.00144092	0.00432277	0.00144092	-0.681488
2	1	0	1.32732	1.32873	99.4456	1.32873	0	0	0	0	0	0	0	0	0	0	0	0	0	0	0	0	0	0	0	0	0	0	0	0	0	0	0	0	0	0	0	0	0	0	0	0	0	0	0	0	0	0	0
2	1	0	1.32732	1.3333	99.417	1.3333	0	0	0	0	0	0	0	0	0	0	0	0	0	0	0	0	0	0	0	0	0	0	0	0	0	0	0	0	0	0	0	0	0	0	0	0	0	0	0	0	0	0	0
2	1	0	1.32732	1.35373	100	1.35373	0	0	0	0	0	0	0	0	0	0	0	0	0	0	0	0	0	0	0	0	0	0	0	0	0	0	0	0	0	0	0	0	0	0	0	0	0	0	0	0	0	0	0
2	1.5	8.26667	1.32732	2.07798	98.5912	2.07798	0	0	0	0	0	0	0	0	0	0	0	0	0	0	0	0	0	0	0	0	0	0	0	0	0	0	0	0	0	0	0	0	0	0	0	0	0	0	0	0	0	0	0
2	1.5	8.71667	1.32732	2.01492	90.8491	2.31464	0.299718	25	0	0.452055	0.0410959	0.0410959	0	0.0273973	0.0410959	0.0273973	0.0273973	0.0136986	0.0273973	0.0136986	0	0.0273973	0	0.0136986	0	0.0136986	0.0136986	0	0.0547945	0.136986	0.205479	0.0821918	0.0958904	0.109589	0.0684932	0.0273973	0.0410959	0.0273973	0	0.0136986	0.0136986	0.0136986	0	0	0	0	0	0.0136986	-0.5983
2	1.5	10.2167	1.32732	2.0181	98.9896	2.03174	0.0136338	1	0	0	0	0	0	0	0	0	0	0	0	0	0	0	0	0	0	0	0.0769231	0	0	0	0	0	0.153846	0.0769231	0	0	0	0.0769231	0	0	0	0	0.0769231	0.0769231	0.0769231	0.153846	0.0769231	0	1.69726
2	2	10.2833	1.32732	2.67124	93.8919	3.11434	0.443103	15	0	0.254237	0.0508475	0.0508475	0.0169492	0.0169492	0	0.0508475	0.0169492	0	0.0338983	0.0169492	0.0169492	0.0169492	0.0338983	0	0	0	0	0.0169492	0.0677966	0.0677966	0.169492	0.118644	0.101695	0.0169492	0.101695	0	0.0169492	0.0338983	0.0338983	0.0169492	0.0169492	0.0508475	0.0169492	0.0508475	0.0169492	0.0338983	0	0	0.154658
2	2	12.55	1.32732	2.72144	80.4904	3.11467	0.393228	40	0	0.032	0.032	0.08	0.024	0.024	0.072	0.024	0.08	0.048	0.056	0.032	0.064	0.024	0.032	0.04	0.016	0.008	0.016	0.016	0.096	0.176	0.112	0.12	0.112	0.056	0.072	0.032	0.04	0.024	0.016	0.008	0.016	0.008	0.008	0	0.016	0.024	0	0.008	0.399
2	2	13.8	1.32732	2.70858	66.0608	5.16778	2.45921	86	0	0.473868	0.1777	0.087108	0.0522648	0.0348432	0.0174216	0.0278746	0.010453	0.0139373	0.0139373	0.010453	0.010453	0	0	0	0.00348432	0.0139373	0.00348432	0.00696864	0.0905923	0.209059	0.142857	0.108014	0.101045	0.0696864	0.0487805	0.0522648	0.0243902	0.0278746	0.0243902	0.0243902	0.0139373	0.0174216	0.00348432	0	0.010453	0	0	0.00348432	-1.15157
2	2.5	8.8	1.32732	2.06674	93.3808	2.34822	0.281486	22	0	0.369863	0.123288	0.0410959	0.0136986	0.0136986	0.0273973	0.0136986	0.0136986	0	0	0.0821918	0	0	0.0136986	0.0136986	0.0136986	0.0136986	0.0410959	0.0136986	0.0821918	0.150685	0.178082	0.0547945	0.150685	0.0684932	0.0547945	0.0136986	0.0684932	0.0136986	0.0136986	0.0136986	0.0273973	0.0136986	0	0	0	0	0	0	-0.494817
2	2.5	14.4333	1.32732	3.47192	80.6118	5.35497	1.88304	30	0	0.042735	0.179487	0.162393	0.136752	0.042735	0.0512821	0.042735	0.00854701	0.017094	0	0.025641	0.017094	0.00854701	0.017094	0	0	0.025641	0.017094	0.00854701	0.0683761	0.0512821	0.111111	0.145299	0.0512821	0.034188	0.0769231	0.0683761	0.0854701	0.017094	0.034188	0.00854701	0.017094	0.025641	0.00854701	0.017094	0.025641	0.017094	0.00854701	0	-0.258718
2	2.5	15.7	1.32732	3.3126	54.2159	4.76041	1.44781	120	0	0.120787	0.0730337	0.202247	0.13764	0.106742	0.0702247	0.0505618	0.0337079	0.0533708	0.0252809	0.011236	0.011236	0.011236	0.00561798	0.00561798	0.00561798	0.00280899	0.00280899	0.00280899	0.115169	0.174157	0.196629	0.162921	0.103933	0.0589888	0.0617978	0.0168539	0.0168539	0.00280899	0.00842697	0.00842697	0.00842697	0.00280899	0	0.00561798	0.00280899	0	0	0	-0.485014
2	3	13.1	1.32732	2.70787	67.9416	5.0311	2.32323	93	0	0.516129	0.154839	0.119355	0.0258065	0.0129032	0.00967742	0.0290323	0.016129	0.0258065	0.00967742	0.00322581	0.00645161	0.00322581	0.00322581	0.00322581	0	0	0.00322581	0.00322581	0.0870968	0.2	0.170968	0.145161	0.0806452	0.0774194	0.0451613	0.0387097	0.0387097	0.016129	0.00322581	0.00967742	0.0129032	0.00322581	0.00645161	0.00645161	0	0	0.00967742	0	-1.22154
2	3	16.9167	1.32732	4.06813	69.5189	7.01252	2.94439	34	0	0.116788	0.0583942	0.10219	0.0948905	0.116788	0.080292	0.0656934	0.0145985	0.0510949	0.0291971	0	0.0218978	0.0218978	0	0.0145985	0.0218978	0.0145985	0.00729927	0	0.0291971	0.0583942	0.0656934	0.124088	0.080292	0.0583942	0.0583942	0.0656934	0.080292	0.0656934	0.0510949	0.0291971	0.0291971	0.0364964	0.0145985	0.0145985	0.0218978	0.00729927	0.00729927	0.0145985	-0.204976
2	3	17.1167	1.32732	4.0374	46.4943	5.99415	1.95675	139	0	0.110092	0.105505	0.142202	0.149083	0.123853	0.0642202	0.0733945	0.0481651	0.0275229	0.0344037	0.0206422	0.0137615	0.016055	0.00229358	0.00458716	0.00458716	0	0.00458716	0	0.107798	0.165138	0.224771	0.142202	0.0963303	0.0894495	0.0298165	0.0321101	0.0206422	0.0137615	0.00229358	0.00229358	0.00688073	0.00458716	0.00917431	0.00229358	0.00229358	0.00458716	0.00458716	0	-0.471979
2	3.5	14.1833	1.32732	2.95295	60.1119	5.46521	2.51226	104	0	0.379104	0.18806	0.170149	0.0746269	0.0328358	0.0358209	0.0179104	0.0119403	0.00298507	0.00597015	0	0.00895522	0.00895522	0.00298507	0.00597015	0	0.00298507	0	0	0.116418	0.197015	0.158209	0.119403	0.101493	0.0656716	0.041791	0.0537313	0.0358209	0.0268657	0.00895522	0.00597015	0.0149254	0.0119403	0.00895522	0.0119403	0.00597015	0	0	0.00298507	-1.07497
1	1	0	1.32732	1.34467	99.9956	1.34467	0	0	0	0	0	0	0	0	0	0	0	0	0	0	0	0	0	0	0	0	0	0	0	0	0	0	0	0	0	0	0	0	0	0	0	0	0	0	0	0	0	0	0
1	1	0	1.32732	1.33793	99.6144	1.33793	0	0	0	0	0	0	0	0	0	0	0	0	0	0	0	0	0	0	0	0	0	0	0	0	0	0	0	0	0	0	0	0	0	0	0	0	0	0	0	0	0	0	0
1	1	0	1.32732	1.36183	100	1.36183	0	0	0	0	0	0	0	0	0	0	0	0	0	0	0	0	0	0	0	0	0	0	0	0	0	0	0	0	0	0	0	0	0	0	0	0	0	0	0	0	0	0	0
1	1	0	1.32732	1.34908	99.2126	1.34908	0	0	0	0	0	0	0	0	0	0	0	0	0	0	0	0	0	0	0	0	0	0	0	0	0	0	0	0	0	0	0	0	0	0	0	0	0	0	0	0	0	0	0
1	1	0	1.32732	1.33618	99.9877	1.33618	0	0	0	0	0	0	0	0	0	0	0	0	0	0	0	0	0	0	0	0	0	0	0	0	0	0	0	0	0	0	0	0	0	0	0	0	0	0	0	0	0	0	0
1	1	0	1.32732	1.32781	100	1.32781	0	0	0	0	0	0	0	0	0	0	0	0	0	0	0	0	0	0	0	0	0	0	0	0	0	0	0	0	0	0	0	0	0	0	0	0	0	0	0	0	0	0	0
1	1.5	3.85	1.32732	2.08608	98.0187	2.08608	0	0	0	0	0	0	0	0	0	0	0	0	0	0	0	0	0	0	0	0	0	0	0	0	0	0	0	0	0	0	0	0	0	0	0	0	0	0	0	0	0	0	0
1	1.5	4.81667	1.32732	2.08858	100	2.08858	0	0	0	0	0	0	0	0	0	0	0	0	0	0	0	0	0	0	0	0	0	0	0	0	0	0	0	0	0	0	0	0	0	0	0	0	0	0	0	0	0	0	0
1	1.5	4.93333	1.32732	2.02356	98.265	2.03517	0.0116048	2	0	0	0	0	0	0	0	0	0	0	0	0	0	0.0625	0	0	0	0.0625	0	0	0.0625	0.0625	0.0625	0.125	0	0	0	0	0	0.0625	0	0	0	0	0	0.0625	0.1875	0	0.0625	0.0625	1.93225
1	1.5	6	1.32732	2.07474	96.0188	2.11784	0.0431053	4	0	0	0	0	0	0	0.0666667	0	0.0666667	0	0	0	0.0666667	0	0	0	0.0666667	0.0666667	0	0	0	0	0.0666667	0.0666667	0	0.0666667	0	0	0.133333	0.133333	0.0666667	0.0666667	0.0666667	0.0666667	0	0	0	0	0.0666667	0	1.3119
1	1.5	6.71667	1.32732	2.12297	98.5989	2.12997	0.00699857	1	0	0	0	0	0	0	0	0	0	0	0	0	0	0	0	0	0	0	0	0	0	0	0	0	0	0	0	0	0	0	0	0	0	0	0	0	0	0	0	0	0
1	1.5	7.36667	1.32732	1.99587	90.8061	2.2459	0.250033	14	0	0.0384615	0.0576923	0.115385	0.0961538	0.0192308	0.0961538	0.0576923	0.0384615	0.0192308	0.0192308	0	0.0192308	0.0576923	0	0.0576923	0	0	0	0.0192308	0.0769231	0.115385	0.134615	0.153846	0.0576923	0.0769231	0.0576923	0.0384615	0.0384615	0.0192308	0.0192308	0.0576923	0.0192308	0	0.0192308	0	0.0192308	0	0.0384615	0	0.205872
1	2	7.28333	1.32732	2.71414	94.3673	3.28563	0.571487	43	0	0.147287	0.0697674	0.0620155	0.0310078	0.0387597	0.0620155	0.0155039	0.0232558	0.00775194	0.0232558	0.0310078	0.0232558	0.00775194	0.0310078	0.00775194	0.00775194	0.0155039	0	0.0232558	0.0387597	0.116279	0.131783	0.0775194	0.0697674	0.0697674	0.0465116	0.0697674	0.0465116	0.0620155	0.0155039	0.0310078	0.0465116	0.0310078	0.0155039	0	0.00775194	0.00775194	0.00775194	0.00775194	0.26441
1	2	7.38333	1.32732	2.70259	87.9303	4.25558	1.553	68	0	0.491979	0.0909091	0.0641711	0.0213904	0.0106952	0.0213904	0.00534759	0.0320856	0.0213904	0.0320856	0.0213904	0.0106952	0.00534759	0.00534759	0	0	0.00534759	0.0106952	0.0106952	0.0748663	0.122995	0.160428	0.15508	0.117647	0.0962567	0.0320856	0.0534759	0.0374332	0.0213904	0.0374332	0.0213904	0.00534759	0.00534759	0.00534759	0.0106952	0	0	0	0	-0.915573
1	2	8.28333	1.32732	2.72263	92.5535	3.93358	1.21096	17	0	0.2	0.0153846	0.0615385	0.0615385	0.0461538	0	0.0307692	0	0.0153846	0.0461538	0.0307692	0.0461538	0.0153846	0.0307692	0.0307692	0.0153846	0.0461538	0.0153846	0.0153846	0.0307692	0.0461538	0.0769231	0.0461538	0.153846	0.0461538	0.0461538	0.0615385	0.0153846	0.0153846	0.0615385	0.0461538	0.0615385	0.0461538	0.0153846	0.0307692	0	0	0.0153846	0.0153846	0.174512
1	2	9.96667	1.32732	2.69479	74.4924	4.44192	1.74713	72	0	0.334842	0.0588235	0.0452489	0.0588235	0.0452489	0.0361991	0.0361991	0.0180995	0.0226244	0.0226244	0.0361991	0.0316742	0.040724	0.00904977	0.0271493	0.00904977	0.0135747	0.0135747	0.0135747	0.0678733	0.113122	0.167421	0.162896	0.0769231	0.0769231	0.0588235	0.0723982	0.0542986	0.0497738	0.0180995	0.0180995	0.00452489	0.0135747	0	0.00904977	0	0	0.00452489	0.00452489	-0.455709
1	2	12.95	1.32732	2.58756	58.6054	3.80197	1.21442	46	0	0.110429	0.0920245	0.0920245	0.0858896	0.147239	0.104294	0.0674847	0.0613497	0.0368098	0.0245399	0.0122699	0.00613497	0.0184049	0.0184049	0	0.00613497	0	0	0	0.0552147	0.134969	0.104294	0.0858896	0.0920245	0.0429448	0.0552147	0.0920245	0.0306748	0.0490798	0.0368098	0.0490798	0.0429448	0	0	0.0184049	0.0122699	0.0122699	0.00613497	0.0184049	-0.309598
1	2	13.2	1.32732	2.75048	70.5523	5.28776	2.53728	83	0	0.479245	0.109434	0.113208	0.0377358	0.0226415	0.0377358	0.0226415	0.0226415	0.0150943	0.0301887	0.00377358	0	0.00377358	0.0226415	0.00377358	0.00754717	0.00377358	0	0.00754717	0.0792453	0.143396	0.158491	0.113208	0.0867925	0.0867925	0.0716981	0.0679245	0.0188679	0.0415094	0.0113208	0.0113208	0.0226415	0.00754717	0.00377358	0.00377358	0.00377358	0	0	0.00377358	-1.0601
1	2.5	9.48333	1.32732	3.29173	66.9907	7.0173	3.72557	143	0	0.456221	0.0921659	0.110599	0.0714286	0.0230415	0.0460829	0.0276498	0.0368664	0.0299539	0.00921659	0.00921659	0.00460829	0.00921659	0.00691244	0.00460829	0.00230415	0.00230415	0.00460829	0.00460829	0.124424	0.154378	0.18894	0.103687	0.0967742	0.0898618	0.0483871	0.0552995	0.0184332	0.0138249	0.016129	0.0115207	0.00691244	0.00460829	0.00921659	0.00460829	0.00691244	0.00230415	0	0.00460829	-1.02538
1	2.5	10.1667	1.32732	3.38285	61.1135	5.57384	2.19099	121	0	0.209974	0.0734908	0.104987	0.102362	0.0866142	0.0603675	0.0708661	0.0419948	0.0393701	0.0314961	0.0262467	0.00787402	0.0104987	0.015748	0.015748	0.00787402	0.00524934	0.0104987	0.00524934	0.107612	0.136483	0.110236	0.154856	0.131234	0.0734908	0.0656168	0.0393701	0.0341207	0.0341207	0.00787402	0.00524934	0.0131234	0.0131234	0.00787402	0.00524934	0.00524934	0	0.00262467	0	-0.463137
1	2.5	11.7	1.32732	3.28405	64.5175	5.39396	2.10991	122	0	0.384	0.0826667	0.064	0.048	0.0613333	0.0506667	0.04	0.0453333	0.032	0.0106667	0.032	0.0106667	0.0133333	0.008	0.0213333	0.0133333	0.0133333	0.00533333	0	0.0986667	0.157333	0.208	0.130667	0.101333	0.08	0.048	0.0453333	0.0293333	0.0186667	0.0213333	0.00533333	0.00533333	0.00266667	0.0106667	0.00533333	0.00266667	0	0	0	-0.739736
1	2.5	12.7333	1.32732	3.40225	64.115	4.95465	1.5524	52	0	0.0942408	0.109948	0.198953	0.151832	0.0890052	0.078534	0.0680628	0.0314136	0.0157068	0.0157068	0.0209424	0	0.0052356	0	0.0104712	0.0104712	0.0052356	0	0	0.0680628	0.109948	0.109948	0.125654	0.0628272	0.0890052	0.0628272	0.052356	0.0471204	0.026178	0.0052356	0.0418848	0.026178	0.026178	0.0157068	0.0104712	0.0157068	0.0052356	0.0157068	0.0052356	-0.490426
1	2.5	14.1833	1.32732	3.38516	67.5451	6.78128	3.39612	96	0	0.302632	0.161184	0.118421	0.0723684	0.0559211	0.0328947	0.0263158	0.0230263	0.0296053	0.0164474	0.0263158	0.0230263	0.00986842	0.00328947	0.00986842	0.00657895	0.00328947	0.00986842	0.00328947	0.0756579	0.115132	0.0953947	0.154605	0.108553	0.0855263	0.0953947	0.0493421	0.0493421	0.0164474	0.0296053	0.0230263	0.0296053	0.00328947	0.00657895	0.00657895	0.00328947	0.00328947	0.00328947	0.00328947	-0.784358
1	2.5	14.8	1.32732	3.46309	69.7228	6.34792	2.88483	81	0	0.21223	0.0791367	0.0899281	0.118705	0.0935252	0.0647482	0.0467626	0.0251799	0.0323741	0.0251799	0.0143885	0.0107914	0.0143885	0.00359712	0.00359712	0.0143885	0.00719424	0.0107914	0.0107914	0.100719	0.0899281	0.140288	0.0971223	0.0827338	0.0971223	0.0683453	0.0503597	0.0395683	0.0395683	0.0215827	0.0431655	0.0359712	0.0251799	0.00719424	0.00719424	0.00719424	0.00359712	0.00359712	0.00359712	-0.442334
1	3	10.7167	1.32732	3.9731	64.4621	8.16984	4.19674	148	0	0.357298	0.172113	0.115468	0.0697168	0.0675381	0.0305011	0.0261438	0.0239651	0.0217865	0.0087146	0.00653595	0.00653595	0.0108932	0.0043573	0.00653595	0.00217865	0.00217865	0.0087146	0.0130719	0.104575	0.154684	0.141612	0.130719	0.0980392	0.0740741	0.0697168	0.0392157	0.0392157	0.0196078	0.0152505	0.0152505	0.0239651	0.0130719	0.0087146	0.00217865	0	0	0.00217865	0	-0.940024
1	3	11.65	1.32732	4.00395	47.9613	6.7507	2.74675	158	0	0.212891	0.0859375	0.107422	0.119141	0.0898438	0.0585938	0.0585938	0.0664062	0.0273438	0.0292969	0.0195312	0.0195312	0.0117188	0.0117188	0.00585938	0	0.00585938	0.0078125	0.00390625	0.0898438	0.154297	0.154297	0.166016	0.107422	0.0761719	0.0585938	0.0332031	0.0371094	0.0175781	0.0078125	0.0195312	0.00390625	0.0078125	0.00585938	0.00585938	0.00585938	0.00976562	0	0.00195312	-0.53165
1	3	13.8167	1.32732	3.99831	67.0258	7.50784	3.50954	78	0	0.156134	0.144981	0.156134	0.115242	0.107807	0.0743494	0.0408922	0.0446097	0.0185874	0.0111524	0.00743494	0.0148699	0.00743494	0.0111524	0.00371747	0	0.0111524	0.00743494	0.00371747	0.0855019	0.100372	0.148699	0.167286	0.0817844	0.070632	0.063197	0.0446097	0.0260223	0.0148699	0.0223048	0.0185874	0.0185874	0.0148699	0.0148699	0.00371747	0.00371747	0.00743494	0.0111524	0.00371747	-0.591867
1	3	14.05	1.32732	3.90973	44.1792	7.04931	3.13958	141	0	0.222989	0.0988506	0.147126	0.0988506	0.0942529	0.0758621	0.0528736	0.0413793	0.0229885	0.0137931	0.0206897	0.0137931	0.0091954	0.016092	0.00229885	0.00689655	0.0045977	0.0045977	0	0.0597701	0.144828	0.16092	0.128736	0.117241	0.0781609	0.0735632	0.062069	0.0344828	0.0298851	0.0137931	0.0229885	0.0183908	0.00229885	0.00689655	0.0045977	0.00229885	0	0	0	-0.621046
1	3	15.3667	1.32732	4.01349	58.3977	9.17698	5.16349	129	0	0.265664	0.14787	0.137845	0.100251	0.0626566	0.0526316	0.0325815	0.0451128	0.0075188	0.0200501	0.0125313	0.0100251	0.0150376	0.0150376	0.00250627	0.0075188	0.00250627	0.0075188	0.0075188	0.0776942	0.107769	0.122807	0.14787	0.0776942	0.0902256	0.0526316	0.0676692	0.0451128	0.0426065	0.0225564	0.0250627	0.0200501	0.0225564	0.00501253	0.0175439	0.0100251	0.0100251	0.00250627	0	-0.748557
1	3	16.5167	1.32732	3.99843	66.3841	7.2859	3.28747	89	0	0.219512	0.10453	0.12892	0.0940767	0.097561	0.0696864	0.0452962	0.0452962	0.00696864	0.0243902	0.0174216	0.010453	0.010453	0.00696864	0.00696864	0.00348432	0.00348432	0.00696864	0	0.0452962	0.135889	0.139373	0.114983	0.0940767	0.0766551	0.0662021	0.0487805	0.0383275	0.0313589	0.0278746	0.0139373	0.0243902	0.00696864	0.0174216	0.0139373	0	0.0174216	0.0139373	0.0139373	-0.566664
1	3.5	11.4167	1.32732	4.77771	53.3912	11.2528	6.47505	190	0	0.283019	0.183533	0.152659	0.0891938	0.0806175	0.0600343	0.0240137	0.0154374	0.0171527	0.00343053	0.0137221	0.0102916	0.00343053	0.0102916	0.0051458	0	0.00171527	0.00343053	0.00171527	0.0909091	0.142367	0.166381	0.135506	0.0926244	0.0720412	0.0531732	0.0394511	0.0308748	0.0360206	0.0205832	0.0171527	0.0240137	0.00857633	0.00171527	0.00343053	0.0120069	0.00171527	0	0.00171527	-0.878892
1	3.5	12.3833	1.32732	4.67383	37.6101	7.95981	3.28598	177	0	0.134251	0.070568	0.101549	0.134251	0.142857	0.091222	0.0378657	0.0585198	0.0430293	0.0378657	0.0223752	0.0223752	0.0120482	0.020654	0.00516351	0.00860585	0.00688468	0	0.00172117	0.091222	0.113597	0.16179	0.141136	0.11704	0.0860585	0.070568	0.0447504	0.0258176	0.0292599	0.0172117	0.0172117	0.010327	0.00860585	0.00516351	0.00516351	0.00860585	0.00172117	0.00172117	0.00688468	-0.397735
1	3.5	15.3	1.32732	4.60285	33.2146	8.667	4.06415	171	0	0.184843	0.0720887	0.131238	0.133087	0.103512	0.127542	0.0499076	0.0591497	0.0240296	0.0314233	0.0147874	0.0147874	0.00739372	0	0.00554529	0	0.00554529	0	0.00369686	0.0813309	0.116451	0.18854	0.142329	0.118299	0.0831793	0.0665434	0.0683919	0.0221811	0.0203327	0.012939	0.0184843	0.00739372	0.00369686	0.00924214	0.00369686	0.00184843	0.00184843	0	0	-0.542583
1	3.5	15.3667	1.32732	4.74654	60.168	9.50063	4.75408	100	0	0.149425	0.114943	0.155172	0.100575	0.0775862	0.0689655	0.0689655	0.0373563	0.0287356	0.0344828	0.00574713	0.00287356	0.0114943	0.0143678	0.00862069	0.00574713	0.00287356	0.0172414	0.00574713	0.0747126	0.12931	0.146552	0.109195	0.0833333	0.0603448	0.045977	0.0545977	0.066092	0.0344828	0.0258621	0.0229885	0.0143678	0.0114943	0.00574713	0.00287356	0.0114943	0.0114943	0.00287356	0.00862069	-0.470696
1	3.5	16.25	1.32732	4.84115	55.2102	10.9689	6.12775	119	0	0.185644	0.121287	0.163366	0.106436	0.0866337	0.0445545	0.049505	0.0173267	0.019802	0.0247525	0.0222772	0.0222772	0.0173267	0.00990099	0.0148515	0.00247525	0.00742574	0.0049505	0.0148515	0.0717822	0.106436	0.0915842	0.116337	0.101485	0.0792079	0.049505	0.0891089	0.0470297	0.0371287	0.029703	0.029703	0.019802	0.0173267	0.0222772	0.0049505	0.0123762	0.0123762	0.00742574	0	-0.574297
1	3.5	18.7833	1.32732	4.78194	56.2652	8.87714	4.0952	146	0	0.143158	0.117895	0.126316	0.115789	0.0989474	0.0968421	0.0505263	0.0273684	0.0294737	0.0252632	0.0231579	0.0189474	0.0147368	0.0168421	0.0126316	0.0105263	0.00842105	0.00631579	0.00210526	0.0863158	0.124211	0.155789	0.134737	0.124211	0.0842105	0.0736842	0.0231579	0.0210526	0.0252632	0.0294737	0.0231579	0.0105263	0	0.0126316	0.00421053	0.00631579	0.00842105	0.00421053	0.00421053	-0.474704
1	4	12.75	1.32732	5.43851	47.4935	14.2522	8.81365	195	0	0.200627	0.175549	0.197492	0.122257	0.0877743	0.0407524	0.031348	0.0297806	0.0141066	0.00783699	0.00783699	0.0031348	0.0031348	0.00940439	0.00940439	0.0031348	0.0031348	0.0031348	0.00626959	0.0799373	0.153605	0.123824	0.117555	0.112853	0.0736677	0.0611285	0.0532915	0.0360502	0.0282132	0.0329154	0.0188088	0.0203762	0.015674	0.00470219	0.0031348	0.00940439	0.0031348	0.0031348	0	-0.773947
1	4	14.05	1.32732	5.3531	39.6673	10.2376	4.88454	201	0	0.100763	0.100763	0.141985	0.135878	0.10687	0.070229	0.0748092	0.0610687	0.0458015	0.0274809	0.0198473	0.0137405	0.010687	0.0137405	0.0122137	0.00610687	0.00305344	0.00610687	0.00610687	0.0824427	0.10229	0.152672	0.143511	0.103817	0.10229	0.0610687	0.0458015	0.0412214	0.0229008	0.0183206	0.0229008	0.00763359	0.010687	0.00763359	0.010687	0.00458015	0.00763359	0.00610687	0.00152672	-0.415778
1	4	17.4333	1.32732	5.40309	54.5484	11.2289	5.82582	148	0	0.198312	0.118143	0.179325	0.113924	0.0864979	0.0654008	0.035865	0.0379747	0.0189873	0.0168776	0.0189873	0.0105485	0.00421941	0.00843882	0.00421941	0	0.00421941	0.0021097	0.0021097	0.0506329	0.113924	0.128692	0.128692	0.120253	0.0970464	0.0632911	0.0506329	0.0443038	0.0274262	0.0253165	0.0189873	0.0168776	0.0126582	0.0126582	0.00632911	0.0105485	0.00632911	0.00421941	0.0021097	-0.638482
1	4	17.5667	1.32732	5.35778	45.1675	15.509	10.1512	158	0	0.192015	0.15019	0.161597	0.136882	0.0893536	0.0475285	0.0418251	0.0171103	0.026616	0.0171103	0.0190114	0.0114068	0.0152091	0.013308	0.00760456	0.00380228	0.00190114	0.00190114	0.00190114	0.0475285	0.112167	0.117871	0.131179	0.110266	0.0836502	0.0627376	0.0665399	0.0437262	0.0323194	0.0532319	0.026616	0.0171103	0.0209125	0.00570342	0.0095057	0.00570342	0.00380228	0.00760456	0.00190114	-0.686719
2	1	0	1.32732	1.34509	100	1.34509	0	0	0	0	0	0	0	0	0	0	0	0	0	0	0	0	0	0	0	0	0	0	0	0	0	0	0	0	0	0	0	0	0	0	0	0	0	0	0	0	0	0	0
2	1	0	1.32732	1.33558	99.3861	1.33558	0	0	0	0	0	0	0	0	0	0	0	0	0	0	0	0	0	0	0	0	0	0	0	0	0	0	0	0	0	0	0	0	0	0	0	0	0	0	0	0	0	0	0
2	1	0	1.32732	1.34663	100	1.34663	0	0	0	0	0	0	0	0	0	0	0	0	0	0	0	0	0	0	0	0	0	0	0	0	0	0	0	0	0	0	0	0	0	0	0	0	0	0	0	0	0	0	0
2	1.5	4.06667	1.32732	2.03066	99.9975	2.03066	0	0	0	0	0	0	0	0	0	0	0	0	0	0	0	0	0	0	0	0	0	0	0	0	0	0	0	0	0	0	0	0	0	0	0	0	0	0	0	0	0	0	0
2	1.5	4.81667	1.32732	2.04855	98.005	2.18761	0.139063	3	0	0	0	0	0	0	0	0	0	0	0	0	0.142857	0	0	0	0	0	0	0	0	0	0.214286	0	0	0	0	0.0714286	0	0	0.0714286	0	0.0714286	0	0	0.142857	0	0.0714286	0	0	1.5642
2	1.5	5.8	1.32732	2.03943	98.2143	2.06483	0.0253964	3	0	0	0	0	0	0	0	0	0.0625	0	0.0625	0	0	0	0.0625	0	0.0625	0	0	0	0.0625	0.0625	0	0.0625	0.0625	0	0	0	0.0625	0	0.0625	0.125	0.0625	0	0	0	0	0	0.0625	0.0625	1.53073
2	2	7.2	1.32732	2.74931	96.0171	3.68475	0.935445	27	0	0.282051	0.0512821	0.0128205	0.0128205	0.0384615	0.0128205	0.025641	0.0128205	0.0128205	0.0384615	0	0.0128205	0.025641	0.0512821	0.025641	0.0384615	0.025641	0.0128205	0.025641	0.0512821	0.0641026	0.0384615	0.0512821	0.0897436	0.0897436	0.0512821	0.0641026	0.0769231	0.0641026	0.0641026	0.0641026	0.0512821	0.0384615	0.0384615	0	0	0.0128205	0.025641	0.0128205	0.0508684
2	2	8.41667	1.32732	2.69986	78.1792	4.50363	1.80377	98	0	0.489865	0.0439189	0.0743243	0.0439189	0.0371622	0.0439189	0.0371622	0.0304054	0.0168919	0.0135135	0.0101351	0.0101351	0.0135135	0.0135135	0.0101351	0.00675676	0.00675676	0.0101351	0.00675676	0.125	0.155405	0.172297	0.158784	0.0777027	0.0608108	0.0540541	0.0439189	0.0202703	0.0135135	0.027027	0.0168919	0.00337838	0.00675676	0	0.00675676	0.00337838	0.00675676	0.00337838	0.00675676	-0.917955
2	2	8.65	1.32732	2.68899	90.888	3.06232	0.373333	15	0	0.235294	0.0147059	0	0.0147059	0	0.0735294	0.0147059	0	0.0735294	0.0294118	0	0.0441176	0	0.0294118	0.0441176	0.0294118	0.0147059	0.0147059	0.0147059	0.0588235	0.102941	0.0441176	0.102941	0.0588235	0.0588235	0	0.0882353	0.0882353	0.0294118	0.0441176	0.0588235	0.0441176	0.0147059	0	0	0	0.0441176	0.0294118	0.0147059	0.3404
2	2.5	10.2	1.32732	3.46329	61.6504	6.04967	2.58637	72	0	0.159836	0.0245902	0.0901639	0.102459	0.0860656	0.0491803	0.0655738	0.0614754	0.0737705	0.0286885	0.0491803	0.0122951	0.0327869	0.00819672	0.0122951	0.0245902	0.00819672	0.00819672	0.0163934	0.0737705	0.0737705	0.0983607	0.127049	0.0983607	0.0655738	0.0860656	0.0655738	0.0368852	0.0368852	0.0327869	0.0286885	0.0327869	0.0286885	0.0122951	0.00409836	0	0.0122951	0.00819672	0.00409836	-0.219151
2	2.5	10.7833	1.32732	3.32628	71.4122	6.70149	3.37521	141	0	0.441109	0.133949	0.133949	0.0623557	0.0508083	0.0254042	0.0115473	0.00692841	0.00923788	0.00923788	0.00923788	0.00230947	0.0138568	0.00461894	0.00461894	0.00461894	0	0.00461894	0	0.0923788	0.152425	0.150115	0.136259	0.110855	0.073903	0.0831409	0.0461894	0.0277136	0.0207852	0.0138568	0.00692841	0.0115473	0.00461894	0.00923788	0.00692841	0.00692841	0.00230947	0.00461894	0.00461894	-1.06049
2	2.5	12.2333	1.32732	3.33545	61.9248	4.84012	1.50467	47	0	0.0697674	0.0406977	0.0988372	0.116279	0.110465	0.0872093	0.133721	0.0348837	0.0465116	0.0174419	0.0348837	0.0174419	0.0116279	0.0406977	0.00581395	0	0.00581395	0	0.0116279	0.0290698	0.0697674	0.122093	0.110465	0.0872093	0.0697674	0.0581395	0.0639535	0.0523256	0.0290698	0.0639535	0.0232558	0.0348837	0.0116279	0.0232558	0.0174419	0.0232558	0.0116279	0.0116279	0	-0.169093
2	3	11.3333	1.32732	4.04969	66.0963	7.94915	3.89946	173	0	0.334579	0.151402	0.119626	0.0841121	0.0598131	0.0616822	0.0130841	0.0205607	0.0130841	0.0130841	0.00560748	0.00373832	0.0205607	0.00373832	0.011215	0.00934579	0.00560748	0.00747664	0.00373832	0.0953271	0.153271	0.153271	0.145794	0.0953271	0.071028	0.0560748	0.046729	0.0242991	0.0205607	0.00747664	0.0224299	0.0168224	0.00934579	0.00560748	0.00560748	0.00186916	0.00934579	0.00186916	0.00747664	-0.874399
2	3	11.5	1.32732	3.98329	52.5177	7.77018	3.7869	89	0	0.171875	0.11875	0.103125	0.1	0.0625	0.0875	0.05	0.025	0.0375	0.0375	0.034375	0.03125	0.021875	0.0125	0.009375	0.009375	0.009375	0.0125	0	0.0625	0.096875	0.1375	0.109375	0.121875	0.090625	0.090625	0.065625	0.021875	0.046875	0.01875	0.015625	0	0.028125	0.015625	0.00625	0	0	0.009375	0.00625	-0.443667
2	3	13.3167	1.32732	3.95114	72.4623	5.20936	1.25821	27	0	0	0.0597015	0.11194	0.164179	0.0970149	0.11194	0.0597015	0.0373134	0.0223881	0.0671642	0	0.0223881	0.0223881	0.0223881	0.0223881	0	0.00746269	0	0.00746269	0.0895522	0.0746269	0.0895522	0.0970149	0.0895522	0.0298507	0.0447761	0.0223881	0.0671642	0.0373134	0.0298507	0.0522388	0.0373134	0	0.00746269	0.0447761	0.0149254	0.0149254	0.0223881	0.0223881	-0.0616594
2	3.5	11.4167	1.32732	4.11696	64.988	7.97583	3.85887	183	0	0.323268	0.147425	0.143872	0.079929	0.071048	0.0408526	0.0213144	0.0142096	0.0213144	0.0159858	0.0035524	0.0071048	0.00888099	0.0071048	0.0106572	0.0053286	0.0017762	0.0071048	0.0071048	0.0976909	0.168739	0.156306	0.142096	0.0834813	0.0746004	0.0746004	0.0337478	0.0319716	0.0159858	0.0213144	0.0124334	0.0035524	0.00888099	0.0071048	0.0106572	0.0053286	0.0035524	0.0017762	0.0017762	-0.86909
2	3.5	13.5	1.32732	4.68333	33.4867	9.23902	4.55569	110	0	0.135468	0.0541872	0.123153	0.123153	0.103448	0.115764	0.0665025	0.0812808	0.0541872	0.0246305	0.0394089	0.00985222	0.00985222	0.00738916	0.00738916	0.00246305	0.00492611	0.00246305	0.00246305	0.0714286	0.091133	0.115764	0.128079	0.091133	0.100985	0.0640394	0.0615764	0.0418719	0.0591133	0.0320197	0.0221675	0.0246305	0.0172414	0.00246305	0.00492611	0	0.00985222	0.00246305	0.00738916	-0.399552
2	3.5	14.4	1.32732	4.72033	63.3028	8.25656	3.53623	80	0	0.0699301	0.0769231	0.174825	0.0944056	0.115385	0.0769231	0.041958	0.0454545	0.034965	0.027972	0.0174825	0.0174825	0.013986	0.013986	0.0034965	0.00699301	0.0034965	0.013986	0.0034965	0.0594406	0.0699301	0.111888	0.0874126	0.104895	0.0734266	0.0559441	0.0664336	0.0524476	0.041958	0.0174825	0.0594406	0.0384615	0.0174825	0.00699301	0.020979	0.00699301	0.0104895	0.0034965	0.013986	-0.244887
2	4	12.75	1.32732	5.04577	51.4655	12.8319	7.78612	220	0	0.294872	0.17094	0.148148	0.0968661	0.0911681	0.0384615	0.0327635	0.019943	0.0185185	0.011396	0.00569801	0.00712251	0.002849	0.00569801	0.002849	0.0014245	0.0042735	0.0042735	0	0.10114	0.141026	0.138177	0.12963	0.0911681	0.0740741	0.0569801	0.0555556	0.039886	0.025641	0.0270655	0.0185185	0.019943	0.00997151	0.014245	0.00569801	0.00569801	0.0042735	0.002849	0.00712251	-0.884901
2	4	14.9833	1.32732	5.50759	52.6662	9.50201	3.99441	87	0	0.128655	0.0730994	0.122807	0.143275	0.119883	0.0730994	0.0672515	0.0350877	0.0321637	0.0263158	0.0175439	0.00877193	0.0116959	0.00292398	0.0116959	0.00877193	0.00877193	0.00877193	0.00584795	0.0467836	0.0877193	0.105263	0.102339	0.116959	0.0847953	0.0643275	0.0555556	0.0526316	0.0380117	0.0321637	0.0350877	0.0204678	0.0204678	0.0146199	0.00877193	0.0146199	0.0116959	0.00584795	0.00584795	-0.381583
2	4	18.4333	1.32732	5.54031	59.5672	12.4097	6.86939	139	0	0.154812	0.104603	0.15272	0.144351	0.0585774	0.0627615	0.041841	0.0376569	0.0313808	0.0251046	0.0188285	0.0041841	0.0083682	0.0104603	0.0167364	0.0083682	0.00209205	0.0083682	0.00209205	0.0774059	0.117155	0.119247	0.110879	0.0878661	0.0878661	0.0878661	0.0523013	0.0460251	0.0271967	0.0313808	0.0251046	0.0271967	0.0083682	0.0209205	0	0.0125523	0.0104603	0.00209205	0.0125523	-0.468994
1	1	0	1.32732	1.32767	98.4412	1.32767	0	0	0	0	0	0	0	0	0	0	0	0	0	0	0	0	0	0	0	0	0	0	0	0	0	0	0	0	0	0	0	0	0	0	0	0	0	0	0	0	0	0	0
1	1	0	1.32732	1.32893	99.9875	1.32893	0	0	0	0	0	0	0	0	0	0	0	0	0	0	0	0	0	0	0	0	0	0	0	0	0	0	0	0	0	0	0	0	0	0	0	0	0	0	0	0	0	0	0
1	1	0	1.32732	1.37437	99.8798	1.37437	0	0	0	0	0	0	0	0	0	0	0	0	0	0	0	0	0	0	0	0	0	0	0	0	0	0	0	0	0	0	0	0	0	0	0	0	0	0	0	0	0	0	0
1	1	0	1.32732	1.33544	100	1.33544	0	0	0	0	0	0	0	0	0	0	0	0	0	0	0	0	0	0	0	0	0	0	0	0	0	0	0	0	0	0	0	0	0	0	0	0	0	0	0	0	0	0	0
1	1	0	1.32732	1.34959	99.4352	1.34959	0	0	0	0	0	0	0	0	0	0	0	0	0	0	0	0	0	0	0	0	0	0	0	0	0	0	0	0	0	0	0	0	0	0	0	0	0	0	0	0	0	0	0
1	1	0	1.32732	1.33998	99.9894	1.33998	0	0	0	0	0	0	0	0	0	0	0	0	0	0	0	0	0	0	0	0	0	0	0	0	0	0	0	0	0	0	0	0	0	0	0	0	0	0	0	0	0	0	0
1	1.5	4.66667	1.32732	2.01571	97.6867	2.03958	0.0238697	2	0	0	0	0	0	0.0625	0	0.125	0	0	0	0.0625	0	0	0	0	0	0	0	0.0625	0	0	0	0.0625	0.0625	0.25	0.0625	0	0	0	0	0	0.125	0	0	0	0	0.125	0	0	1.19565
1	1.5	4.7	1.32732	2.02334	99.5284	2.05891	0.0355685	4	0	0	0.0526316	0	0	0.105263	0	0	0	0	0	0	0	0.0526316	0.0526316	0	0	0	0	0.0526316	0	0.0526316	0.0526316	0.0526316	0.0526316	0.0526316	0	0.0526316	0.0526316	0.0526316	0.0526316	0.210526	0	0	0.0526316	0	0.0526316	0.0526316	0.0526316	0	1.22642
1	1.5	5.46667	1.32732	2.07441	98.4117	2.08596	0.0115496	2	0	0	0	0	0.153846	0.0769231	0	0	0	0.0769231	0	0.0769231	0	0	0	0	0	0	0	0	0	0	0.0769231	0.153846	0	0	0.0769231	0.153846	0	0	0	0	0	0	0.0769231	0.0769231	0	0	0.0769231	0.0769231	1.11991
1	1.5	6.33333	1.32732	2.06974	98.0255	2.13632	0.0665756	3	0	0.0384615	0	0.0769231	0	0.115385	0.0384615	0.0384615	0.0769231	0	0.0384615	0	0.0384615	0	0	0	0	0.0384615	0.0384615	0.0384615	0.0384615	0.115385	0.115385	0.0384615	0.0769231	0.0769231	0.0384615	0	0	0.115385	0.0384615	0.0384615	0.0384615	0	0	0	0.0384615	0.0384615	0	0	0.745539
1	1.5	6.6	1.32732	2.19131	99.5362	2.20382	0.012505	1	0	0	0	0	0	0	0	0	0	0	0	0	0	0	0	0	0	0	0	0	0	0	0	0	0	0	0	0	0	0	0	0	0	0	0	0	0	0	0	0	0
1	1.5	6.8	1.32732	2.10473	97.6206	2.10473	0	0	0	0	0	0	0	0	0	0	0	0	0	0	0	0	0	0	0	0	0	0	0	0	0	0	0	0	0	0	0	0	0	0	0	0	0	0	0	0	0	0	0
1	2	6.66667	1.32732	2.63405	91.7957	3.35525	0.721199	26	0	0.207317	0.097561	0.231707	0.0365854	0.0365854	0.0487805	0.0243902	0	0	0.0121951	0.0121951	0.0243902	0.0365854	0.0121951	0.0121951	0.0121951	0	0.0121951	0.0121951	0.0731707	0.0487805	0.158537	0.146341	0.109756	0.0121951	0.0731707	0.0365854	0.0853659	0.0243902	0.0609756	0.0121951	0.0243902	0	0.0243902	0	0.0121951	0.0243902	0.0121951	0.0121951	-0.454833
1	2	7.03333	1.32732	2.67378	95.0216	4.11309	1.43932	23	0	0.28169	0	0.0140845	0	0.0140845	0.0140845	0.0140845	0.028169	0.0422535	0.0704225	0.0422535	0.0422535	0.0140845	0.0140845	0	0	0.0140845	0.0422535	0.028169	0.056338	0.0704225	0.0140845	0.0422535	0.0704225	0.0422535	0.028169	0.084507	0.056338	0.0422535	0.0985915	0.028169	0.0140845	0.0140845	0.028169	0.0140845	0.0422535	0.084507	0.028169	0.0140845	0.205086
1	2	9.2	1.32732	2.6891	89.2294	3.31978	0.630684	19	0	0.32	0.04	0.0133333	0.04	0.0133333	0.04	0.04	0.0533333	0.0133333	0.0133333	0.04	0.04	0.04	0.0266667	0.0133333	0.0266667	0	0	0	0.0666667	0.08	0.0533333	0.08	0.08	0.08	0.0533333	0.0666667	0	0.0666667	0.0266667	0.0266667	0.0266667	0.04	0.0133333	0.0133333	0.0133333	0	0.0133333	0.0266667	-0.179674
1	2	9.33333	1.32732	2.71316	84.2279	4.09061	1.37745	38	0	0.270677	0.0601504	0.0526316	0.0601504	0.037594	0.037594	0.0526316	0.0075188	0.0300752	0.037594	0.0150376	0.0225564	0.0150376	0.0225564	0.0451128	0.0150376	0.0150376	0.0075188	0.0225564	0.0827068	0.0902256	0.0902256	0.075188	0.0451128	0.0827068	0.0827068	0.120301	0.0526316	0.0601504	0.037594	0.0150376	0.0150376	0.0300752	0.0075188	0.0075188	0.037594	0.0150376	0	0.0150376	-0.257805
1	2	10.6667	1.32732	2.78303	72.9668	4.18658	1.40355	112	0	0.412121	0.0787879	0.106061	0.0606061	0.0424242	0.0333333	0.0212121	0.030303	0.0181818	0.00606061	0.0212121	0.0181818	0.0151515	0.0151515	0.0121212	0.0121212	0.0151515	0.00606061	0.0030303	0.0969697	0.242424	0.2	0.0969697	0.0848485	0.0636364	0.0242424	0.0515152	0.0151515	0.0151515	0.00909091	0.0121212	0.0030303	0.0030303	0.00606061	0.0030303	0.00606061	0.0030303	0.0030303	0	-0.849967
1	2	11.2667	1.32732	2.6515	77.2027	3.9264	1.2749	107	0	0.361446	0.0722892	0.063253	0.0572289	0.0361446	0.0361446	0.0271084	0.0271084	0.0301205	0.0361446	0.0120482	0.0120482	0.0210843	0.0180723	0.0210843	0.0240964	0.00301205	0.0210843	0.00903614	0.135542	0.189759	0.207831	0.126506	0.0783133	0.0873494	0.0451807	0.0150602	0.0150602	0.0180723	0.0180723	0.00301205	0.00903614	0.0150602	0.00301205	0.00301205	0	0	0	0	-0.609149
1	2.5	8.66667	1.32732	3.38833	88.4009	5.04195	1.65362	54	0	0.475904	0.0481928	0.0783133	0.0180723	0.0120482	0.0421687	0.0120482	0.0542169	0.0301205	0.0120482	0.0120482	0.0240964	0.0060241	0	0	0.0120482	0.0060241	0.0060241	0.0180723	0.0722892	0.10241	0.126506	0.108434	0.108434	0.0963855	0.0722892	0.060241	0.0421687	0.0481928	0.0301205	0.0240964	0.0120482	0.0060241	0	0.0120482	0.0120482	0.0180723	0.0060241	0.0180723	-0.834968
1	2.5	11.5667	1.32732	3.2758	71.2473	5.98183	2.70604	42	0	0.109677	0.116129	0.174194	0.109677	0.0645161	0.0709677	0.0774194	0.0193548	0.0516129	0.0322581	0.0129032	0.0129032	0	0.0129032	0	0	0	0.00645161	0.00645161	0.0258065	0.116129	0.083871	0.083871	0.0967742	0.0516129	0.0903226	0.0516129	0.0709677	0.0322581	0.0322581	0.0258065	0.0322581	0.0129032	0.0129032	0	0.0193548	0.00645161	0.0193548	0.0322581	-0.416866
1	2.5	11.8	1.32732	3.32956	65.9882	6.22968	2.90012	102	0	0.368421	0.125731	0.0935673	0.0672515	0.0730994	0.0233918	0.0380117	0.0204678	0.0263158	0.0263158	0.0175439	0.00877193	0.00877193	0.00877193	0.00584795	0.0175439	0.00292398	0.00292398	0.00292398	0.0935673	0.181287	0.125731	0.0818713	0.0935673	0.0730994	0.0906433	0.0409357	0.0467836	0.0321637	0.0146199	0.00877193	0.00877193	0.0116959	0.0175439	0.00292398	0.00584795	0.00292398	0	0.00584795	-0.85306
1	2.5	12.0667	1.32732	3.34699	77.2542	4.32095	0.97396	42	0	0.0432099	0.117284	0.123457	0.123457	0.123457	0.0617284	0.0679012	0.037037	0.0185185	0.0308642	0.00617284	0.0185185	0.0123457	0.00617284	0.0123457	0.0123457	0.0308642	0.00617284	0.0185185	0.0740741	0.0864198	0.111111	0.0864198	0.0679012	0.0740741	0.104938	0.0432099	0.0555556	0.037037	0.0308642	0.0185185	0.0308642	0.0123457	0	0.0123457	0.0246914	0.00617284	0.0123457	0.00617284	-0.218449
1	2.5	12.7333	1.32732	3.33295	41.1322	6.03583	2.70287	227	0	0.315396	0.103139	0.147982	0.0941704	0.101644	0.0822123	0.0493274	0.0254111	0.0149477	0.0119581	0.0104634	0.00597907	0.00149477	0.00149477	0	0.00149477	0.00149477	0.00149477	0.00149477	0.13154	0.231689	0.192825	0.143498	0.0956652	0.0568012	0.0224215	0.0254111	0.0149477	0.00896861	0.00597907	0.00747384	0.00597907	0	0.00149477	0	0	0.00149477	0	0.00149477	-0.848864
1	2.5	14	1.32732	3.35832	43.6544	6.10151	2.74319	182	0	0.249084	0.164835	0.17033	0.108059	0.0915751	0.0549451	0.0347985	0.0311355	0.0128205	0.014652	0.00915751	0.003663	0.00549451	0.0018315	0.003663	0.00549451	0.003663	0.0018315	0.0018315	0.117216	0.236264	0.194139	0.144689	0.0732601	0.0494505	0.047619	0.029304	0.0201465	0.00915751	0.010989	0.010989	0.003663	0.0018315	0	0.0018315	0.0018315	0.00549451	0.003663	0	-0.824257
1	3	11.0667	1.32732	3.9893	53.3765	8.33436	4.34507	105	0	0.298592	0.104225	0.132394	0.101408	0.0676056	0.0704225	0.0225352	0.0366197	0.0394366	0.028169	0.0140845	0.0112676	0.0112676	0.0028169	0.0028169	0.0056338	0	0	0.0028169	0.0676056	0.129577	0.157746	0.11831	0.107042	0.0535211	0.0676056	0.0422535	0.0338028	0.0478873	0.0225352	0.0169014	0.0140845	0.028169	0.0197183	0.0140845	0.0084507	0.0056338	0.0084507	0	-0.771834
1	3	13.1333	1.32732	4.00495	60.01	7.73095	3.726	120	0	0.239075	0.118252	0.164524	0.118252	0.0694087	0.0565553	0.033419	0.0359897	0.0205656	0.0128535	0.0128535	0.00771208	0.00771208	0.00771208	0.00257069	0.00514139	0	0.00257069	0.00771208	0.0822622	0.161954	0.143959	0.092545	0.100257	0.0719794	0.0796915	0.0411311	0.0488432	0.0205656	0.0308483	0.0179949	0.0102828	0.0102828	0.0154242	0.0179949	0.00771208	0.00257069	0	0.00257069	-0.708665
1	3	14.4667	1.32732	4.15051	63.1561	8.51367	4.36316	121	0	0.251889	0.15869	0.163728	0.0780856	0.0957179	0.0528967	0.0377834	0.0201511	0.0176322	0.0151134	0.00503778	0.0125945	0.0125945	0	0.00755668	0.00251889	0.00755668	0.00251889	0	0.0906801	0.11335	0.128463	0.125945	0.093199	0.0730479	0.0528967	0.0654912	0.0503778	0.0302267	0.0377834	0.0151134	0.0100756	0.0176322	0.00503778	0.00755668	0.00251889	0.0100756	0.0125945	0.00251889	-0.787075
1	3	15.4	1.32732	3.9605	61.6598	7.49641	3.53591	72	0	0.139098	0.12406	0.146617	0.120301	0.093985	0.0413534	0.0676692	0.0413534	0.0263158	0.0225564	0.0075188	0.0263158	0.0075188	0.0075188	0.0112782	0.0075188	0.0037594	0.0037594	0.0037594	0.056391	0.093985	0.105263	0.142857	0.109023	0.0864662	0.0864662	0.0451128	0.018797	0.0338346	0.0225564	0.0112782	0.018797	0.037594	0.0112782	0.0150376	0.0112782	0.018797	0.0037594	0.0075188	-0.469503
1	3	15.5333	1.32732	4.22016	33.7859	8.63079	4.41063	241	0	0.267287	0.160904	0.182181	0.107713	0.0864362	0.0704787	0.0239362	0.025266	0.0159574	0.00930851	0.00797872	0.00132979	0.0106383	0.00398936	0.00531915	0.00132979	0	0	0	0.0944149	0.179521	0.172872	0.134309	0.106383	0.0837766	0.0598404	0.0319149	0.0305851	0.025266	0.0159574	0.0106383	0.00664894	0.00531915	0.00265957	0	0.00132979	0.00132979	0.00265957	0	-0.87005
1	3	16.0333	1.32732	4.03977	52.8031	7.74785	3.70808	155	0	0.241121	0.158879	0.171963	0.102804	0.0841121	0.0485981	0.0280374	0.00560748	0.0130841	0.0224299	0.00373832	0.00373832	0.00934579	0.00747664	0.00560748	0.00373832	0.0149533	0.00373832	0.00186916	0.0934579	0.185047	0.153271	0.138318	0.0990654	0.0766355	0.0392523	0.0429907	0.0392523	0.0261682	0.0149533	0.0149533	0.0149533	0.00373832	0.00747664	0.00747664	0.00186916	0	0.00186916	0.00186916	-0.768725
1	3.5	13.1333	1.32732	4.58154	39.9181	12.4717	7.89016	182	0	0.210158	0.185639	0.189142	0.120841	0.084063	0.0455342	0.0367776	0.0227671	0.0175131	0.0175131	0.0140105	0.00175131	0.00875657	0.00875657	0.00525394	0.00700525	0.00175131	0.00350263	0	0.0770578	0.127846	0.143608	0.120841	0.119089	0.0910683	0.0700525	0.0420315	0.0490368	0.0210158	0.028021	0.0245184	0.0122592	0.0157618	0.0122592	0	0.00875657	0.00350263	0.00350263	0	-0.809213
1	3.5	13.6	1.32732	4.71018	60.8046	10.5212	5.81102	136	0	0.222222	0.108796	0.1875	0.111111	0.0787037	0.0439815	0.0486111	0.0185185	0.0300926	0.0115741	0.00925926	0.0115741	0.0115741	0.00694444	0.00694444	0.00231481	0.00694444	0.00462963	0.00462963	0.0763889	0.122685	0.122685	0.111111	0.127315	0.0671296	0.0601852	0.0625	0.0462963	0.0324074	0.0324074	0.0277778	0.0162037	0.00925926	0.00694444	0.00925926	0.0162037	0.00694444	0.00231481	0.00925926	-0.67212
1	3.5	17.7333	1.32732	5.06771	51.1094	9.55008	4.48237	169	0	0.239714	0.143113	0.144902	0.103757	0.078712	0.0483005	0.0375671	0.0322004	0.0161002	0.0161002	0.0107335	0.0143113	0.00178891	0.0125224	0.00536673	0.00894454	0.00894454	0.00178891	0.00536673	0.0751342	0.135957	0.144902	0.121646	0.107335	0.110912	0.0751342	0.0357782	0.0250447	0.019678	0.0214669	0.0143113	0.0125224	0.00715564	0.00715564	0.00357782	0.00715564	0.0125224	0.00715564	0.00715564	-0.703588
1	3.5	17.9333	1.32732	4.68435	51.7343	9.93979	5.25544	110	0	0.125326	0.101828	0.133159	0.140992	0.0887728	0.10705	0.0626632	0.0313316	0.0391645	0.0234987	0.0104439	0.0130548	0.0104439	0.0078329	0.0078329	0.00522193	0.0078329	0.00522193	0.0078329	0.0626632	0.0887728	0.10705	0.140992	0.0835509	0.0861619	0.0574413	0.0809399	0.0443864	0.0443864	0.0365535	0.0365535	0.0156658	0.0287206	0.00522193	0.00522193	0.0104439	0.0130548	0.0104439	0.00522193	-0.45513
1	4	13.9333	1.32732	5.62393	49.4542	14.0957	8.47181	186	0	0.237013	0.168831	0.188312	0.108766	0.0681818	0.0649351	0.038961	0.0211039	0.00811688	0.00487013	0.00811688	0.0113636	0.012987	0.00649351	0.00487013	0.00649351	0.00162338	0.00487013	0.00162338	0.0746753	0.105519	0.137987	0.0941558	0.116883	0.0925325	0.0730519	0.0633117	0.0422078	0.0357143	0.0162338	0.0275974	0.0275974	0.0146104	0.00974026	0.00324675	0.00811688	0.00324675	0.00487013	0.00324675	-0.82661
1	4	14.7	1.32732	5.38199	51.1209	13.4184	8.0364	169	0	0.184991	0.162304	0.162304	0.116928	0.109948	0.0383944	0.0383944	0.0244328	0.008726	0.026178	0.0139616	0.008726	0.0069808	0.0052356	0.0069808	0.0052356	0.0017452	0.008726	0.0069808	0.0924956	0.106457	0.120419	0.104712	0.1274	0.106457	0.0645724	0.0593368	0.0366492	0.0226876	0.0157068	0.0244328	0.0296684	0.0209424	0.0069808	0.0034904	0.008726	0.0034904	0.0052356	0	-0.67532
2	1	0	1.32732	1.33952	100	1.33952	0	0	0	0	0	0	0	0	0	0	0	0	0	0	0	0	0	0	0	0	0	0	0	0	0	0	0	0	0	0	0	0	0	0	0	0	0	0	0	0	0	0	0
2	1	0	1.32732	1.33369	99.9493	1.33369	0	0	0	0	0	0	0	0	0	0	0	0	0	0	0	0	0	0	0	0	0	0	0	0	0	0	0	0	0	0	0	0	0	0	0	0	0	0	0	0	0	0	0
2	1	0	1.32732	1.35314	99.9259	1.35314	0	0	0	0	0	0	0	0	0	0	0	0	0	0	0	0	0	0	0	0	0	0	0	0	0	0	0	0	0	0	0	0	0	0	0	0	0	0	0	0	0	0	0
2	1.5	4.4	1.32732	2.01946	99.6993	2.0585	0.0390467	2	0	0	0	0	0	0	0	0	0	0	0	0	0	0	0	0	0	0	0	0	0	0	0	0	0	0	0	0	0	0	0	0	0	0	0	0	0	0	0	0	0
2	1.5	6.13333	1.32732	2.00218	96.7646	2.14916	0.146982	11	0	0	0.0512821	0.0512821	0.025641	0.0769231	0.0512821	0.0512821	0	0.0769231	0.0512821	0.025641	0	0.0769231	0.102564	0.025641	0	0.025641	0	0	0.128205	0.0512821	0.0512821	0.0769231	0.0769231	0.0769231	0.0512821	0.025641	0.0769231	0.0769231	0.025641	0	0.025641	0	0	0	0.025641	0	0.0512821	0	0.482844
2	1.5	6.96667	1.32732	2.09434	96.5043	2.21881	0.124471	7	0	0.0833333	0	0	0	0.0416667	0.0416667	0	0	0	0	0	0	0	0.0416667	0.0416667	0.0833333	0	0	0	0.0416667	0.0416667	0	0.0833333	0.0416667	0.125	0	0.0833333	0.0833333	0.0416667	0.0416667	0.0416667	0.0416667	0	0	0	0	0.0416667	0.0833333	0.0416667	1.19247
2	2	10.0333	1.32732	2.66778	87.1897	4.11408	1.44631	42	0	0.384106	0.0860927	0.0993377	0.0198675	0.0198675	0.013245	0.0397351	0.0198675	0.0331126	0.0264901	0.00662252	0.0264901	0.0198675	0.00662252	0.00662252	0.00662252	0.0264901	0.013245	0.0198675	0.0662252	0.119205	0.0728477	0.0794702	0.10596	0.0993377	0.10596	0.0463576	0.0728477	0.0397351	0.0397351	0.0331126	0.00662252	0.0198675	0.013245	0.00662252	0.00662252	0.013245	0	0.013245	-0.660851
2	2	10.7333	1.32732	2.68251	88.4961	3.31631	0.633804	14	0	0.1875	0.046875	0.0625	0.03125	0.09375	0	0.015625	0.03125	0.046875	0.03125	0.03125	0	0.03125	0.015625	0	0.046875	0.03125	0.03125	0.015625	0.03125	0.046875	0.09375	0.09375	0	0.09375	0.109375	0.03125	0.03125	0.03125	0.015625	0.046875	0.015625	0.015625	0.046875	0.03125	0.03125	0.078125	0	0.015625	0.110799
2	2	11.1333	1.32732	2.69154	64.4791	4.31252	1.62098	131	0	0.377551	0.0892857	0.107143	0.0688776	0.0484694	0.0331633	0.0357143	0.0331633	0.0306122	0.0408163	0.0127551	0.0127551	0.0102041	0.0127551	0.00255102	0.0102041	0.00510204	0.00255102	0.00255102	0.0918367	0.170918	0.19898	0.186224	0.107143	0.0586735	0.0459184	0.0306122	0.0153061	0.00765306	0.00510204	0.00510204	0.0102041	0.00255102	0	0	0	0.00510204	0.00510204	0.00255102	-0.818544
2	2.5	12.2667	1.32732	3.33804	43.0749	5.98395	2.64591	204	0	0.259843	0.127559	0.152756	0.141732	0.0834646	0.0614173	0.0409449	0.0346457	0.0251969	0.0173228	0.00944882	0.00314961	0	0.0015748	0.00472441	0.0015748	0	0.0015748	0	0.140157	0.207874	0.193701	0.155906	0.0913386	0.0440945	0.0377953	0.0188976	0.0173228	0.00787402	0.00629921	0.00314961	0.00787402	0	0.00472441	0.00472441	0.0015748	0	0	0	-0.798988
2	2.5	12.4333	1.32732	3.39893	71.0231	5.23008	1.83115	34	0	0.161972	0.161972	0.176056	0.133803	0.056338	0.056338	0.0352113	0.028169	0.0211268	0.0140845	0	0.0140845	0.0140845	0.00704225	0.00704225	0.00704225	0.00704225	0.00704225	0.0140845	0.0352113	0.056338	0.119718	0.0633803	0.0704225	0.0774648	0.0422535	0.0915493	0.0422535	0.0633803	0.084507	0.0211268	0.0211268	0.0422535	0	0.00704225	0.0211268	0.0211268	0.0211268	0.0140845	-0.614189
2	2.5	14.6333	1.32732	3.22423	57.5124	6.30963	3.08541	108	0	0.315789	0.160665	0.138504	0.0914127	0.0692521	0.0554017	0.0415512	0.033241	0.00831025	0.00554017	0.00277008	0.0110803	0.00554017	0.00277008	0.00277008	0.0110803	0.00831025	0	0.00277008	0.0747922	0.144044	0.119114	0.108033	0.124654	0.0941828	0.0720222	0.0498615	0.0498615	0.0221607	0.0138504	0.0193906	0.00277008	0.0166205	0.00831025	0.0193906	0.00277008	0.00277008	0	0.00277008	-0.908062
2	3	11.0667	1.32732	2.80467	70.5821	5.1276	2.32294	77	0	0.400826	0.0909091	0.11157	0.0867769	0.0619835	0.0413223	0.0289256	0.0206612	0.0123967	0.00413223	0.0247934	0.00413223	0.00826446	0.00826446	0.0165289	0.00826446	0.00826446	0	0.00826446	0.0702479	0.165289	0.140496	0.115702	0.107438	0.0826446	0.0454545	0.053719	0.0247934	0.0206612	0.0371901	0.0123967	0.0165289	0.0206612	0.0123967	0.0123967	0.0123967	0.00413223	0	0.00826446	-0.921351
2	3	13.4333	1.32732	4.11605	71.441	7.05691	2.94086	60	0	0.189189	0.148649	0.148649	0.0765766	0.0540541	0.0540541	0.0405405	0.0225225	0.027027	0.0315315	0.00900901	0.0225225	0.00900901	0.00900901	0.0135135	0.00900901	0.0045045	0.00900901	0	0.0675676	0.0945946	0.130631	0.0810811	0.0900901	0.103604	0.0945946	0.045045	0.0135135	0.0315315	0.045045	0.0225225	0.00900901	0.027027	0.018018	0.00900901	0.018018	0	0.0045045	0.018018	-0.5165
2	3	17.4333	1.32732	3.80089	35.519	8.60233	4.80143	208	0	0.227618	0.14264	0.200303	0.138088	0.0758725	0.0743551	0.0364188	0.0257967	0.0136571	0.0106222	0.0060698	0.00151745	0.00151745	0.0030349	0.0030349	0	0.00151745	0.00151745	0.00151745	0.106222	0.157815	0.163885	0.156297	0.107739	0.0622155	0.060698	0.0333839	0.030349	0.0136571	0.016692	0.0151745	0	0.0060698	0.0060698	0.0030349	0.0030349	0.00455235	0	0	-0.800953
2	3.5	13.1333	1.32732	2.93596	55.1394	5.6314	2.69543	93	0	0.290123	0.126543	0.126543	0.0833333	0.0833333	0.0648148	0.0462963	0.0339506	0.0462963	0.0123457	0.00925926	0.00925926	0.00925926	0.00617284	0.00617284	0.00308642	0.00308642	0	0	0.114198	0.132716	0.160494	0.108025	0.123457	0.058642	0.0555556	0.0740741	0.0339506	0.0246914	0.0216049	0.00617284	0.0216049	0.00308642	0.0123457	0.00308642	0	0.00617284	0	0.00308642	-0.784914
2	3.5	15.4667	1.32732	4.71081	65.2709	8.22208	3.51128	83	0	0.167247	0.0801394	0.12892	0.10453	0.0801394	0.0662021	0.0801394	0.0557491	0.0383275	0.0278746	0.0278746	0.0139373	0.00696864	0	0.0139373	0.010453	0	0.00348432	0.010453	0.0557491	0.097561	0.125436	0.0905923	0.097561	0.0662021	0.0836237	0.0662021	0.0627178	0.0348432	0.0348432	0.0278746	0.00696864	0.0243902	0.0174216	0.0139373	0.0139373	0.0139373	0.00348432	0.00348432	-0.426367
2	3.5	17.7333	1.32732	4.16538	41.1465	10.1228	5.95742	209	0	0.239264	0.167178	0.174847	0.0966258	0.0720859	0.0521472	0.0352761	0.0291411	0.0184049	0.0199387	0.00766871	0.0107362	0.00306748	0.00766871	0.00306748	0	0.00766871	0	0.00306748	0.0920245	0.161043	0.174847	0.133436	0.118098	0.0659509	0.0552147	0.041411	0.0276074	0.0214724	0.0199387	0.0184049	0.00613497	0.00306748	0.00766871	0.00306748	0.00613497	0.00153374	0.00460123	0.00153374	-0.786193
2	4	13.9333	1.32732	2.91887	57.5409	6.08161	3.16273	100	0	0.288235	0.141176	0.155882	0.117647	0.108824	0.0529412	0.0147059	0.0176471	0.0117647	0.0117647	0.0176471	0.00588235	0.00294118	0.00294118	0	0.00294118	0.00588235	0.00294118	0.00294118	0.0735294	0.126471	0.179412	0.129412	0.108824	0.0647059	0.0529412	0.0441176	0.0264706	0.0323529	0.0235294	0.0264706	0.0205882	0.00882353	0.0117647	0.00882353	0.00882353	0	0.00294118	0	-0.870489
1	1	0	1.32732	1.33839	99.6626	1.33839	0	0	0	0	0	0	0	0	0	0	0	0	0	0	0	0	0	0	0	0	0	0	0	0	0	0	0	0	0	0	0	0	0	0	0	0	0	0	0	0	0	0	0
1	1	0	1.32732	1.35621	99.8457	1.36739	0.0111784	1	0	0	0	0	0	0	0	0	0	0	0	0	0	0	0	0	0	0	0	0	0	0	0	0	0	0	0	0	0	0	0	0	0	0	0	0	0	0	0	0	0
1	1	0	1.32732	1.33806	97.8082	1.36813	0.0300738	2	0	0	0	0	0	0	0	0	0	0	0	0	0	0	0	0	0	0	0	0	0	0	0	0	0	0	0	0	0	0	0	0	0	0	0	0	0	0	0	0	0
1	1	0	1.32732	1.35518	100	1.35518	0	0	0	0	0	0	0	0	0	0	0	0	0	0	0	0	0	0	0	0	0	0	0	0	0	0	0	0	0	0	0	0	0	0	0	0	0	0	0	0	0	0	0
1	1	0	1.32732	1.34909	100	1.34909	0	0	0	0	0	0	0	0	0	0	0	0	0	0	0	0	0	0	0	0	0	0	0	0	0	0	0	0	0	0	0	0	0	0	0	0	0	0	0	0	0	0	0
1	1	0	1.32732	1.33583	97.9323	1.33629	0.000463157	2	0	0	0	0	0	0	0	0	0	0	0	0	0	0	0	0	0	0	0	0	0	0	0	0	0	0	0	0	0	0	0	0	0	0	0	0	0	0	0	0	0
1	1.5	2.1	1.32732	2.03284	98.9999	2.03284	0	0	0	0	0	0	0	0	0	0	0	0	0	0	0	0	0	0	0	0	0	0.0909091	0	0	0.0909091	0.0909091	0	0	0.0909091	0	0	0	0	0	0	0	0.0909091	0.0909091	0.0909091	0	0.181818	0	1.97615
1	1.5	2.81667	1.32732	2.02778	83.3039	2.08374	0.0559631	6	0	0	0	0	0	0	0.0769231	0.115385	0.0384615	0.0384615	0.0384615	0.115385	0.153846	0.0769231	0.0769231	0.0384615	0.0384615	0.0384615	0	0.0384615	0	0.115385	0	0.153846	0.0384615	0.192308	0.0384615	0.0769231	0.0384615	0.0384615	0	0.0769231	0	0.0384615	0	0	0.0769231	0	0	0	0.460485
1	1.5	3.86667	1.32732	2.03077	82.8223	2.0389	0.00812629	2	0	0	0.0588235	0.176471	0.176471	0	0	0	0.0588235	0	0	0	0	0	0	0	0	0	0	0	0	0.0588235	0	0.0588235	0	0.117647	0	0.117647	0	0.0588235	0.0588235	0	0	0	0.176471	0	0	0	0	0.0588235	0.684485
1	1.5	4.53333	1.32732	2.03032	97.1486	2.05791	0.0275856	3	0	0	0	0	0	0	0	0	0	0	0	0.0526316	0	0	0.0526316	0	0	0	0.105263	0	0.105263	0	0.0526316	0.0526316	0.0526316	0.0526316	0.105263	0.0526316	0	0.0526316	0	0.0526316	0	0.0526316	0.105263	0.105263	0.0526316	0	0	0	1.34758
1	1.5	4.85	1.32732	2.03386	96.105	2.14855	0.114694	10	0	0	0.0277778	0.0555556	0.0277778	0.0833333	0.0277778	0.0555556	0	0.111111	0	0	0	0	0.0277778	0.0277778	0.0277778	0	0	0	0.0833333	0.111111	0.0555556	0.166667	0.0277778	0.0555556	0.111111	0	0.0277778	0.0277778	0	0.0833333	0	0.0555556	0.0277778	0.0277778	0.0277778	0	0.0277778	0.0555556	0.834986
1	1.5	6.28333	1.32732	2.05094	96.4008	2.09694	0.0460033	1	0	0	0	0	0	0	0	0.0666667	0.133333	0	0	0	0	0.0666667	0	0	0	0	0.0666667	0	0.0666667	0	0.0666667	0	0.0666667	0	0.0666667	0	0	0.0666667	0	0.0666667	0	0.0666667	0.0666667	0.0666667	0.0666667	0.0666667	0	0	1.26784
1	2	2.88333	1.32732	2.77792	89.4925	3.33098	0.553059	22	0	0.0119048	0.047619	0.0952381	0.0714286	0.0238095	0.047619	0.0595238	0.0119048	0.0119048	0.047619	0.0238095	0	0	0	0	0.047619	0.0357143	0.0595238	0.0238095	0.0238095	0.0714286	0.0952381	0.154762	0.0714286	0.047619	0.107143	0.047619	0.0833333	0.0357143	0.047619	0.0238095	0.0238095	0.0595238	0	0	0.0238095	0.0119048	0.0119048	0.0238095	0.521526
1	2	3.9	1.32732	2.70773	79.7319	3.03611	0.32838	10	0	0.0517241	0.137931	0.103448	0.137931	0.103448	0.0862069	0.0344828	0	0.0172414	0.0172414	0.0172414	0.0172414	0.0344828	0.0172414	0.0344828	0.0172414	0.0344828	0	0	0.0172414	0.0862069	0.155172	0.12069	0.0517241	0.0689655	0.0344828	0.0689655	0.0172414	0.0517241	0.0344828	0.0172414	0.0172414	0.0344828	0.0172414	0	0.0862069	0	0	0.0344828	-0.205355
1	2	5.86667	1.32732	2.83945	87.6121	2.85911	0.0196631	4	0	0.0454545	0.0909091	0.0909091	0.136364	0	0.0454545	0	0.0454545	0	0	0	0	0	0	0	0	0	0	0	0.0454545	0.181818	0.0454545	0	0	0	0	0.0454545	0	0.0454545	0	0.0454545	0.0454545	0.0454545	0.0454545	0	0.0454545	0.0454545	0	0.0454545	0.849338
1	2	5.88333	1.32732	2.68297	94.8061	2.92209	0.239116	17	0	0.0178571	0.0892857	0.0892857	0.0535714	0.0892857	0	0.0892857	0	0.0357143	0	0	0.0357143	0	0.0178571	0	0.0535714	0.0178571	0.0714286	0.0178571	0.0714286	0.0892857	0.125	0.0357143	0.107143	0.0892857	0.125	0.0892857	0.0178571	0.0178571	0	0.0178571	0.0357143	0	0	0	0.0178571	0.0178571	0.0178571	0.0178571	0.371917
1	2	8.21667	1.32732	2.63341	78.8145	3.76866	1.13525	74	0	0.242718	0.0533981	0.116505	0.0631068	0.0436893	0.0194175	0.0436893	0.0679612	0.0194175	0.0436893	0.0194175	0.0242718	0.0339806	0.0145631	0.0242718	0.00485437	0.0194175	0.00970874	0.00970874	0.0873786	0.140777	0.106796	0.121359	0.140777	0.101942	0.0582524	0.0436893	0.0339806	0.00970874	0.0436893	0.0194175	0.0145631	0.00485437	0.00970874	0.00970874	0	0.0194175	0	0	-0.372133
1	2	8.85	1.32732	2.70005	94.7545	2.98127	0.281216	23	0	0.184211	0.0657895	0.0394737	0.0263158	0.0131579	0.0131579	0.0131579	0.0263158	0	0.118421	0.0526316	0.0263158	0.0131579	0.0394737	0.0526316	0	0.0131579	0.0263158	0.0263158	0.0394737	0.0921053	0.0526316	0.118421	0.0526316	0.0657895	0.131579	0.0526316	0.105263	0.0263158	0.0526316	0.0394737	0.0131579	0.0131579	0.0131579	0.0263158	0	0.0131579	0.0131579	0.0131579	0.156378
1	2.5	3.83333	1.32732	3.40137	83.9681	4.87389	1.47252	55	0	0.218391	0.0862069	0.12069	0.0977011	0.0344828	0.0344828	0.045977	0.0344828	0.0402299	0.0402299	0.00574713	0.0287356	0.00574713	0.0172414	0	0.00574713	0.0172414	0.0344828	0.00574713	0.0747126	0.091954	0.114943	0.126437	0.0804598	0.0689655	0.091954	0.0689655	0.0344828	0.0402299	0.0172414	0.0344828	0.0172414	0.0114943	0.0172414	0.0114943	0.00574713	0.00574713	0.00574713	0.00574713	-0.413643
1	2.5	5.65	1.32732	3.39547	63.3703	5.47862	2.08315	61	0	0.19214	0.144105	0.148472	0.144105	0.10917	0.069869	0.0262009	0.0305677	0.00436681	0.0174672	0.00436681	0.00873362	0.00436681	0	0.00873362	0	0.00436681	0.00436681	0.00436681	0.0786026	0.174672	0.104803	0.174672	0.10917	0.0917031	0.0436681	0.0524017	0.0218341	0.0262009	0.0174672	0.0174672	0.00873362	0	0.00873362	0	0	0	0.00436681	0.00436681	-0.687426
1	2.5	7.25	1.32732	3.28856	96.2591	3.85734	0.568782	32	0	0.284314	0.0882353	0.0686275	0.0294118	0.0196078	0	0	0.0294118	0.00980392	0.00980392	0.0294118	0.0196078	0.0294118	0.0490196	0.0196078	0.0196078	0.0294118	0	0	0.156863	0.107843	0.147059	0.0392157	0.0490196	0.0588235	0.0490196	0.0490196	0.0882353	0.0392157	0.0686275	0.00980392	0.0392157	0.00980392	0.0294118	0.0196078	0	0	0	0.0196078	-0.200424
1	2.5	8.15	1.32732	4.16252	92.3842	4.18849	0.0259789	3	0	0	0.037037	0.111111	0.148148	0.0740741	0.037037	0	0.037037	0	0	0.037037	0.0740741	0	0	0	0	0	0	0	0.037037	0.037037	0.037037	0	0	0.037037	0.037037	0.111111	0	0.0740741	0.037037	0.037037	0	0	0.037037	0.0740741	0.037037	0	0.037037	0.037037	0.757344
1	2.5	9.33333	1.32732	3.37895	73.4841	5.17735	1.7984	141	0	0.385542	0.0722892	0.0843373	0.0409639	0.0337349	0.0289157	0.0409639	0.0361446	0.0144578	0.0240964	0.0144578	0.0168675	0.0168675	0.0120482	0.0240964	0.0168675	0.0168675	0.0120482	0.00963855	0.13012	0.171084	0.209639	0.142169	0.0843373	0.060241	0.0433735	0.0289157	0.00963855	0.0289157	0.00722892	0.00963855	0.0120482	0.00722892	0.00481928	0.00481928	0.00481928	0	0.00240964	0.00240964	-0.700159
1	2.5	12.1667	1.32732	3.33562	82.97	5.8819	2.54628	54	0	0.167702	0.0993789	0.10559	0.0931677	0.111801	0.0559006	0.00621118	0.0434783	0.0186335	0.0248447	0.0248447	0.0124224	0.00621118	0	0.0186335	0.0186335	0.00621118	0.0186335	0.00621118	0.0559006	0.068323	0.0559006	0.068323	0.0869565	0.068323	0.10559	0.0496894	0.0434783	0.0496894	0.0496894	0.0310559	0.0186335	0.0434783	0.0186335	0.0186335	0.0124224	0.0310559	0.00621118	0.0248447	-0.343219
1	3	4.65	1.32732	4.04246	77.2487	6.56155	2.51909	102	0	0.1875	0.125	0.138158	0.111842	0.0592105	0.0592105	0.0361842	0.0394737	0.00986842	0.0263158	0.0131579	0.0131579	0.00986842	0.00986842	0.0131579	0.00986842	0.0164474	0.0131579	0.00986842	0.0822368	0.125	0.138158	0.105263	0.101974	0.108553	0.0855263	0.0361842	0.0460526	0.0361842	0.0197368	0.0131579	0.0230263	0.00986842	0.00657895	0.00657895	0	0.00657895	0.00986842	0.00328947	-0.514401
1	3	6.61667	1.32732	4.08401	59.8869	5.54859	1.46457	106	0	0.255682	0.142045	0.150568	0.0965909	0.0568182	0.0738636	0.03125	0.03125	0.0198864	0.03125	0.0113636	0.0142045	0.00852273	0.00852273	0.00852273	0.00284091	0	0	0.00284091	0.116477	0.176136	0.125	0.142045	0.110795	0.0852273	0.0482955	0.0340909	0.0142045	0.0142045	0.0198864	0.0198864	0.00852273	0.00284091	0.00284091	0.00284091	0.00852273	0	0	0.00284091	-0.758111
1	3	8.9	1.32732	3.94783	59.3705	6.28394	2.33611	131	0	0.247002	0.141487	0.117506	0.0791367	0.0743405	0.0479616	0.0383693	0.028777	0.0335731	0.0191847	0.0143885	0.0215827	0.028777	0.00479616	0.00239808	0.00959233	0	0.00959233	0.00959233	0.0983213	0.18705	0.184652	0.129496	0.110312	0.0839329	0.059952	0.0191847	0.028777	0.0191847	0.0119904	0.00719424	0.00239808	0.00479616	0	0.00719424	0	0	0.00479616	0.00239808	-0.656356
1	3	9.95	1.32732	4.03506	83.585	6.15893	2.12387	64	0	0.309278	0.0824742	0.0927835	0.056701	0.0309278	0.0309278	0.0206186	0.0103093	0.0257732	0.0206186	0.0309278	0.0257732	0.0103093	0.0103093	0.00515464	0	0.0257732	0.0103093	0	0.0618557	0.103093	0.118557	0.123711	0.0721649	0.0876289	0.0360825	0.0463918	0.0876289	0.0360825	0.0206186	0.0154639	0.0103093	0.0257732	0.0154639	0	0.00515464	0.0103093	0.0154639	0.00515464	-0.459601
1	3	11.2	1.32732	4.00999	46.4213	7.3432	3.33321	270	0	0.307792	0.153247	0.150649	0.0753247	0.0792208	0.0493506	0.0220779	0.0285714	0.0155844	0.0181818	0.0181818	0.00519481	0.00649351	0.0103896	0.00909091	0.0012987	0.0012987	0.0012987	0.0025974	0.14026	0.228571	0.198701	0.162338	0.0844156	0.0493506	0.0311688	0.0272727	0.0116883	0.0103896	0.00909091	0.0038961	0	0.0025974	0.0012987	0.0038961	0.0012987	0.0012987	0.0012987	0	-0.870314
1	3	14.8667	1.32732	4.11244	65.5553	8.17078	4.05834	130	0	0.166259	0.136919	0.146699	0.0929095	0.0953545	0.0880196	0.0244499	0.0244499	0.0317848	0.0268949	0.0195599	0.00977995	0.00244499	0.0122249	0.00488998	0.00488998	0.00488998	0.00488998	0.00733496	0.0709046	0.127139	0.110024	0.129584	0.0831296	0.0831296	0.0782396	0.0513447	0.0635697	0.0244499	0.0293399	0.0293399	0.0122249	0.0220049	0.00733496	0.00733496	0.00244499	0.00733496	0.00733496	0.00488998	-0.542235
1	3.5	5.76667	1.32732	4.85033	76.3771	8.43607	3.58574	127	0	0.239295	0.125945	0.13602	0.105793	0.0579345	0.0478589	0.0176322	0.0277078	0.00755668	0.0377834	0.00251889	0.0151134	0.0151134	0.00503778	0.0151134	0.0201511	0.00503778	0.00503778	0.00503778	0.093199	0.130982	0.13602	0.118388	0.0957179	0.0806045	0.0780856	0.0579345	0.0453401	0.0428212	0.0201511	0.0151134	0.00755668	0.0125945	0.00755668	0.00755668	0.00503778	0.00251889	0.0100756	0	-0.624369
1	3.5	8.51667	1.32732	4.73889	53.6156	7.67906	2.94017	165	0	0.240143	0.163082	0.206093	0.100358	0.0806452	0.046595	0.0250896	0.0125448	0.0179211	0.00896057	0.00358423	0.00716846	0.00716846	0	0.00358423	0.00179211	0.00179211	0.00358423	0.00537634	0.103943	0.148746	0.184588	0.129032	0.103943	0.0752688	0.0609319	0.0448029	0.0268817	0.016129	0.00896057	0.00537634	0.0143369	0.0107527	0.00358423	0.00179211	0.00358423	0.00179211	0.00179211	0.00358423	-0.82562
1	3.5	9.58333	1.32732	4.66474	42.9653	8.01985	3.35511	190	0	0.201365	0.145051	0.151877	0.119454	0.0955631	0.0614334	0.0494881	0.0460751	0.0290102	0.0273038	0.0119454	0.0102389	0.00682594	0.00682594	0.00341297	0.00511945	0.00170648	0.00170648	0.00341297	0.0972696	0.194539	0.191126	0.148464	0.12116	0.0802048	0.0375427	0.0221843	0.0255973	0.0102389	0.00853242	0.00341297	0.00682594	0	0	0.00511945	0.00170648	0	0.00170648	0	-0.693848
1	3.5	12.2833	1.32732	4.67363	75.8358	8.27796	3.60433	112	0	0.138418	0.132768	0.155367	0.0932203	0.0677966	0.059322	0.0480226	0.0310734	0.0338983	0.0141243	0.00282486	0.00564972	0.0112994	0.0282486	0.0112994	0.00847458	0.00847458	0.0141243	0.0141243	0.0649718	0.0932203	0.110169	0.135593	0.0875706	0.0762712	0.0621469	0.0960452	0.0451977	0.0310734	0.0310734	0.0310734	0.00847458	0.0254237	0.019774	0.0112994	0	0	0.00282486	0.00564972	-0.415384
1	3.5	16.85	1.32732	4.66635	61.9297	9.21915	4.55279	160	0	0.143149	0.122699	0.141104	0.126789	0.0981595	0.0674847	0.0593047	0.0408998	0.0327198	0.0306748	0.0102249	0.00817996	0.0102249	0.00817996	0.00817996	0.00817996	0.0122699	0.00408998	0.0122699	0.0715746	0.130879	0.143149	0.122699	0.102249	0.0981595	0.0613497	0.0408998	0.0511247	0.0306748	0.0306748	0.0163599	0.0122699	0.00817996	0.0122699	0.0102249	0.00817996	0.00408998	0	0	-0.517898
1	3.5	19.9167	1.32732	4.72311	50.1372	9.3715	4.64839	222	0	0.125	0.0960366	0.150915	0.115854	0.089939	0.0914634	0.0426829	0.0396341	0.035061	0.0213415	0.0228659	0.0152439	0.0228659	0.0167683	0.0152439	0.00457317	0.00914634	0.00762195	0.00457317	0.120427	0.176829	0.164634	0.121951	0.126524	0.0594512	0.0533537	0.0320122	0.0289634	0.0182927	0.0198171	0.00609756	0.00304878	0.00304878	0.00304878	0.00152439	0.00152439	0	0.00457317	0	-0.422027
1	4	8.48333	1.32732	5.42646	47.9494	12.4425	7.01609	223	0	0.209722	0.190278	0.191667	0.131944	0.0722222	0.0527778	0.0236111	0.025	0.0208333	0.00833333	0.00555556	0.00972222	0.00833333	0	0.00416667	0.00277778	0	0	0.00694444	0.111111	0.133333	0.168056	0.123611	0.1	0.0861111	0.0569444	0.0430556	0.0236111	0.0277778	0.0194444	0.0194444	0.0194444	0.00694444	0.00138889	0.00694444	0.00416667	0.00555556	0	0.00138889	-0.825618
1	4	9.13333	1.32732	5.40294	49.4191	10.5931	5.19017	264	0	0.305764	0.159148	0.156642	0.0889724	0.0977444	0.0426065	0.0350877	0.0162907	0.0150376	0.0075188	0.00877193	0.0037594	0.00250627	0.0037594	0.0100251	0.00250627	0.0037594	0.00877193	0.00250627	0.0952381	0.197995	0.181704	0.149123	0.0989975	0.0789474	0.0451128	0.0275689	0.0250627	0.0175439	0.0112782	0.00250627	0.00250627	0.00501253	0.0037594	0.00125313	0	0	0.00125313	0.00250627	-0.917739
1	4	10.9167	1.32732	5.15337	32.1631	10.0726	4.9192	256	0	0.171613	0.169032	0.205161	0.117419	0.104516	0.0696774	0.0477419	0.0296774	0.0270968	0.0141935	0.0116129	0.00774194	0.00129032	0.00129032	0.00129032	0.00387097	0.00129032	0.00129032	0.00129032	0.109677	0.207742	0.205161	0.145806	0.104516	0.0683871	0.0335484	0.0374194	0.0180645	0.0193548	0.00387097	0.00129032	0.00258065	0.00258065	0.00129032	0.00129032	0.00129032	0	0.00258065	0	-0.747821
1	4	14.8	1.32732	5.48192	55.8642	10.214	4.73207	224	0	0.173653	0.128743	0.125749	0.103293	0.0988024	0.0853293	0.0419162	0.0329341	0.0344311	0.0239521	0.0269461	0.0149701	0.011976	0.011976	0.00748503	0.011976	0.00748503	0.00898204	0.00299401	0.0808383	0.139222	0.127246	0.152695	0.10479	0.0898204	0.0778443	0.0598802	0.0434132	0.0389222	0.0134731	0.00598802	0.00449102	0.00898204	0.00598802	0.00149701	0.00149701	0.00449102	0.00299401	0.00449102	-0.54719
1	4	20.1333	1.32732	5.45463	53.2892	11.6397	6.18506	191	0	0.116564	0.131902	0.191718	0.095092	0.111963	0.0935583	0.0705521	0.0306748	0.0276074	0.0168712	0.0153374	0.00766871	0.00766871	0.00613497	0.00460123	0.00306748	0.00306748	0.00306748	0.00153374	0.0751534	0.130368	0.165644	0.145706	0.110429	0.0843558	0.0444785	0.0398773	0.0383436	0.0306748	0.0276074	0.0122699	0.0153374	0.0107362	0.00460123	0.00766871	0.00306748	0.00613497	0.00460123	0.00153374	-0.542082
1	4	21.0167	1.32732	5.38887	41.6244	9.58501	4.19615	317	0	0.171772	0.113786	0.170678	0.118162	0.095186	0.0689278	0.0459519	0.0350109	0.0317287	0.0229759	0.0175055	0.0142232	0.00984683	0.00765864	0.00656455	0.00875274	0.00875274	0.00656455	0.00656455	0.123632	0.201313	0.166302	0.152079	0.11488	0.0623632	0.0514223	0.0284464	0.0153173	0.0175055	0.00765864	0.00218818	0.00328228	0.00656455	0.00328228	0	0.00328228	0	0.00218818	0.00218818	-0.592482
2	1	0	1.32732	1.34372	96.3759	1.35631	0.0125891	2	0	0	0	0	0	0	0	0	0	0	0	0	0	0	0	0	0	0	0	0	0	0	0	0	0	0	0	0	0	0	0	0	0	0	0	0	0	0	0	0	0
2	1	0	1.32732	1.33032	100	1.33032	0	0	0	0	0	0	0	0	0	0	0	0	0	0	0	0	0	0	0	0	0	0	0	0	0	0	0	0	0	0	0	0	0	0	0	0	0	0	0	0	0	0	0
2	1	0	1.32732	1.33671	100	1.33671	0	0	0	0	0	0	0	0	0	0	0	0	0	0	0	0	0	0	0	0	0	0	0	0	0	0	0	0	0	0	0	0	0	0	0	0	0	0	0	0	0	0	0
2	1.5	3.45	1.32732	2.08346	99.5832	2.08346	0	0	0	0	0	0	0	0	0	0	0	0	0	0	0	0	0	0	0	0	0	0	0	0	0	0	0	0.0769231	0	0	0.153846	0.0769231	0	0	0	0	0	0.0769231	0.230769	0.230769	0	0	1.91381
2	1.5	3.93333	1.32732	1.95684	95.6127	1.96329	0.00644808	4	0	0	0	0.0645161	0.0645161	0	0.129032	0.0322581	0.0967742	0	0	0	0	0	0	0	0	0	0.0322581	0	0.0967742	0.0967742	0.129032	0.129032	0.0322581	0.0322581	0.0645161	0.0322581	0.0322581	0.129032	0.0322581	0	0	0.0645161	0.0322581	0.0322581	0.0322581	0	0	0	0.863509
2	1.5	4.41667	1.32732	2.08332	98.3712	2.08332	0	0	0	0	0	0	0	0	0	0	0	0	0	0	0.0666667	0	0	0.0666667	0	0	0.0666667	0	0.0666667	0.133333	0	0	0.0666667	0	0.2	0.0666667	0	0	0.0666667	0	0	0	0	0	0	0	0	0.0666667	1.7555
2	2	4.88333	1.32732	2.80504	95.6083	2.87192	0.0668759	7	0	0	0	0.0714286	0.0714286	0.0714286	0	0.0357143	0.0357143	0	0	0	0	0	0.0357143	0.0357143	0.0714286	0	0	0	0	0.178571	0.0714286	0	0.0714286	0	0.0357143	0.0714286	0.0357143	0.0357143	0.0714286	0.0357143	0	0.107143	0.0714286	0	0	0	0.0357143	0	1.03361
2	2	4.91667	1.32732	2.71235	82.06	3.44548	0.733131	47	0	0.151316	0.0723684	0.157895	0.0855263	0.0526316	0.0723684	0.0657895	0.0394737	0.0328947	0	0.0131579	0.0263158	0.0263158	0.0131579	0.0131579	0.00657895	0.00657895	0.00657895	0	0.131579	0.144737	0.0855263	0.131579	0.111842	0.0592105	0.0789474	0.0592105	0.0131579	0.00657895	0.00657895	0.0131579	0.0197368	0.0131579	0	0	0.00657895	0.00657895	0.00657895	0	-0.306811
2	2	6.78333	1.32732	2.70849	93.9469	3.51394	0.805449	62	0	0.335196	0.100559	0.0949721	0.0502793	0.027933	0.0111732	0.0167598	0.00558659	0.0223464	0.0391061	0.0167598	0.027933	0.0223464	0.027933	0.0167598	0	0	0.0167598	0.00558659	0.117318	0.0837989	0.167598	0.150838	0.134078	0.0893855	0.0837989	0.0502793	0.0111732	0.0223464	0.0167598	0	0.0111732	0.00558659	0.0111732	0	0	0	0	0	-0.580295
2	2.5	6.38333	1.32732	3.32289	85.4187	4.81723	1.49434	81	0	0.265306	0.102041	0.0857143	0.0571429	0.0571429	0.0693878	0.0326531	0.0285714	0.0163265	0.0367347	0.0244898	0.0285714	0.00816327	0.00816327	0	0.00408163	0	0.00408163	0.0122449	0.0938776	0.122449	0.130612	0.0938776	0.114286	0.0816327	0.0857143	0.0693878	0.0408163	0.0163265	0.0244898	0.0163265	0.0204082	0.0122449	0.00816327	0.00408163	0.00408163	0	0.00408163	0.00408163	-0.483536
2	2.5	6.43333	1.32732	3.36768	92.2993	4.58625	1.21857	22	0	0.0823529	0.0588235	0.0470588	0.0705882	0.0588235	0.0352941	0	0.0352941	0.0352941	0.0470588	0	0.0352941	0.0117647	0	0.0470588	0.0235294	0.0117647	0.0470588	0.0470588	0.0117647	0.0588235	0.0941176	0.0823529	0.0823529	0.0588235	0.0823529	0.0705882	0.0117647	0.0588235	0.0705882	0.0705882	0.0823529	0.0470588	0.0117647	0.0117647	0.0117647	0.0117647	0	0.0235294	0.355975
2	2.5	9.35	1.32732	3.37785	75.9012	5.3684	1.99055	147	0	0.432558	0.102326	0.0953488	0.0395349	0.0232558	0.0418605	0.0232558	0.0302326	0.0232558	0.0162791	0.0116279	0.0116279	0.0139535	0.0162791	0.0116279	0.00697674	0.00930233	0.00697674	0.00232558	0.109302	0.17907	0.155814	0.162791	0.109302	0.0604651	0.0604651	0.0302326	0.0255814	0.0116279	0.0139535	0.0162791	0.00465116	0	0.00697674	0	0.00232558	0	0.00232558	0	-0.911399
2	3	7.38333	1.32732	3.91448	90.4005	5.34669	1.43221	29	0	0.10687	0.0916031	0.0992366	0.0916031	0.0305344	0.0305344	0	0.00763359	0	0.0152672	0.0305344	0	0.0152672	0.0381679	0.0152672	0.0229008	0.0229008	0.0381679	0.00763359	0.0839695	0.0534351	0.0992366	0.0916031	0.0687023	0.0763359	0.0992366	0.0381679	0.0534351	0.0763359	0.0381679	0.0458015	0.0381679	0.0305344	0.0152672	0	0.00763359	0.0152672	0.00763359	0.0229008	0.183971
2	3	8.98333	1.32732	4.04306	60.4566	7.12427	3.0812	200	0	0.26	0.15	0.178333	0.12	0.0783333	0.0583333	0.0283333	0.0216667	0.015	0.00666667	0.00666667	0.00833333	0.005	0.00166667	0.00333333	0.00666667	0.00166667	0.00333333	0.00166667	0.11	0.196667	0.173333	0.143333	0.1	0.0716667	0.0516667	0.0283333	0.0233333	0.015	0.015	0.01	0.00333333	0.00666667	0.00333333	0.00166667	0.00333333	0.00333333	0	0	-0.83884
2	3	10.6167	1.32732	4.02883	48.9168	6.57401	2.54518	255	0	0.28533	0.115747	0.130552	0.0794078	0.0955585	0.0659489	0.0417227	0.0336474	0.0215343	0.0296097	0.0148048	0.00807537	0.0121131	0.00403769	0.00538358	0.0013459	0.013459	0.00269179	0.0013459	0.153432	0.191117	0.192463	0.15747	0.100942	0.051144	0.0363392	0.0228802	0.0188425	0.00672948	0.00403769	0.00269179	0.0013459	0.0013459	0.00403769	0	0.0013459	0	0.0013459	0	-0.760081
2	3.5	8.26667	1.32732	4.76489	84.6206	6.97928	2.2144	68	0	0.148649	0.135135	0.157658	0.0720721	0.0720721	0.0630631	0.036036	0.0045045	0.027027	0.018018	0.00900901	0.00900901	0.0045045	0.0135135	0.0135135	0.0135135	0.00900901	0.0135135	0.0225225	0.0675676	0.126126	0.157658	0.112613	0.0720721	0.0720721	0.0495495	0.0585586	0.036036	0.0225225	0.027027	0.0225225	0.0315315	0.027027	0.018018	0.00900901	0.0045045	0.0045045	0	0.0045045	-0.399817
2	3.5	9.6	1.32732	4.78422	65.7561	8.788	4.00379	241	0	0.314528	0.159379	0.148096	0.101551	0.0564175	0.0409027	0.0324401	0.00846262	0.0282087	0.00987306	0.00846262	0.0126939	0.00282087	0.00564175	0.00141044	0.00846262	0.00282087	0.00423131	0	0.119887	0.183357	0.157969	0.145275	0.0832158	0.0846262	0.0521862	0.0423131	0.0253879	0.0169252	0.0141044	0.00846262	0.00564175	0.00423131	0.00282087	0	0.00282087	0.00141044	0.00282087	0.00282087	-0.903292
2	3.5	11.65	1.32732	4.75448	43.4002	8.94359	4.1891	326	0	0.269474	0.141053	0.135789	0.132632	0.0852632	0.0526316	0.0378947	0.0273684	0.0252632	0.0147368	0.0126316	0.0126316	0.00526316	0.00526316	0.00421053	0.00526316	0.00421053	0.00210526	0.00210526	0.150526	0.188421	0.192632	0.146316	0.105263	0.0778947	0.0357895	0.0252632	0.0147368	0.00315789	0.00526316	0.00631579	0.00421053	0	0	0.00421053	0	0	0	0.00105263	-0.81188
2	4	8.48333	1.32732	3.86009	66.7584	6.68294	2.82285	176	0	0.326255	0.175676	0.142857	0.0849421	0.0559846	0.0521236	0.019305	0.019305	0.00965251	0.00965251	0.00772201	0.00772201	0.011583	0.015444	0.003861	0.0019305	0.00772201	0	0	0.106178	0.196911	0.167954	0.150579	0.0810811	0.0733591	0.0675676	0.0289575	0.0135135	0.019305	0.00965251	0.011583	0.00579151	0.00772201	0.0019305	0.003861	0.0019305	0.0019305	0	0.00579151	-0.943769
2	4	9.45	1.32732	5.1121	78.9369	8.05611	2.94401	84	0	0.179487	0.153846	0.175824	0.0842491	0.0842491	0.043956	0.021978	0.010989	0.025641	0.014652	0.018315	0.003663	0.00732601	0.00732601	0.010989	0	0.00732601	0.00732601	0.018315	0.0732601	0.175824	0.172161	0.0879121	0.0915751	0.0805861	0.03663	0.0512821	0.032967	0.029304	0.021978	0.018315	0.014652	0.014652	0.010989	0.010989	0.010989	0.003663	0	0	-0.574733
2	4	12.9167	1.32732	5.33715	26.0068	10.9006	5.56347	390	0	0.210213	0.140426	0.194043	0.132766	0.12766	0.0714894	0.0442553	0.0221277	0.0153191	0.00680851	0.0102128	0.00510638	0.000851064	0.00255319	0	0.000851064	0	0	0.000851064	0.146383	0.18383	0.203404	0.165106	0.0978723	0.0621277	0.0365957	0.0238298	0.0170213	0.0102128	0.00765957	0.00510638	0.00255319	0.00170213	0.00170213	0	0	0	0	0	-0.782853
1	1	0	1.32732	1.32818	99.9862	1.32818	0	0	0	0	0	0	0	0	0	0	0	0	0	0	0	0	0	0	0	0	0	0	0	0	0	0	0	0	0	0	0	0	0	0	0	0	0	0	0	0	0	0	0
1	1	0	1.32732	1.32963	98.7477	1.3929	0.0632637	2	0	0	0	0	0	0	0	0	0	0	0	0	0	0	0	0	0	0	0	0	0	0	0	0	0	0	0	0	0	0	0	0	0	0	0	0	0	0	0	0	0
1	1	0	1.32732	1.32854	98.8634	1.3648	0.0362637	1	0	0	0	0	0	0	0	0	0	0	0	0	0	0	0	0	0	0	0	0	0	0	0	0	0	0	0	0	0	0	0	0	0	0	0	0	0	0	0	0	0
1	1	0	1.32732	1.3468	100	1.3468	0	0	0	0	0	0	0	0	0	0	0	0	0	0	0	0	0	0	0	0	0	0	0	0	0	0	0	0	0	0	0	0	0	0	0	0	0	0	0	0	0	0	0
1	1	0	1.32732	1.34198	100	1.34198	0	0	0	0	0	0	0	0	0	0	0	0	0	0	0	0	0	0	0	0	0	0	0	0	0	0	0	0	0	0	0	0	0	0	0	0	0	0	0	0	0	0	0
1	1	0	1.32732	1.33617	99.7993	1.33617	0	0	0	0	0	0	0	0	0	0	0	0	0	0	0	0	0	0	0	0	0	0	0	0	0	0	0	0	0	0	0	0	0	0	0	0	0	0	0	0	0	0	0
1	1.5	2.78333	1.32732	1.99978	95.3149	2.10548	0.105698	5	0	0	0	0	0.0526316	0	0	0.0526316	0.0526316	0	0	0	0	0	0.0526316	0	0	0.0526316	0	0.0526316	0.0526316	0	0.0526316	0	0.0526316	0.105263	0.0526316	0	0	0.105263	0	0.0526316	0.0526316	0.0526316	0.0526316	0.0526316	0	0.0526316	0	0	1.18187
1	1.5	2.83333	1.32732	1.98235	91.6315	2.11273	0.130383	5	0	0	0	0	0	0	0.0416667	0.0416667	0.0416667	0	0.0416667	0.0416667	0	0	0	0	0.0833333	0	0	0	0.0416667	0.0416667	0.0416667	0.125	0	0	0.0416667	0	0.0416667	0.0833333	0.0416667	0.0416667	0.0416667	0.208333	0	0	0	0	0.125	0	1.14515
1	1.5	3.86667	1.32732	2.06575	94.0227	2.19697	0.131222	8	0	0.0512821	0.0512821	0.025641	0.025641	0.025641	0.102564	0	0.025641	0	0.025641	0.0512821	0.0512821	0.025641	0.025641	0.025641	0	0.0512821	0	0.0769231	0.0769231	0.102564	0.102564	0.0769231	0.0769231	0.0512821	0.0512821	0	0.0512821	0.102564	0	0	0.025641	0.0512821	0.025641	0	0	0	0.025641	0	0.602325
1	1.5	4.71667	1.32732	2.0499	86.2611	2.39857	0.348669	16	0	0.104478	0.0149254	0	0.0597015	0.0746269	0.0447761	0.0149254	0.0895522	0.0298507	0.0149254	0.0298507	0.0149254	0.0447761	0.0149254	0.0149254	0.0149254	0.0149254	0.0298507	0.0298507	0.0746269	0.0597015	0.0895522	0.0597015	0.0447761	0.149254	0.0746269	0.0746269	0.0447761	0.0149254	0.0298507	0	0.0298507	0.0597015	0.0447761	0.0298507	0	0	0.0149254	0	0.428287
1	1.5	6.1	1.32732	2.0369	89.0921	2.28394	0.247038	14	0	0	0.0222222	0.0222222	0.0444444	0.0222222	0	0.0444444	0.0888889	0.0222222	0.0666667	0.0666667	0.0444444	0.0666667	0	0.0222222	0	0.0222222	0.0444444	0	0	0.133333	0.0666667	0.133333	0.133333	0.0888889	0.0666667	0	0.0222222	0	0.0444444	0.0888889	0.0222222	0.0222222	0.0444444	0	0	0.0222222	0.0222222	0.0222222	0.661587
1	1.5	7.46667	1.32732	2.04606	95.7062	2.34741	0.30135	13	0	0	0	0	0.027027	0.027027	0.0540541	0.027027	0	0.0810811	0	0.027027	0.027027	0	0.027027	0	0.027027	0	0.027027	0.0540541	0.027027	0.0810811	0.135135	0.027027	0.027027	0.0540541	0.0540541	0.0540541	0.027027	0	0	0.027027	0.0810811	0.0540541	0.0810811	0	0	0	0	0.027027	1.0652
1	2	4.16667	1.32732	2.67429	91.1138	3.16922	0.494932	25	0	0.168675	0.060241	0.0843373	0.0240964	0.0240964	0.060241	0.0240964	0.0361446	0.0481928	0.0361446	0.0481928	0.0361446	0.0240964	0.0240964	0.0240964	0.0120482	0.0361446	0.0120482	0	0.0722892	0.0963855	0.168675	0.0963855	0.0843373	0.060241	0.0481928	0.0361446	0.0963855	0.0240964	0.0481928	0.0361446	0	0.0120482	0	0.0120482	0.0120482	0.0120482	0.0120482	0.0361446	0.0195372
1	2	4.75	1.32732	2.72378	88.0243	3.78325	1.05947	44	0	0.253846	0.0615385	0.0692308	0.1	0.0769231	0.00769231	0.0384615	0.0307692	0.00769231	0.0615385	0.0307692	0.0307692	0.0153846	0.0230769	0.0230769	0.0153846	0.0153846	0	0	0.0615385	0.1	0.123077	0.130769	0.115385	0.0769231	0.0461538	0.0615385	0.0538462	0.0615385	0.0153846	0.0230769	0.0153846	0.0307692	0.00769231	0	0.0153846	0	0	0.0153846	-0.364532
1	2	5.9	1.32732	2.72695	90.1994	3.62714	0.900187	30	0	0.217822	0.019802	0.039604	0.039604	0.0693069	0.029703	0.039604	0.039604	0.029703	0.019802	0.0594059	0.029703	0.029703	0.029703	0.029703	0	0.019802	0	0	0.049505	0.0990099	0.0594059	0.0891089	0.0594059	0.0594059	0.108911	0.029703	0.0693069	0.0693069	0.039604	0.0792079	0.019802	0.019802	0.019802	0.00990099	0.00990099	0.00990099	0	0.00990099	0.0499387
1	2	6.41667	1.32732	2.73523	92.7385	3.95075	1.21553	39	0	0.263566	0.0155039	0.0930233	0.0155039	0.0465116	0.0387597	0.0387597	0.0155039	0.0232558	0.0232558	0.0232558	0.0155039	0.0310078	0.0155039	0.0387597	0.00775194	0.0155039	0.00775194	0.0465116	0.0620155	0.0542636	0.124031	0.0620155	0.100775	0.0542636	0.0852713	0.0465116	0.0542636	0.0620155	0.0620155	0.0542636	0.0387597	0.0465116	0.0155039	0.0310078	0.00775194	0.00775194	0	0	-0.0956619
1	2	10.9833	1.32732	2.65999	63.6532	4.05088	1.39089	84	0	0.30315	0.0748031	0.0905512	0.0905512	0.0590551	0.0629921	0.023622	0.0393701	0.0275591	0.0275591	0.0433071	0.0314961	0.00393701	0.011811	0	0.00787402	0.00393701	0	0.00393701	0.0787402	0.192913	0.19685	0.114173	0.106299	0.0866142	0.0708661	0.023622	0.019685	0.015748	0.023622	0.00393701	0.00787402	0.00787402	0.00393701	0.015748	0.00393701	0.00393701	0	0	-0.608757
1	2	12.1833	1.32732	2.67846	63.7052	4.43348	1.75502	108	0	0.361516	0.104956	0.0728863	0.0787172	0.0466472	0.0408163	0.0466472	0.0291545	0.0204082	0.0262391	0.0116618	0.0233236	0.0145773	0.0058309	0.0058309	0.00291545	0.00291545	0.0058309	0	0.090379	0.131195	0.172012	0.119534	0.154519	0.104956	0.0495627	0.0204082	0.0379009	0.0174927	0.0174927	0.0058309	0.00291545	0.00874636	0	0.0058309	0.00291545	0.00291545	0.00291545	0.00874636	-0.745054
1	2.5	5.36667	1.32732	3.38423	89.8482	4.83498	1.45075	45	0	0.364964	0.0729927	0.080292	0.0218978	0.0437956	0	0.00729927	0.0364964	0.0145985	0.0218978	0.0145985	0.0218978	0.0291971	0.0145985	0.0145985	0.0145985	0	0.00729927	0.0291971	0.10219	0.10219	0.131387	0.0875912	0.0729927	0.0656934	0.0948905	0.0510949	0.0364964	0.0364964	0.0437956	0.0364964	0.0218978	0.0291971	0.0145985	0.0145985	0	0	0.00729927	0.0145985	-0.485513
1	2.5	6.05	1.32732	3.35039	82.9608	5.41693	2.06654	79	0	0.483193	0.0252101	0.0462185	0.0336134	0.0588235	0.0252101	0.0252101	0.0252101	0.0336134	0	0.0378151	0.012605	0.012605	0.0210084	0	0.012605	0.00420168	0.00840336	0.00840336	0.092437	0.134454	0.142857	0.163866	0.0672269	0.0630252	0.0588235	0.0420168	0.0588235	0.0462185	0.0210084	0.00420168	0.012605	0.012605	0.00840336	0.00420168	0	0.00840336	0.00420168	0	-0.79484
1	2.5	7.95	1.32732	3.43407	83.8389	5.67961	2.24555	56	0	0.171429	0.131429	0.102857	0.114286	0.0514286	0.0342857	0.04	0.0228571	0.04	0.0228571	0.0171429	0.0285714	0.0114286	0.0171429	0.0114286	0.0228571	0.0228571	0.0171429	0.0114286	0.0571429	0.0685714	0.108571	0.114286	0.0914286	0.0971429	0.0457143	0.0857143	0.04	0.0114286	0.0342857	0.0514286	0.00571429	0.0228571	0.0114286	0.0285714	0.0114286	0.0171429	0.0228571	0	-0.38191
1	2.5	8.56667	1.32732	3.40563	82.8238	5.41315	2.00752	46	0	0.254438	0.0414201	0.12426	0.0532544	0.0650888	0.0236686	0.0414201	0.0177515	0.0118343	0.0177515	0.0236686	0.0236686	0.0118343	0.0295858	0.0118343	0.0177515	0.0295858	0.0118343	0.0118343	0.0650888	0.0946746	0.106509	0.0650888	0.0650888	0.0946746	0.0591716	0.0473373	0.0473373	0.0532544	0.0473373	0.0177515	0.0295858	0.035503	0.0295858	0.0295858	0.0295858	0.00591716	0.0177515	0.00591716	-0.300924
1	2.5	13.6833	1.32732	3.36805	45.2247	5.33281	1.96476	134	0	0.239186	0.086514	0.0966921	0.157761	0.0890585	0.0737913	0.0407125	0.0508906	0.0305344	0.0152672	0.0127226	0.0203562	0.00763359	0.00508906	0.00254453	0.00508906	0.00254453	0	0.00508906	0.0916031	0.19084	0.206107	0.127226	0.111959	0.0508906	0.0458015	0.0381679	0.0229008	0.0152672	0.00508906	0.0101781	0.0127226	0.0127226	0.00254453	0.00508906	0.00508906	0	0	0	-0.616332
1	2.5	23.2	1.32732	3.34261	47.3604	5.92413	2.58152	130	0	0.179907	0.088785	0.128505	0.121495	0.114486	0.0911215	0.0560748	0.0490654	0.0303738	0.00934579	0.00934579	0.0116822	0.00934579	0.0046729	0.0046729	0.0046729	0.00934579	0.00700935	0	0.0864486	0.147196	0.161215	0.140187	0.0817757	0.0981308	0.0630841	0.0397196	0.0257009	0.0186916	0.0186916	0.0233645	0.0116822	0.0046729	0.00934579	0.0116822	0.0046729	0.00700935	0	0.00233645	-0.528526
1	3	7.06667	1.32732	4.00967	70.9445	7.46101	3.45134	131	0	0.420655	0.105793	0.0654912	0.0730479	0.0554156	0.0302267	0.0403023	0.0251889	0.0251889	0.0352645	0.00503778	0.0125945	0.0151134	0.00503778	0.00503778	0.0125945	0.00251889	0.00503778	0	0.118388	0.130982	0.151134	0.130982	0.108312	0.0806045	0.0629723	0.0755668	0.02267	0.0201511	0.0151134	0.00503778	0.0125945	0.0176322	0.00251889	0.00251889	0	0.00251889	0	0.00251889	-0.907239
1	3	7.55	1.32732	4.02145	69.0251	7.93077	3.90932	152	0	0.431416	0.121681	0.103982	0.0575221	0.0331858	0.0420354	0.0199115	0.0110619	0.0110619	0.0154867	0.0176991	0.0154867	0.00884956	0.0132743	0.00442478	0.0154867	0.00442478	0.00221239	0.00221239	0.079646	0.141593	0.150442	0.188053	0.110619	0.0752212	0.0442478	0.050885	0.0265487	0.0265487	0.0221239	0.0110619	0.0132743	0.00442478	0.00442478	0.00442478	0.00221239	0	0	0.00442478	-0.977201
1	3	11.0167	1.32732	4.05682	60.702	8.10224	4.04542	131	0	0.267157	0.17402	0.166667	0.0906863	0.0661765	0.0392157	0.0122549	0.0245098	0.0147059	0.0294118	0.0122549	0.0171569	0.00245098	0.00735294	0.00490196	0.00245098	0.00245098	0.00735294	0.00735294	0.122549	0.144608	0.134804	0.117647	0.0808824	0.0882353	0.0759804	0.0343137	0.0514706	0.0196078	0.0122549	0.0147059	0.00245098	0.0147059	0.00245098	0.0122549	0.00735294	0.0196078	0.00735294	0	-0.814709
1	3	11.3	1.32732	4.02599	69.4571	8.58191	4.55592	105	0	0.229412	0.144118	0.155882	0.0941176	0.0852941	0.0558824	0.0323529	0.0205882	0.0117647	0.0205882	0.0147059	0.00588235	0.0117647	0.0147059	0.00294118	0.00588235	0.00588235	0.00588235	0.00588235	0.0970588	0.126471	0.129412	0.105882	0.0970588	0.0676471	0.0647059	0.05	0.0529412	0.0235294	0.0205882	0.0323529	0.0147059	0.0147059	0.0147059	0.00294118	0.0147059	0.00882353	0	0.00294118	-0.692399
1	3	21.6	1.32732	3.80451	39.6738	5.93391	2.12939	126	0	0.199501	0.0922693	0.147132	0.127182	0.0947631	0.0822943	0.0448878	0.032419	0.0374065	0.0199501	0.00997506	0.0149626	0.00997506	0.0149626	0.00498753	0.00249377	0.00249377	0.00498753	0.00249377	0.112219	0.159601	0.167082	0.149626	0.122195	0.0374065	0.0598504	0.0224439	0.0374065	0.0224439	0.0274314	0.0124688	0.00997506	0.0124688	0.00249377	0.00498753	0.00498753	0.00249377	0.00249377	0.00249377	-0.588032
1	3	25.4667	1.32732	4.06333	53.4904	7.17607	3.11274	185	0	0.172043	0.107527	0.137993	0.130824	0.0878136	0.0681004	0.0573477	0.0215054	0.0215054	0.0143369	0.0143369	0.0179211	0.0143369	0.00537634	0.0215054	0.0107527	0.00716846	0.00537634	0.00896057	0.0842294	0.168459	0.179211	0.116487	0.103943	0.0573477	0.0591398	0.0448029	0.0358423	0.0286738	0.0250896	0.0143369	0.0107527	0.00537634	0.00179211	0.00358423	0.00716846	0.00537634	0.00179211	0	-0.515078
1	3.5	8.26667	1.32732	4.75548	44.2862	10.4731	5.71765	255	0	0.30303	0.188406	0.144928	0.083004	0.0750988	0.0421607	0.0408432	0.027668	0.0131752	0.0118577	0.0105402	0.00790514	0.0105402	0.00658762	0.00658762	0.00527009	0.00131752	0.00263505	0	0.118577	0.181818	0.177866	0.16469	0.104084	0.0737813	0.0474308	0.0316206	0.0210804	0.0223979	0.0105402	0.00131752	0.00395257	0.00263505	0	0	0.00131752	0	0.00131752	0.00131752	-0.91695
1	3.5	9.51667	1.32732	4.57025	61.3468	11.4543	6.88403	213	0	0.433754	0.16877	0.108833	0.0772871	0.0283912	0.0394322	0.0189274	0.00473186	0.011041	0.0189274	0.00630915	0.00315457	0.011041	0.00946372	0.00473186	0.011041	0.00315457	0.00315457	0.00315457	0.0883281	0.148265	0.146688	0.137224	0.115142	0.0899054	0.0725552	0.0567823	0.0378549	0.0157729	0.0236593	0.011041	0.011041	0.00788644	0.00788644	0.00315457	0.00157729	0.00157729	0	0	-1.08724
1	3.5	14.6167	1.32732	4.86544	47.2548	12.9354	8.06991	180	0	0.200351	0.147627	0.161687	0.0878735	0.0966608	0.0720562	0.0316344	0.0421793	0.0228471	0.00702988	0.00527241	0.0105448	0.00878735	0.0140598	0.0105448	0.0158172	0.00527241	0.00702988	0.00878735	0.0843585	0.11775	0.13884	0.130053	0.086116	0.0738137	0.0685413	0.059754	0.0421793	0.0333919	0.0210896	0.0281195	0.0193322	0.0140598	0.0105448	0.00527241	0.00702988	0.00702988	0.00527241	0.00351494	-0.661953
1	3.5	15.7833	1.32732	4.78977	49.7026	11.6259	6.8361	153	0	0.299799	0.150905	0.169014	0.108652	0.082495	0.054326	0.028169	0.0120724	0.00603622	0.00804829	0.00804829	0	0.0100604	0	0	0	0.00402414	0.00603622	0.00402414	0.084507	0.114688	0.120724	0.114688	0.0925553	0.0945674	0.0643863	0.0422535	0.0362173	0.0402414	0.0181087	0.0362173	0.0181087	0.0201207	0.0100604	0.0160966	0.00201207	0.0100604	0.00603622	0.00402414	-0.888035
1	3.5	24.0167	1.32732	4.7257	38.2981	7.8416	3.11591	176	0	0.166667	0.0960145	0.110507	0.11413	0.103261	0.103261	0.0452899	0.0561594	0.0434783	0.0235507	0.0126812	0.0217391	0.0108696	0.00905797	0.0144928	0.00362319	0.00724638	0.00181159	0.00724638	0.0887681	0.17029	0.166667	0.128623	0.121377	0.0851449	0.0543478	0.048913	0.0199275	0.00905797	0.0126812	0.0181159	0.00905797	0.00905797	0.00362319	0.00181159	0.00362319	0.00181159	0.00181159	0.00362319	-0.482355
1	4	9.55	1.32732	5.33553	48.5672	12.6709	7.33533	304	0	0.340474	0.222097	0.177001	0.0665163	0.0620068	0.0281849	0.0191657	0.0146561	0.0146561	0.00563698	0.00338219	0.0011274	0.00338219	0.00225479	0.00563698	0.00676437	0.00450958	0.00338219	0.0011274	0.114994	0.171364	0.171364	0.140924	0.117249	0.0822999	0.0552424	0.0338219	0.0270575	0.00901917	0.00789177	0.011274	0.00225479	0.00563698	0.00338219	0.00225479	0.0011274	0	0	0	-1.05118
1	4	10.5333	1.32732	5.30529	46.6395	14.5772	9.27192	255	0	0.335897	0.189744	0.15641	0.0666667	0.0474359	0.0487179	0.0217949	0.0179487	0.0217949	0.00897436	0.00897436	0.0102564	0.00512821	0.00769231	0.00641026	0.0025641	0.0102564	0.0025641	0.00384615	0.074359	0.151282	0.137179	0.162821	0.115385	0.0884615	0.0564103	0.0487179	0.0410256	0.0230769	0.0205128	0.0141026	0.00641026	0.00641026	0.00512821	0.00512821	0.00384615	0.0025641	0	0.00384615	-0.968752
1	4	16.25	1.32732	5.12295	43.5988	14.2968	9.17386	178	0	0.189655	0.124138	0.139655	0.136207	0.113793	0.0724138	0.0551724	0.0224138	0.0206897	0.0137931	0.0137931	0.012069	0.00689655	0.0137931	0.00344828	0.00517241	0.00517241	0.00689655	0	0.0793103	0.134483	0.124138	0.106897	0.112069	0.0689655	0.0637931	0.0551724	0.0448276	0.0344828	0.0344828	0.0258621	0.0206897	0.00862069	0.00862069	0.00862069	0.0103448	0.00862069	0.00689655	0	-0.635703
1	4	17.6	1.32732	5.44151	53.2228	12.8646	7.42312	126	0	0.240991	0.168919	0.168919	0.114865	0.0765766	0.0585586	0.0225225	0.018018	0.0135135	0.00225225	0.00900901	0.0045045	0.0112613	0.00900901	0	0.00225225	0.00225225	0.00675676	0.0045045	0.0765766	0.101351	0.117117	0.0878378	0.117117	0.0743243	0.0698198	0.0653153	0.0382883	0.036036	0.027027	0.0225225	0.0157658	0.0157658	0.0157658	0.0135135	0.0112613	0.00225225	0.0112613	0.00225225	-0.793932
1	4	25.75	1.32732	5.36782	35.3335	10.1935	4.82573	223	0	0.135371	0.0989811	0.133916	0.148472	0.10917	0.0902475	0.0611354	0.055313	0.0349345	0.0218341	0.014556	0.0160116	0.0116448	0.00873362	0.00436681	0.0014556	0.00436681	0.00727802	0.00291121	0.100437	0.160116	0.16885	0.142649	0.100437	0.0858806	0.055313	0.0349345	0.0320233	0.0218341	0.0189229	0.00873362	0.00582242	0.00727802	0.00582242	0.00727802	0	0.0014556	0.0014556	0.0014556	-0.49541
2	1	0	1.32732	1.32955	99.4929	1.33642	0.00686642	1	0	0	0	0	0	0	0	0	0	0	0	0	0	0	0	0	0	0	0	0	0	0	0	0	0	0	0	0	0	0	0	0	0	0	0	0	0	0	0	0	0
2	1	0	1.32732	1.32732	100	1.32732	0	0	0	0	0	0	0	0	0	0	0	0	0	0	0	0	0	0	0	0	0	0	0	0	0	0	0	0	0	0	0	0	0	0	0	0	0	0	0	0	0	0	0
2	1	0	1.32732	1.3292	100	1.3292	0	0	0	0	0	0	0	0	0	0	0	0	0	0	0	0	0	0	0	0	0	0	0	0	0	0	0	0	0	0	0	0	0	0	0	0	0	0	0	0	0	0	0
2	1.5	3.15	1.32732	2.04647	98.1835	2.09342	0.0469495	4	0	0	0	0.0588235	0.117647	0.0588235	0	0	0	0	0	0	0	0	0.0588235	0.0588235	0.0588235	0	0	0	0	0	0	0.117647	0	0.0588235	0	0.176471	0	0	0.0588235	0	0.0588235	0.0588235	0	0	0	0	0.0588235	0	1.03968
2	1.5	5.11667	1.32732	2.02677	95.6263	2.22484	0.198075	7	0	0	0	0	0	0	0	0	0	0.0588235	0.0588235	0	0.0882353	0.0882353	0	0	0	0.0588235	0.0294118	0.0588235	0.0588235	0	0.0882353	0.0294118	0.0294118	0.0588235	0.117647	0.0882353	0.0882353	0.0294118	0.0294118	0.0588235	0.0294118	0.117647	0	0.0294118	0.0294118	0	0.0294118	0	1.06767
2	1.5	5.3	1.32732	2.08011	90.1781	2.16219	0.0820849	6	0	0	0	0.037037	0.037037	0.037037	0	0.0740741	0.111111	0.037037	0.037037	0.037037	0	0.037037	0.0740741	0.037037	0.0740741	0.037037	0.037037	0	0	0.037037	0.111111	0	0.037037	0.0740741	0.037037	0.111111	0.0740741	0.037037	0	0.0740741	0	0.0740741	0	0.037037	0.111111	0.037037	0	0	0.650789
2	2	5.23333	1.32732	2.68195	93.6254	3.6822	1.00026	52	0	0.386667	0.08	0.0533333	0.04	0.00666667	0.00666667	0.0333333	0.00666667	0.0266667	0.04	0.0266667	0.0266667	0.0133333	0.00666667	0.00666667	0.00666667	0.02	0.02	0.0133333	0.12	0.1	0.153333	0.146667	0.08	0.06	0.0466667	0.0666667	0.04	0.04	0.0466667	0.0266667	0.00666667	0	0.0133333	0.00666667	0	0.00666667	0	0	-0.543987
2	2	7.58333	1.32732	2.69489	88.924	3.50458	0.809688	15	0	0.213115	0.0163934	0.0491803	0.0491803	0.0327869	0.0327869	0	0.0491803	0.0327869	0.0491803	0.0655738	0.0491803	0	0.0491803	0.0491803	0.0327869	0	0.0163934	0.0491803	0.0655738	0.0491803	0.0163934	0.0819672	0.0983607	0.114754	0.0983607	0.0491803	0.0655738	0.0327869	0	0.0163934	0	0.0655738	0.0327869	0	0.0327869	0.0163934	0.0163934	0	0.0510437
2	2	7.9	1.32732	2.70265	90.6935	3.80326	1.10061	44	0	0.330769	0.0384615	0.0692308	0.0153846	0.0307692	0.00769231	0	0.0692308	0.0230769	0.0153846	0.0230769	0.0153846	0.0384615	0.0153846	0.0153846	0.0153846	0.0153846	0	0	0.0769231	0.0769231	0.0846154	0.1	0.153846	0.1	0.0923077	0.0615385	0.0846154	0.0230769	0.0307692	0.00769231	0.0461538	0.00769231	0.00769231	0	0	0	0	0.00769231	-0.246876
2	2.5	7.66667	1.32732	3.40707	57.0907	6.33606	2.92899	141	0	0.318284	0.133183	0.137698	0.0722348	0.0451467	0.0541761	0.0406321	0.0248307	0.027088	0.0361174	0.0112867	0.0158014	0.00902935	0.00902935	0.00451467	0.00451467	0	0.00677201	0	0.0857788	0.142212	0.200903	0.160271	0.110609	0.0654628	0.0632054	0.0406321	0.0361174	0.013544	0.0112867	0.00677201	0.00902935	0.00225734	0.00225734	0	0.00451467	0	0	0.00225734	-0.825021
2	2.5	10.6	1.32732	3.36931	55.2665	6.20316	2.83385	109	0	0.272464	0.104348	0.127536	0.0811594	0.084058	0.0724638	0.0289855	0.0347826	0.0231884	0.026087	0.0289855	0.00869565	0.0173913	0.026087	0.00289855	0.0057971	0	0	0.00869565	0.0724638	0.133333	0.142029	0.168116	0.0985507	0.113043	0.0724638	0.0608696	0.0289855	0.0376812	0.00869565	0.0173913	0.00289855	0.00869565	0.00289855	0	0	0	0.00289855	0.00289855	-0.674156
2	2.5	11.1667	1.32732	3.34101	66.8279	5.5407	2.19969	93	0	0.357616	0.0960265	0.13245	0.102649	0.0728477	0.0596026	0.0331126	0.00993377	0.00993377	0.0198675	0.00331126	0.013245	0.00662252	0.00662252	0.013245	0.00331126	0.00662252	0.00331126	0	0.0596026	0.142384	0.125828	0.182119	0.109272	0.0695364	0.0496689	0.0397351	0.0298013	0.0264901	0.0231788	0.00662252	0.013245	0.013245	0.00993377	0.00331126	0.00331126	0.00331126	0.00662252	0	-0.876529
2	3	9.51667	1.32732	4.00369	46.7681	8.61387	4.61018	239	0	0.267313	0.210526	0.168975	0.103878	0.0692521	0.034626	0.0277008	0.0221607	0.0152355	0.00831025	0.00831025	0.00554017	0.00554017	0.00969529	0.00415512	0.00277008	0.00138504	0.00277008	0.00138504	0.121884	0.174515	0.166205	0.16482	0.0900277	0.0706371	0.0429363	0.0401662	0.0249307	0.0138504	0.00831025	0.00692521	0.00692521	0.00554017	0.00554017	0.00138504	0.00277008	0	0.00277008	0.00277008	-0.91005
2	3	11.8333	1.32732	3.92611	52.8313	7.67617	3.75006	129	0	0.24228	0.12114	0.140143	0.087886	0.0926366	0.0522565	0.0498812	0.0356295	0.0190024	0.0261283	0.0213777	0.0118765	0.0166271	0.0118765	0.0023753	0.00712589	0.0023753	0.0023753	0.0023753	0.0783848	0.147268	0.118765	0.159145	0.11639	0.0736342	0.0665083	0.0498812	0.0617577	0.0261283	0.0261283	0.0142518	0.00712589	0.00950119	0.00712589	0.0023753	0.0023753	0	0.0023753	0.0023753	-0.667474
2	3	12.6667	1.32732	3.98015	63.7686	7.44245	3.4623	122	0	0.32626	0.127321	0.106101	0.119363	0.0424403	0.0557029	0.0238727	0.0291777	0.0238727	0.0106101	0.00530504	0.00795756	0.0212202	0.0132626	0.00265252	0.00795756	0.00530504	0	0.00265252	0.103448	0.151194	0.156499	0.106101	0.100796	0.066313	0.0397878	0.0477454	0.0477454	0.0265252	0.0291777	0.0185676	0.0159151	0.0132626	0.00530504	0.00530504	0.00265252	0.0106101	0.00530504	0.00530504	-0.80894
2	3.5	8.26667	1.32732	3.59132	53.8044	7.26784	3.67653	190	0	0.34331	0.167254	0.142606	0.100352	0.0528169	0.0369718	0.0334507	0.0211268	0.0193662	0.00880282	0.0105634	0.00528169	0	0.00704225	0.00528169	0.00176056	0.00528169	0.00176056	0	0.0985915	0.18838	0.172535	0.153169	0.107394	0.0651408	0.0545775	0.0457746	0.0246479	0.0211268	0.00880282	0.00176056	0.0105634	0.00176056	0.00176056	0.00176056	0	0.00176056	0	0	-0.965751
2	3.5	13.2	1.32732	4.59661	37.3531	9.06727	4.47066	161	0	0.139847	0.0900383	0.178161	0.151341	0.105364	0.0862069	0.0651341	0.0402299	0.0306513	0.0249042	0.01341	0.00766284	0.0153257	0.00191571	0.00766284	0.00191571	0.00191571	0.00574713	0.00191571	0.0727969	0.116858	0.168582	0.162835	0.116858	0.091954	0.059387	0.0383142	0.0287356	0.0306513	0.0153257	0.0210728	0.0153257	0.00191571	0.00383142	0.00191571	0.00191571	0	0.00383142	0	-0.549676
2	3.5	14.6167	1.32732	4.24197	50.9338	8.59813	4.35616	127	0	0.266344	0.130751	0.113801	0.116223	0.0799031	0.0653753	0.0266344	0.0338983	0.0217918	0.0169492	0.031477	0.00968523	0.0121065	0.00968523	0.00242131	0.00968523	0	0.00484262	0	0.0895884	0.128329	0.154964	0.0895884	0.0992736	0.0799031	0.0605327	0.0556901	0.0460048	0.0411622	0.0121065	0.0193705	0.0145278	0.0169492	0.0121065	0.00968523	0.00484262	0.00968523	0.00242131	0.00242131	-0.715576
2	4	9.55	1.32732	4.05484	46.496	8.63101	4.57617	250	0	0.285714	0.198639	0.187755	0.0843537	0.062585	0.0435374	0.0326531	0.0190476	0.0108844	0.00952381	0.00544218	0.00408163	0.0108844	0	0.00680272	0.00272109	0.00408163	0.00136054	0.00272109	0.127891	0.180952	0.190476	0.14966	0.0993197	0.0517007	0.0435374	0.029932	0.0312925	0.0231293	0.00816327	0.00816327	0.00952381	0.00544218	0.00272109	0.00408163	0.00136054	0	0.00136054	0	-0.933301
2	4	16.25	1.32732	4.80166	52.9685	10.7213	5.91968	136	0	0.256071	0.0905077	0.134658	0.103753	0.0640177	0.0772627	0.0529801	0.0331126	0.0309051	0.0154525	0.0110375	0.013245	0.0110375	0.013245	0.00662252	0.00662252	0.00662252	0.00441501	0.00220751	0.0551876	0.11479	0.143488	0.12362	0.11479	0.0927152	0.0706402	0.0485651	0.0309051	0.0331126	0.0220751	0.0242826	0.00883002	0.0198675	0.00441501	0.00441501	0.00662252	0.00662252	0.00883002	0.00662252	-0.637442
2	4	26.65	1.32732	5.33756	25.0519	10.9826	5.64507	182	0	0.15781	0.0772947	0.1562	0.114332	0.112721	0.0885668	0.0805153	0.0515298	0.0450886	0.0257649	0.0225443	0.0144928	0.0128824	0.00161031	0.00322061	0.00161031	0	0.00322061	0.00161031	0.0837359	0.119163	0.164251	0.125604	0.125604	0.0756844	0.0644122	0.0660225	0.041868	0.0386473	0.020934	0.00966184	0.00483092	0.00644122	0.00322061	0.00644122	0.00644122	0.00322061	0.00161031	0	-0.516587
1	1	0	1.32732	1.32745	99.3664	1.32745	0	0	0	0	0	0	0	0	0	0	0	0	0	0	0	0	0	0	0	0	0	0	0	0	0	0	0	0	0	0	0	0	0	0	0	0	0	0	0	0	0	0	0
1	1	0	1.32732	1.33179	99.9647	1.33179	0	0	0	0	0	0	0	0	0	0	0	0	0	0	0	0	0	0	0	0	0	0	0	0	0	0	0	0	0	0	0	0	0	0	0	0	0	0	0	0	0	0	0
1	1	0	1.32732	1.38615	100	1.38615	0	0	0	0	0	0	0	0	0	0	0	0	0	0	0	0	0	0	0	0	0	0	0	0	0	0	0	0	0	0	0	0	0	0	0	0	0	0	0	0	0	0	0
1	1	0	1.32732	1.34615	100	1.34615	0	0	0	0	0	0	0	0	0	0	0	0	0	0	0	0	0	0	0	0	0	0	0	0	0	0	0	0	0	0	0	0	0	0	0	0	0	0	0	0	0	0	0
1	1	0	1.32732	1.3443	100	1.3443	0	0	0	0	0	0	0	0	0	0	0	0	0	0	0	0	0	0	0	0	0	0	0	0	0	0	0	0	0	0	0	0	0	0	0	0	0	0	0	0	0	0	0
1	1	0	1.32732	1.32805	100	1.32805	0	0	0	0	0	0	0	0	0	0	0	0	0	0	0	0	0	0	0	0	0	0	0	0	0	0	0	0	0	0	0	0	0	0	0	0	0	0	0	0	0	0	0
1	1.5	2.16667	1.32732	2.02436	99.8407	2.02436	0	0	0	0	0	0	0	0	0	0	0	0	0	0	0	0	0	0	0	0	0	0	0	0	0	0	0	0	0	0	0	0	0	0	0	0	0	0	0	0	0	0	0
1	1.5	3.4	1.32732	1.97441	96.8038	2.08141	0.106999	5	0	0	0	0.0454545	0	0	0.0454545	0.0454545	0	0	0	0.0454545	0	0	0.181818	0	0.0454545	0	0	0	0	0.0454545	0.0454545	0.0454545	0.136364	0	0.136364	0.0454545	0.0909091	0	0.0909091	0	0.0454545	0	0.0454545	0	0	0	0.0454545	0.0454545	1.02021
1	1.5	3.76667	1.32732	2.04007	98.3229	2.04007	0	0	0	0	0	0	0	0	0	0	0	0	0	0	0	0	0	0	0	0	0	0.0769231	0	0.0769231	0.0769231	0.153846	0	0	0	0	0.0769231	0	0.0769231	0.0769231	0	0.0769231	0	0	0	0	0.0769231	0.0769231	1.61115
1	1.5	4.43333	1.32732	2.05273	96.604	2.19671	0.14398	5	0	0	0	0	0.0333333	0.0333333	0.0333333	0.0333333	0.0333333	0.0666667	0	0	0	0.0333333	0.0333333	0.0333333	0	0.0333333	0	0	0	0.0333333	0.0666667	0.0333333	0.0333333	0.1	0.0666667	0.1	0	0.0333333	0	0.0666667	0.1	0.0333333	0.0333333	0	0.0333333	0	0.0333333	0.0666667	1.13452
1	1.5	4.9	1.32732	2.02632	92.8842	2.13216	0.105841	4	0	0	0	0	0	0	0	0	0	0	0	0.0666667	0	0.0666667	0.0666667	0	0	0.0666667	0	0.0666667	0.0666667	0	0.0666667	0.0666667	0	0	0	0	0	0.0666667	0	0	0	0	0.133333	0.0666667	0	0.0666667	0	0.133333	1.25986
1	1.5	4.9	1.32732	2.12495	91.4529	2.12495	0	0	0	0	0	0	0	0	0	0	0	0	0.0833333	0	0.0833333	0	0.166667	0	0	0.0833333	0	0	0	0	0	0.0833333	0	0.0833333	0	0.0833333	0.0833333	0	0	0	0	0	0.0833333	0.0833333	0.0833333	0	0	0	1.37827
1	2	3.16667	1.32732	2.94377	97.3597	3.07682	0.133049	4	0	0	0	0	0.047619	0.047619	0	0.047619	0.0952381	0	0.0952381	0	0	0	0	0	0.047619	0	0	0	0	0.047619	0.047619	0.047619	0	0.0952381	0.0952381	0.047619	0.047619	0.047619	0	0.047619	0	0.047619	0.047619	0	0	0	0.0952381	0.047619	1.051
1	2	4.93333	1.32732	2.69596	95.833	3.13795	0.441991	22	0	0.182927	0.0487805	0.0731707	0.0243902	0.0365854	0.0243902	0.0243902	0.0121951	0.0487805	0.0365854	0.0121951	0.0243902	0.0487805	0	0	0.0121951	0.0243902	0.0243902	0.0243902	0.0365854	0.097561	0.097561	0.109756	0.134146	0.0487805	0.0365854	0.0853659	0.0609756	0.0853659	0.0609756	0.0609756	0.0243902	0	0	0	0	0.0121951	0	0	0.14269
1	2	6	1.32732	2.7209	92.7252	3.43418	0.713279	23	0	0.375	0	0.0568182	0.0568182	0.0113636	0.0113636	0.0340909	0.0454545	0.0340909	0.0454545	0.0454545	0	0.0568182	0.0113636	0.0227273	0.0113636	0.0113636	0.0227273	0	0.0795455	0.102273	0.125	0.0795455	0.0568182	0.0568182	0.102273	0.102273	0.0227273	0.0340909	0.0340909	0.0568182	0.0227273	0.0113636	0	0.0340909	0	0.0227273	0.0113636	0	-0.415065
1	2	6.8	1.32732	2.7187	96.7168	3.28073	0.562031	25	0	0.317647	0.0470588	0.0352941	0.0117647	0	0	0.0117647	0.0117647	0.0117647	0.0352941	0.0117647	0.0117647	0.0352941	0.0352941	0.0117647	0.0352941	0	0.0352941	0.0235294	0.0705882	0.141176	0.117647	0.0941176	0.0352941	0.0470588	0.0352941	0.0705882	0.0470588	0.0588235	0.0470588	0.0235294	0.0352941	0.0352941	0.0235294	0.0235294	0.0235294	0	0	0.0117647	0.0445706
1	2	8.16667	1.32732	2.63231	89.5643	3.64515	1.01284	68	0	0.351759	0.115578	0.0753769	0.0502513	0.0301508	0.0251256	0.0201005	0.00502513	0.0150754	0.0301508	0.00502513	0.0100503	0.0251256	0.0100503	0.0201005	0.0100503	0.0251256	0.0201005	0	0.105528	0.120603	0.160804	0.135678	0.120603	0.0703518	0.0502513	0.0351759	0.040201	0.0351759	0.0150754	0.0201005	0.0100503	0.0100503	0.00502513	0.0100503	0	0.00502513	0.00502513	0	-0.619378
1	2	8.96667	1.32732	2.71399	77.5599	3.87454	1.16055	84	0	0.466942	0.0702479	0.0454545	0.0578512	0.0206612	0.0371901	0.0330579	0.0165289	0.0289256	0.0289256	0.0165289	0.0206612	0.0123967	0.0206612	0.0206612	0.00413223	0.0123967	0.00413223	0.00826446	0.103306	0.202479	0.22314	0.128099	0.0867769	0.0661157	0.053719	0.0206612	0.0165289	0.0247934	0	0.00826446	0.00413223	0	0.00826446	0.00413223	0.00413223	0	0.00413223	0.00413223	-0.876876
1	2.5	5.76667	1.32732	3.41606	94.5552	4.58968	1.17363	42	0	0.282609	0.137681	0.0942029	0.0362319	0.0217391	0.0144928	0.00724638	0	0.0289855	0.0144928	0.0217391	0.0144928	0.0289855	0.0507246	0.00724638	0.00724638	0.0144928	0	0	0.101449	0.0942029	0.0942029	0.0507246	0.101449	0.152174	0.0724638	0.0434783	0.0362319	0.0362319	0.0217391	0.0362319	0.00724638	0.00724638	0.0289855	0.00724638	0.0217391	0.00724638	0.00724638	0.00724638	-0.422967
1	2.5	6.53333	1.32732	3.29105	90.5747	4.94483	1.65378	46	0	0.433333	0.06	0.0733333	0.0266667	0.00666667	0.0133333	0.02	0.00666667	0.0266667	0.0133333	0	0.00666667	0.0333333	0.0466667	0.02	0	0.04	0	0.02	0.0733333	0.0933333	0.126667	0.1	0.08	0.0866667	0.0933333	0.0533333	0.0466667	0.0266667	0.08	0.04	0.0133333	0.00666667	0.00666667	0.00666667	0.00666667	0.0266667	0.00666667	0.00666667	-0.655764
1	2.5	7.83333	1.32732	3.39603	85.1022	5.50729	2.11127	67	0	0.462264	0.117925	0.0518868	0.0235849	0.0283019	0.00943396	0.0377358	0.00943396	0.0235849	0.00471698	0.00943396	0.00471698	0.0188679	0.00943396	0.0141509	0.0141509	0.00471698	0.0188679	0.00471698	0.0943396	0.136792	0.136792	0.127358	0.0801887	0.0660377	0.0801887	0.0518868	0.0518868	0.0283019	0.0235849	0.0188679	0.0235849	0.0141509	0.00943396	0.00943396	0.00471698	0.00471698	0	0.00471698	-0.881967
1	2.5	8.83333	1.32732	3.37774	94.4339	4.9414	1.56366	37	0	0.290323	0.0806452	0.0483871	0.016129	0.0241935	0.00806452	0.0241935	0.00806452	0.016129	0.0241935	0.016129	0.016129	0.016129	0.0403226	0.016129	0.0241935	0	0.0241935	0.00806452	0.0645161	0.0645161	0.0887097	0.0967742	0.0564516	0.0725806	0.0806452	0.0806452	0.016129	0.0483871	0.0241935	0.0403226	0.0241935	0.016129	0.0483871	0.016129	0.016129	0.0241935	0.0241935	0.0645161	-0.104997
1	2.5	11.4333	1.32732	3.40965	55.2673	6.10306	2.69341	200	0	0.324415	0.155518	0.132107	0.110368	0.0518395	0.048495	0.0317726	0.0183946	0.0317726	0.0117057	0.0117057	0.0083612	0.00668896	0.00501672	0	0	0.00501672	0.00501672	0.0083612	0.128763	0.210702	0.20903	0.153846	0.0936455	0.0518395	0.0384615	0.0317726	0.0117057	0.0100334	0.0083612	0.00334448	0.00501672	0.00167224	0	0.00334448	0	0	0	0	-0.902958
1	2.5	12.1667	1.32732	3.38807	58.5444	5.71822	2.33014	165	0	0.421811	0.0925926	0.111111	0.0555556	0.0596708	0.0390947	0.0432099	0.0349794	0.0123457	0.0246914	0.0102881	0.0123457	0.0123457	0.00617284	0.00205761	0.00205761	0.0102881	0.00411523	0	0.156379	0.18107	0.179012	0.150206	0.0925926	0.0473251	0.0617284	0.0308642	0.0185185	0.00617284	0.0123457	0.00205761	0	0.00411523	0.00411523	0.00205761	0.00205761	0.00617284	0	0	-0.949544
1	3	7.2	1.32732	4.1325	86.9355	6.18073	2.04823	71	0	0.363636	0.133971	0.105263	0.0382775	0.0239234	0.00956938	0.0526316	0.00956938	0.0143541	0.0287081	0.0191388	0.00956938	0.0143541	0.0143541	0.00956938	0.00956938	0.00956938	0.0239234	0.00956938	0.0861244	0.105263	0.124402	0.167464	0.0956938	0.0526316	0.0669856	0.0669856	0.0478469	0.00956938	0.0191388	0.0143541	0.0191388	0.0191388	0.0143541	0.00478469	0.00478469	0.0143541	0.00478469	0.00956938	-0.767148
1	3	9.93333	1.32732	4.02936	63.2058	8.95866	4.9293	162	0	0.399194	0.145161	0.145161	0.0483871	0.0403226	0.0322581	0.0241935	0.0141129	0.0201613	0.0120968	0.0141129	0.00403226	0.0100806	0.0100806	0.00806452	0	0.0120968	0.00403226	0.00806452	0.0887097	0.16129	0.157258	0.114919	0.104839	0.100806	0.0604839	0.0403226	0.0423387	0.0181452	0.0241935	0.00403226	0.016129	0.00403226	0.0100806	0	0.0100806	0.00403226	0.00403226	0.00201613	-1.00491
1	3	11	1.32732	3.99637	57.9826	9.60495	5.60858	159	0	0.392638	0.186094	0.151329	0.0838446	0.0490798	0.0368098	0.0122699	0.00408998	0.00613497	0.00613497	0.00408998	0.0102249	0.00613497	0.00817996	0.00204499	0.00613497	0.00204499	0.00204499	0	0.0633947	0.132924	0.147239	0.155419	0.112474	0.108384	0.0654397	0.0368098	0.0368098	0.0265849	0.0204499	0.0143149	0.0184049	0.00204499	0.00613497	0.00817996	0.00204499	0.00408998	0.00408998	0.00408998	-1.093
1	3	12.3333	1.32732	4.05718	72.124	8.17595	4.11877	110	0	0.262537	0.112094	0.150442	0.117994	0.0442478	0.0589971	0.0353982	0.020649	0.0117994	0.00884956	0.0117994	0.00884956	0.00294985	0.00589971	0.00589971	0.00294985	0.00589971	0.00294985	0.00589971	0.106195	0.0914454	0.135693	0.126844	0.0973451	0.0825959	0.0648968	0.0442478	0.0471976	0.0501475	0.0383481	0.0147493	0.0117994	0.00589971	0.00884956	0.00589971	0.0117994	0.00589971	0.00589971	0.00294985	-0.682974
1	3	13.9333	1.32732	4.12961	44.2566	7.70645	3.57684	251	0	0.293493	0.136786	0.175299	0.103586	0.0876494	0.059761	0.0225764	0.0225764	0.0265604	0.0132802	0.00398406	0.00398406	0.00398406	0.00531208	0.00531208	0.00132802	0.00398406	0.00132802	0.00132802	0.122178	0.209827	0.212483	0.14741	0.0956175	0.0544489	0.0398406	0.0212483	0.0185923	0.0119522	0.00398406	0.00265604	0.00531208	0.00132802	0.00398406	0.00132802	0.00132802	0.00398406	0.00132802	0.00132802	-0.874226
1	3	14.0667	1.32732	4.0502	42.8107	7.35507	3.30487	233	0	0.238164	0.134864	0.183644	0.117647	0.0832138	0.0588235	0.0416069	0.0301291	0.0172166	0.0286944	0.0071736	0.00430416	0.00860832	0.00573888	0.00430416	0.00286944	0	0.00286944	0.00143472	0.137733	0.187948	0.2066	0.136298	0.0832138	0.0688666	0.0444763	0.0329986	0.0157819	0.010043	0.00430416	0.00430416	0.00573888	0	0	0.00286944	0	0.00143472	0	0.00143472	-0.778151
1	3.5	8.2	1.32732	4.89046	84.3555	8.29107	3.40061	59	0	0.243243	0.0972973	0.135135	0.0378378	0.0702703	0.0648649	0.0216216	0.00540541	0.027027	0.0162162	0.0216216	0.027027	0.0108108	0.0162162	0.0324324	0	0.00540541	0.0108108	0	0.0756757	0.12973	0.0918919	0.102703	0.0810811	0.0810811	0.0594595	0.0594595	0.0648649	0.0108108	0.0162162	0.0324324	0.0108108	0.0216216	0.0162162	0.0162162	0.0162162	0.0108108	0.00540541	0.0162162	-0.461182
1	3.5	10.9	1.32732	4.63483	51.5543	10.4855	5.85067	203	0	0.317891	0.202875	0.148562	0.0894569	0.043131	0.0463259	0.0111821	0.0191693	0.0223642	0.0111821	0.00798722	0.00958466	0.00159744	0.00798722	0.00319489	0.00159744	0.00159744	0.00638978	0.00479233	0.0766773	0.196486	0.148562	0.118211	0.102236	0.0734824	0.0686901	0.0447284	0.043131	0.0207668	0.014377	0.014377	0.00479233	0.00958466	0.00319489	0.00638978	0.00159744	0.00319489	0.00159744	0.00319489	-0.964727
1	3.5	11.3	1.32732	4.66697	64.2191	10.3584	5.69142	126	0	0.277372	0.194647	0.131387	0.0827251	0.0559611	0.0340633	0.0243309	0.0243309	0.0218978	0.0121655	0.0145985	0.0121655	0.00973236	0.00486618	0.00729927	0.00729927	0.00729927	0.00973236	0.00243309	0.0754258	0.111922	0.131387	0.121655	0.107056	0.0632603	0.080292	0.0486618	0.053528	0.0437956	0.0194647	0.0145985	0.0291971	0.00973236	0.0194647	0.0121655	0.0121655	0.00243309	0.00243309	0.00243309	-0.822634
1	3.5	17.2333	1.32732	4.65171	34.2479	8.57904	3.92733	231	0	0.227151	0.116935	0.178763	0.135753	0.102151	0.0685484	0.0430108	0.0255376	0.0282258	0.0107527	0.0107527	0.00268817	0.00672043	0.00537634	0.00268817	0.00268817	0	0.00134409	0.00268817	0.104839	0.163978	0.21371	0.155914	0.0873656	0.0752688	0.0510753	0.0403226	0.0201613	0.0174731	0.00806452	0.00672043	0.00268817	0.00403226	0.00537634	0.00268817	0.00134409	0.00134409	0	0.00268817	-0.745177
1	3.5	18.3	1.32732	4.7189	56.9364	9.75706	5.03816	125	0	0.185714	0.102381	0.154762	0.0928571	0.0833333	0.0785714	0.0714286	0.0380952	0.0190476	0.0214286	0.0142857	0.00714286	0.0047619	0.00952381	0.00714286	0.00952381	0.0047619	0.0047619	0.0047619	0.0785714	0.104762	0.147619	0.104762	0.130952	0.052381	0.0642857	0.0714286	0.0357143	0.0238095	0.0333333	0.0309524	0.0166667	0.00714286	0.0166667	0.00714286	0	0.0047619	0.00952381	0.0119048	-0.536708
1	3.5	20.7667	1.32732	4.64897	52.1306	8.10095	3.45198	205	0	0.188006	0.0858995	0.134522	0.102107	0.13128	0.0696921	0.0648298	0.0388979	0.0243112	0.0194489	0.0178282	0.00810373	0.00972447	0.00810373	0.00810373	0.00486224	0.00324149	0.00648298	0.00810373	0.102107	0.163695	0.209076	0.15235	0.0875203	0.0632091	0.0567261	0.0356564	0.0194489	0.0145867	0.0113452	0.00972447	0.00810373	0.00486224	0.00648298	0.00486224	0.00486224	0.00162075	0.00324149	0	-0.533621
1	4	10.4667	1.32732	5.38413	67.4413	10.4348	5.05066	108	0	0.186111	0.141667	0.15	0.102778	0.0972222	0.0333333	0.0444444	0.0138889	0.0222222	0.0194444	0.0222222	0.0222222	0.0166667	0.0138889	0.0138889	0.00833333	0.00555556	0.00277778	0.00555556	0.0666667	0.0833333	0.158333	0.1	0.113889	0.0972222	0.075	0.05	0.0388889	0.0388889	0.025	0.025	0.0138889	0.0305556	0.0111111	0.00277778	0.00555556	0.00833333	0.00277778	0.00277778	-0.586632
1	4	11.7	1.32732	5.30205	42.6919	12.2188	6.91673	236	0	0.236111	0.158333	0.183333	0.126389	0.0666667	0.0555556	0.0472222	0.0222222	0.0152778	0.0166667	0.0125	0.00833333	0.00694444	0.00277778	0.00138889	0	0.00416667	0.00555556	0.00416667	0.0875	0.191667	0.138889	0.126389	0.105556	0.0861111	0.0680556	0.0305556	0.0291667	0.0347222	0.0138889	0.0222222	0.00972222	0.00416667	0.00138889	0.00138889	0.00277778	0.00277778	0	0	-0.813756
1	4	13.7333	1.32732	5.42846	45.9373	16.1406	10.7122	161	0	0.189453	0.181641	0.1875	0.115234	0.0859375	0.0429688	0.03125	0.0410156	0.00976562	0.0214844	0.0078125	0.0078125	0.0117188	0.00585938	0.00195312	0.0078125	0.0078125	0.00390625	0.00195312	0.0449219	0.103516	0.125	0.109375	0.0703125	0.0957031	0.0820312	0.0625	0.046875	0.0449219	0.0410156	0.03125	0.0292969	0.0136719	0.0273438	0.015625	0.00390625	0.0078125	0	0.00390625	-0.745109
1	4	19.2	1.32732	5.39929	52.937	11.1687	5.76938	138	0	0.129512	0.0955414	0.123142	0.116773	0.116773	0.0721868	0.0806794	0.0509554	0.0318471	0.014862	0.029724	0.0106157	0.00636943	0.00636943	0.00636943	0.00424628	0.00424628	0.00424628	0.00424628	0.0700637	0.101911	0.157113	0.11465	0.10828	0.0828025	0.0700637	0.0467091	0.0573248	0.029724	0.0254777	0.0254777	0.0106157	0.00636943	0.0169851	0.00849257	0.00849257	0	0.00849257	0.00849257	-0.415761
1	4	24.3667	1.32732	5.34944	47.3565	9.42302	4.07358	286	0	0.267456	0.0852071	0.133728	0.0982249	0.0899408	0.0698225	0.0485207	0.0319527	0.0236686	0.0224852	0.0130178	0.00828402	0.00946746	0.0142012	0.00946746	0.0035503	0.0035503	0.00118343	0.00236686	0.119527	0.16568	0.168047	0.170414	0.119527	0.0591716	0.0461538	0.0260355	0.0201183	0.0177515	0.0142012	0.00591716	0.00946746	0.00236686	0.00118343	0.0035503	0.00118343	0	0.00118343	0	-0.6682
1	4	26.7667	1.32732	5.41836	35.8106	11.5254	6.10701	291	0	0.136415	0.140924	0.181511	0.144307	0.119504	0.0676437	0.0349493	0.0349493	0.0157835	0.0248027	0.0180383	0.00901917	0.00676437	0.00676437	0.00225479	0.00338219	0.0011274	0.00338219	0.0011274	0.104848	0.146561	0.162345	0.152198	0.120631	0.0811725	0.048478	0.0338219	0.0304397	0.0304397	0.0101466	0.00563698	0.00901917	0.00676437	0.00450958	0.00563698	0.00338219	0.00338219	0.00225479	0	-0.616492
2	1	0	1.32732	1.33395	99.8499	1.33395	0	0	0	0	0	0	0	0	0	0	0	0	0	0	0	0	0	0	0	0	0	0	0	0	0	0	0	0	0	0	0	0	0	0	0	0	0	0	0	0	0	0	0
2	1	0	1.32732	1.32732	100	1.32732	0	0	0	0	0	0	0	0	0	0	0	0	0	0	0	0	0	0	0	0	0	0	0	0	0	0	0	0	0	0	0	0	0	0	0	0	0	0	0	0	0	0	0
2	1	0	1.32732	1.35371	100	1.35371	0	0	0	0	0	0	0	0	0	0	0	0	0	0	0	0	0	0	0	0	0	0	0	0	0	0	0	0	0	0	0	0	0	0	0	0	0	0	0	0	0	0	0
2	1.5	1.96667	1.32732	2.02364	100	2.02364	0	0	0	0	0	0	0	0	0	0	0	0	0	0	0	0	0	0	0	0	0	0	0	0	0	0	0	0	0	0	0	0	0	0	0	0	0	0	0	0	0	0	0
2	1.5	3.46667	1.32732	2.00737	96.9396	2.21258	0.205207	8	0	0	0	0.0769231	0.0384615	0.115385	0.0384615	0.0384615	0.0384615	0.0769231	0.0769231	0	0.0769231	0.0384615	0	0	0	0.0384615	0	0	0.0384615	0.0384615	0.115385	0.0769231	0.0769231	0.0384615	0.0769231	0.115385	0.0384615	0.115385	0.0384615	0.0384615	0.0384615	0	0.0384615	0.0384615	0	0	0	0	0.459386
2	1.5	5.3	1.32732	2.1118	89.8392	2.16956	0.0577627	4	0	0	0	0.05	0	0.05	0	0.05	0	0.05	0	0	0	0	0.05	0	0.15	0	0	0	0	0	0.05	0.1	0.05	0.1	0.05	0.05	0.05	0.05	0	0	0.05	0	0	0.05	0	0	0	0	1.22209
2	2	2.9	1.32732	2.84905	97.3918	2.90022	0.0511664	1	0	0	0	0	0	0	0	0.0769231	0	0	0	0	0.0769231	0	0	0	0	0	0	0	0	0	0.153846	0	0	0	0.0769231	0	0	0	0	0.0769231	0.0769231	0.0769231	0	0	0.0769231	0	0.0769231	0	1.52151
2	2	5.36667	1.32732	2.69239	93.4884	3.87295	1.18056	35	0	0.457143	0.0571429	0.047619	0.0571429	0.0190476	0.0285714	0.00952381	0.00952381	0.0285714	0.0190476	0.0190476	0.0285714	0	0	0	0.00952381	0.00952381	0	0.00952381	0.104762	0.0666667	0.0952381	0.0666667	0.104762	0.104762	0.104762	0.0857143	0.0571429	0.00952381	0.0285714	0.0380952	0.0285714	0	0.00952381	0.00952381	0	0	0	0.0190476	-0.733233
2	2	9.36667	1.32732	2.76565	83.4715	4.08351	1.31787	81	0	0.333333	0.0952381	0.0634921	0.0595238	0.0198413	0.0555556	0.0238095	0.0198413	0.0277778	0.0198413	0.0277778	0.0277778	0.015873	0.015873	0.015873	0.015873	0.0119048	0.00396825	0.0119048	0.0912698	0.142857	0.174603	0.130952	0.0992063	0.0873016	0.0595238	0.0515873	0.0198413	0.0198413	0.0119048	0.00793651	0.00396825	0.00793651	0	0.00396825	0.00793651	0.00396825	0	0.0119048	-0.550209
2	2.5	6.66667	1.32732	3.32758	84.7419	5.49012	2.16253	73	0	0.317797	0.0889831	0.0974576	0.0466102	0.0254237	0.0338983	0.0466102	0.0381356	0.0169492	0.0169492	0.029661	0.0127119	0.0169492	0.0127119	0	0.0169492	0.00423729	0.0211864	0.00423729	0.0720339	0.118644	0.122881	0.15678	0.0974576	0.0932203	0.0635593	0.0508475	0.0423729	0.0508475	0.0381356	0.0127119	0.0127119	0.00847458	0.00847458	0.00847458	0	0.00423729	0	0	-0.549988
2	2.5	7.2	1.32732	3.19865	88.8417	4.07604	0.877397	22	0	0.216216	0.121622	0.148649	0.0135135	0.0405405	0.0405405	0.0135135	0.0405405	0	0.0135135	0	0.0135135	0.0135135	0.0135135	0	0.0135135	0	0.0405405	0.0135135	0.0405405	0.0405405	0.0675676	0.0945946	0.0945946	0.0405405	0.0675676	0.0810811	0.0675676	0.0540541	0.027027	0.0135135	0.0405405	0	0.0405405	0.027027	0.0135135	0	0.0135135	0.027027	-0.288269
2	2.5	11.7	1.32732	3.39021	49.898	5.6935	2.30329	187	0	0.35097	0.112875	0.128748	0.0811287	0.0705467	0.0705467	0.0405644	0.0282187	0.015873	0.0194004	0.015873	0.00705467	0.010582	0.00352734	0.00176367	0.00176367	0.00176367	0.00529101	0	0.155203	0.218695	0.179894	0.13933	0.0899471	0.0670194	0.0352734	0.0282187	0.010582	0.00881834	0.00176367	0.00176367	0.00529101	0.00352734	0	0	0.00176367	0	0.00352734	0	-0.886607
2	3	7.23333	1.32732	3.75178	90.5685	4.55312	0.801335	17	0	0.0882353	0.117647	0.132353	0.0588235	0.0294118	0.0294118	0	0.0147059	0.0147059	0.0147059	0.0147059	0	0.0147059	0.0294118	0.0294118	0	0.0441176	0.0147059	0.0147059	0.0441176	0.0147059	0.0147059	0.117647	0.102941	0.0147059	0.0735294	0.0588235	0.132353	0.0588235	0.0147059	0.0294118	0	0	0	0.0147059	0	0.0735294	0.0588235	0	0.163671
2	3	9.06667	1.32732	3.97678	66.0303	8.60656	4.62978	146	0	0.366446	0.15894	0.15894	0.0728477	0.0507726	0.0286976	0.0154525	0.00662252	0.0110375	0.00883002	0.0110375	0.00441501	0.0110375	0.00883002	0.00883002	0.00883002	0.00662252	0.00220751	0.00220751	0.10596	0.130243	0.112583	0.0993377	0.11479	0.0883002	0.0993377	0.0529801	0.0331126	0.0309051	0.0220751	0.01766	0.0154525	0.00220751	0.00662252	0.00441501	0	0.00441501	0	0.00441501	-0.992631
2	3	13	1.32732	4.07466	36.592	7.37767	3.303	233	0	0.253814	0.119279	0.148405	0.14147	0.101248	0.0624133	0.0582524	0.0332871	0.0221914	0.0152566	0.00693481	0.00693481	0.00138696	0	0	0.00138696	0.00277393	0	0	0.137309	0.20111	0.191401	0.133148	0.104022	0.0693481	0.0485437	0.0291262	0.0152566	0.00416089	0.00416089	0.00138696	0.00416089	0.00277393	0.00138696	0	0	0.00277393	0.00277393	0.00277393	-0.77689
2	3.5	8.63333	1.32732	4.66809	78.7911	7.24029	2.5722	44	0	0.101351	0.108108	0.128378	0.128378	0.0878378	0.0472973	0.0540541	0.0202703	0.0202703	0.0405405	0.0135135	0.027027	0.027027	0.00675676	0.00675676	0.00675676	0	0.0202703	0.0135135	0.0135135	0.0540541	0.114865	0.0675676	0.0878378	0.0608108	0.0743243	0.0540541	0.0540541	0.0540541	0.0743243	0.0202703	0.0608108	0.027027	0.0472973	0.0337838	0.00675676	0.0202703	0.0135135	0	-0.289205
2	3.5	11	1.32732	4.67207	57.4798	10.9516	6.27951	189	0	0.296849	0.237148	0.160862	0.107794	0.0547264	0.0248756	0.0116086	0.0116086	0.0066335	0.0066335	0.00497512	0.00331675	0.00829187	0.00331675	0.00331675	0.00497512	0.00497512	0.0066335	0.00165837	0.0580431	0.172471	0.140962	0.140962	0.111111	0.0812604	0.0829187	0.0315091	0.026534	0.0199005	0.039801	0.0116086	0.00995025	0.00497512	0.00995025	0.00331675	0.00331675	0.00497512	0.0066335	0.00497512	-0.991104
2	3.5	25.9333	1.32732	4.72195	45.6437	7.8656	3.14365	173	0	0.174067	0.0781528	0.117229	0.104796	0.0870337	0.10302	0.0550622	0.0373002	0.0337478	0.0301954	0.0142096	0.0213144	0.0284192	0.0071048	0.00888099	0.0017762	0.00888099	0.0071048	0.0071048	0.0870337	0.158082	0.154529	0.133215	0.0976909	0.0781528	0.0568384	0.053286	0.0337478	0.035524	0.0142096	0.0124334	0.00888099	0.0071048	0.0035524	0.0035524	0.0017762	0.0017762	0.0053286	0	-0.440253
2	4	9.96667	1.32732	5.33613	68.409	8.3393	3.00318	52	0	0.0686695	0.0600858	0.120172	0.11588	0.0729614	0.0901288	0.0729614	0.0429185	0.0600858	0.0686695	0.0257511	0.0128755	0.0128755	0.0214592	0.00858369	0	0.0300429	0.00429185	0.0171674	0.0600858	0.111588	0.11588	0.103004	0.0901288	0.0729614	0.055794	0.0729614	0.0515021	0.0343348	0.0429185	0.0300429	0.0214592	0.0171674	0.0257511	0.00858369	0	0.00429185	0.00858369	0.00858369	-0.177754
2	4	12.1	1.32732	5.36591	49.1775	14.2583	8.8924	173	0	0.173913	0.143667	0.200378	0.136106	0.0888469	0.0642722	0.026465	0.0189036	0.0132325	0.0226843	0.00756144	0.0094518	0.0132325	0.0094518	0.0094518	0.0094518	0.0094518	0.00189036	0.00189036	0.0340265	0.113422	0.15879	0.130435	0.10775	0.100189	0.0699433	0.0396975	0.0434783	0.0396975	0.0283554	0.020794	0.0132325	0.0151229	0.0113422	0.00756144	0.00378072	0.00189036	0.00756144	0.00378072	-0.694571
2	4	27.9	1.32732	5.30161	44.7638	9.42519	4.12358	259	0	0.157828	0.112374	0.17298	0.119949	0.0934343	0.0744949	0.0555556	0.0328283	0.0340909	0.0239899	0.0164141	0.010101	0.0126263	0.00883838	0.00126263	0.00631313	0.00126263	0.00757576	0.00378788	0.119949	0.183081	0.171717	0.140152	0.107323	0.0719697	0.0454545	0.0391414	0.0189394	0.0189394	0.0113636	0.00757576	0.00505051	0.00378788	0.00505051	0.00378788	0.00252525	0.00126263	0.00378788	0.00126263	-0.565493
1	1	0	1.32732	1.32732	100	1.32732	0	0	0	0	0	0	0	0	0	0	0	0	0	0	0	0	0	0	0	0	0	0	0	0	0	0	0	0	0	0	0	0	0	0	0	0	0	0	0	0	0	0	0
1	1	0	1.32732	1.32732	99.9861	1.32732	0	0	0	0	0	0	0	0	0	0	0	0	0	0	0	0	0	0	0	0	0	0	0	0	0	0	0	0	0	0	0	0	0	0	0	0	0	0	0	0	0	0	0
1	1	0	1.32732	1.32732	100	1.32732	0	0	0	0	0	0	0	0	0	0	0	0	0	0	0	0	0	0	0	0	0	0	0	0	0	0	0	0	0	0	0	0	0	0	0	0	0	0	0	0	0	0	0
1	1	0	1.32732	1.33776	99.677	1.33776	0	0	0	0	0	0	0	0	0	0	0	0	0	0	0	0	0	0	0	0	0	0	0	0	0	0	0	0	0	0	0	0	0	0	0	0	0	0	0	0	0	0	0
1	1	0	1.32732	1.33918	97.5294	1.36094	0.0217623	1	0	0	0	0	0	0	0	0	0	0	0	0	0	0	0	0	0	0	0	0	0	0	0	0	0	0	0	0	0	0	0	0	0	0	0	0	0	0	0	0	0
1	1	0	1.32732	1.32732	99.9742	1.32732	0	0	0	0	0	0	0	0	0	0	0	0	0	0	0	0	0	0	0	0	0	0	0	0	0	0	0	0	0	0	0	0	0	0	0	0	0	0	0	0	0	0	0
1	1	0	1.32732	1.32732	100	1.32732	0	0	0	0	0	0	0	0	0	0	0	0	0	0	0	0	0	0	0	0	0	0	0	0	0	0	0	0	0	0	0	0	0	0	0	0	0	0	0	0	0	0	0
1	1	0	1.32732	1.32732	99.9873	1.32732	0	0	0	0	0	0	0	0	0	0	0	0	0	0	0	0	0	0	0	0	0	0	0	0	0	0	0	0	0	0	0	0	0	0	0	0	0	0	0	0	0	0	0
1	1	0	1.32732	1.33494	100	1.33494	0	0	0	0	0	0	0	0	0	0	0	0	0	0	0	0	0	0	0	0	0	0	0	0	0	0	0	0	0	0	0	0	0	0	0	0	0	0	0	0	0	0	0
1	1	0	1.32732	1.32732	98.8903	1.32732	0	0	0	0	0	0	0	0	0	0	0	0	0	0	0	0	0	0	0	0	0	0	0	0	0	0	0	0	0	0	0	0	0	0	0	0	0	0	0	0	0	0	0
1	1	0	1.32732	1.32732	100	1.32732	0	0	0	0	0	0	0	0	0	0	0	0	0	0	0	0	0	0	0	0	0	0	0	0	0	0	0	0	0	0	0	0	0	0	0	0	0	0	0	0	0	0	0
1	1	0	1.32732	1.32732	100	1.32732	0	0	0	0	0	0	0	0	0	0	0	0	0	0	0	0	0	0	0	0	0	0	0	0	0	0	0	0	0	0	0	0	0	0	0	0	0	0	0	0	0	0	0
1	1	0	1.32732	1.3565	100	1.3565	0	0	0	0	0	0	0	0	0	0	0	0	0	0	0	0	0	0	0	0	0	0	0	0	0	0	0	0	0	0	0	0	0	0	0	0	0	0	0	0	0	0	0
1	1	0	1.32732	1.3436	100	1.3436	0	0	0	0	0	0	0	0	0	0	0	0	0	0	0	0	0	0	0	0	0	0	0	0	0	0	0	0	0	0	0	0	0	0	0	0	0	0	0	0	0	0	0
1	1	0	1.32732	1.34069	92.4453	1.37404	0.0333484	3	0	0	0	0	0	0	0	0	0	0	0	0	0	0	0	0	0	0	0	0	0	0	0	0	0	0	0	0	0	0	0	0	0	0	0	0	0	0	0	0	0
1	1	0	1.32732	1.32732	100	1.32732	0	0	0	0	0	0	0	0	0	0	0	0	0	0	0	0	0	0	0	0	0	0	0	0	0	0	0	0	0	0	0	0	0	0	0	0	0	0	0	0	0	0	0
1	1	0	1.32732	1.32732	100	1.32732	0	0	0	0	0	0	0	0	0	0	0	0	0	0	0	0	0	0	0	0	0	0	0	0	0	0	0	0	0	0	0	0	0	0	0	0	0	0	0	0	0	0	0
1	1	0	1.32732	1.32732	99.6284	1.32732	0	0	0	0	0	0	0	0	0	0	0	0	0	0	0	0	0	0	0	0	0	0	0	0	0	0	0	0	0	0	0	0	0	0	0	0	0	0	0	0	0	0	0
1	1	0	1.32732	1.34896	88.5164	1.34896	0	0	0	0	0	0	0	0	0	0	0	0	0	0	0	0	0	0	0	0	0	0	0	0	0	0	0	0	0	0	0	0	0	0	0	0	0	0	0	0	0	0	0
1	1	0	1.32732	1.32732	82.1045	1.32732	0	0	0	0	0	0	0	0	0	0	0	0	0	0	0	0	0	0	0	0	0	0	0	0	0	0	0	0	0	0	0	0	0	0	0	0	0	0	0	0	0	0	0
1	1.5	4.9	1.32732	2.33784	99.0121	2.33784	0	0	0	0	0	0	0	0	0	0	0	0	0	0	0	0	0	0	0	0	0	0	0	0	0	0	0	0	0	0	0	0	0	0	0	0	0	0	0	0	0	0	0
1	1.5	5.03333	1.32732	1.99229	93.9683	2.43082	0.43853	15	0	0	0.0731707	0	0.0243902	0.0243902	0	0.097561	0	0.0731707	0.0243902	0.0731707	0.0487805	0.0731707	0.0487805	0	0.0243902	0.0243902	0	0	0.0487805	0	0.0731707	0.121951	0.0243902	0.0731707	0.097561	0.0487805	0.0731707	0.0731707	0	0.0487805	0.0487805	0	0	0	0	0.0243902	0.097561	0	0.647004
1	1.5	5.2	1.32732	2.18844	87.0138	2.2943	0.105857	4	0	0	0	0.0588235	0	0	0.0588235	0.0588235	0.0588235	0	0.117647	0.0588235	0	0.0588235	0	0.0588235	0	0	0	0	0	0	0	0.0588235	0	0.0588235	0	0	0	0.117647	0.117647	0	0	0	0	0.0588235	0	0.0588235	0	0.117647	0.877393
1	1.5	5.4	1.32732	2.16613	98.523	2.16613	0	0	0	0	0	0	0	0	0	0	0	0	0	0.0625	0	0	0	0	0.0625	0	0	0	0.0625	0	0	0.25	0.0625	0.0625	0	0	0	0	0	0.125	0	0.0625	0	0	0.0625	0.125	0	0.0625	1.76082
1	1.5	5.61667	1.32732	2.08642	85.6974	2.67627	0.589857	13	0	0	0.254902	0.0588235	0.0392157	0.0392157	0.0196078	0.0196078	0.0196078	0.0588235	0.0196078	0.0196078	0.0196078	0.0588235	0	0.0392157	0	0	0.0196078	0	0.0588235	0.0980392	0.0588235	0.156863	0.0588235	0.0392157	0	0.117647	0.0980392	0.0980392	0	0.0392157	0	0.0392157	0.0196078	0.0196078	0	0	0	0.0196078	0.162674
1	1.5	5.9	1.32732	2.07729	97.7794	2.19961	0.122316	3	0	0	0	0	0	0	0	0	0	0.0666667	0	0.0666667	0	0	0.0666667	0	0	0	0	0.0666667	0	0.0666667	0	0.0666667	0	0.133333	0	0	0	0.0666667	0	0.2	0.0666667	0.0666667	0.133333	0.0666667	0	0	0	0	1.35041
1	1.5	6.46667	1.32732	2.09867	69.094	2.30344	0.204773	11	0	0	0.0377358	0.0943396	0.169811	0.0188679	0.150943	0.0754717	0.0377358	0.0754717	0.0188679	0	0	0	0	0.0188679	0	0	0.0188679	0.0566038	0.132075	0.150943	0.0377358	0.0943396	0.0566038	0.0754717	0	0.132075	0.0188679	0.0188679	0.0188679	0.0377358	0	0.0188679	0.0188679	0.0188679	0	0.0188679	0.0188679	0.0188679	0.0991453
1	1.5	6.56667	1.32732	2.01916	84.1387	2.24311	0.223951	8	0	0	0.0606061	0.030303	0.0909091	0.0909091	0.0606061	0.0606061	0.0606061	0.030303	0.030303	0	0	0.0606061	0.030303	0	0	0.030303	0.030303	0.030303	0.121212	0.0606061	0.030303	0.121212	0.0606061	0.0606061	0.0606061	0.030303	0	0.030303	0.0909091	0.030303	0.030303	0.0606061	0.030303	0	0	0.030303	0.030303	0.030303	0.385994
1	1.5	6.58333	1.32732	2.11068	96.0452	2.29384	0.183157	4	0	0	0.0666667	0	0	0	0.0666667	0	0	0.133333	0.133333	0	0.0666667	0.0666667	0	0	0	0.0666667	0	0.0666667	0	0	0	0.0666667	0	0.133333	0.133333	0.0666667	0.0666667	0	0	0.0666667	0	0.2	0	0.0666667	0	0	0	0	0.649047
1	1.5	6.83333	1.32732	2.00227	85.189	2.35781	0.35554	13	0	0	0.0666667	0.0222222	0.0222222	0.0222222	0.0666667	0.0222222	0.133333	0.0888889	0.0222222	0.0222222	0.0444444	0.0444444	0	0.0444444	0.0222222	0.0222222	0.0222222	0.0444444	0.0222222	0.0222222	0.0888889	0.0888889	0.0888889	0.0888889	0.0444444	0.111111	0.0666667	0.0444444	0.0444444	0.0888889	0.0222222	0.0666667	0	0	0.0444444	0	0	0	0.499079
1	1.5	6.9	1.32732	1.88297	86.9435	1.95464	0.0716638	5	0	0	0.08	0.08	0.04	0.04	0.08	0.04	0.08	0	0.04	0.08	0	0	0.04	0	0	0	0.04	0.04	0	0.08	0.04	0.04	0.12	0.08	0.04	0.12	0	0	0.08	0.12	0.04	0	0	0.04	0.04	0.04	0	0	0.419587
1	1.5	7.73333	1.32732	2.05261	69.3445	2.31153	0.258913	10	0	0	0.102564	0.128205	0.153846	0.0512821	0.0769231	0.0769231	0.025641	0.025641	0.025641	0.025641	0.025641	0	0.025641	0	0.025641	0	0	0.025641	0.128205	0.102564	0.102564	0.0769231	0.102564	0.025641	0.025641	0.0769231	0.025641	0.025641	0.0512821	0.025641	0	0.025641	0.025641	0	0	0	0	0	-0.0348371
1	1.5	8.38333	1.32732	1.98561	80.2901	3.13007	1.14446	25	0	0	0.5	0.0405405	0.0135135	0	0.0405405	0.0405405	0.027027	0.027027	0.0405405	0.0135135	0	0	0.027027	0	0.0405405	0.0135135	0	0	0.0675676	0.0810811	0.0810811	0.148649	0.121622	0.0675676	0.0540541	0.0405405	0.0945946	0	0.027027	0	0.0135135	0.0540541	0	0.0135135	0.027027	0.027027	0.027027	0	-0.489768
1	1.5	8.66667	1.32732	2.02175	74.4222	2.42975	0.407999	21	0	0	0.183099	0.084507	0.0985915	0.084507	0.084507	0.056338	0.084507	0	0.028169	0.028169	0	0	0.028169	0.0140845	0.0140845	0.0140845	0	0.0140845	0.0985915	0.028169	0.056338	0.169014	0.084507	0.0704225	0.0422535	0.028169	0.056338	0.0422535	0.0422535	0.056338	0.056338	0.028169	0.028169	0	0.0140845	0.028169	0	0.0140845	-0.11043
1	1.5	9.55	1.32732	2.07184	87.0026	2.23285	0.161006	3	0	0	0	0	0	0.0526316	0.0526316	0.0526316	0	0.0526316	0.0526316	0.0526316	0.0526316	0	0	0.0526316	0.0526316	0.0526316	0	0	0	0	0.0526316	0	0	0	0.0526316	0	0.105263	0.0526316	0.105263	0.0526316	0	0	0.0526316	0	0.0526316	0.105263	0.0526316	0.0526316	0.852206
1	1.5	10.2	1.32732	1.99379	76.2919	2.01837	0.0245834	5	0	0	0	0.111111	0.037037	0	0.148148	0.111111	0.0740741	0.037037	0.037037	0	0.037037	0.037037	0	0.037037	0	0	0	0	0.037037	0.185185	0.0740741	0	0	0.111111	0.037037	0.0740741	0	0	0.148148	0	0	0.037037	0	0.037037	0	0	0.037037	0	0.362779
1	1.5	11.3667	1.32732	2.02957	80.0801	2.37939	0.34982	8	0	0	0.0357143	0	0.0714286	0.107143	0.0714286	0.0714286	0.0714286	0.0357143	0.0714286	0.107143	0	0	0	0	0	0.0357143	0	0	0.0357143	0.0357143	0.0357143	0.0357143	0	0.0357143	0.0357143	0.142857	0.0714286	0.107143	0.107143	0	0	0.0714286	0.0357143	0.0357143	0.0357143	0.0357143	0.0357143	0	0.388006
1	1.5	12.2167	1.32732	1.8686	84.7511	2.01031	0.141712	3	0	0	0	0.05	0.05	0.05	0.05	0.05	0.1	0.1	0.1	0	0	0.05	0	0	0	0	0	0	0.05	0.05	0	0.1	0.1	0	0.1	0	0.05	0	0.1	0.05	0.05	0.05	0.05	0.1	0	0	0	0	0.571976
1	1.5	14.2167	1.32732	1.98422	88.001	2.01941	0.0351967	1	0	0	0	0	0	0	0.133333	0	0	0	0	0.0666667	0	0.0666667	0	0.0666667	0	0.0666667	0	0.0666667	0	0.0666667	0.0666667	0.0666667	0.0666667	0	0.0666667	0.0666667	0.0666667	0	0.0666667	0.0666667	0	0	0	0.0666667	0	0	0.0666667	0	1.06233
1	1.5	16.3833	1.32732	1.94819	92.7581	1.97241	0.0242239	2	0	0	0.0909091	0	0	0	0.0909091	0	0.0909091	0	0	0	0	0	0	0	0	0	0	0	0	0	0	0	0.0909091	0	0	0	0	0	0.181818	0	0	0	0.181818	0	0	0.0909091	0.0909091	0	1.04013
1	2	8	1.32732	2.71954	69.3991	3.52619	0.806649	18	0	0	0.292683	0.0853659	0.0487805	0.0731707	0.0487805	0.097561	0.097561	0.0609756	0.0365854	0	0.0121951	0.0121951	0.0121951	0.0121951	0.0243902	0.0121951	0.0121951	0	0.146341	0.0365854	0.097561	0.134146	0.109756	0.0365854	0.097561	0.0365854	0.0365854	0.0365854	0.0365854	0.0487805	0.0121951	0.0121951	0.0121951	0.0121951	0	0.0365854	0.0121951	0	-0.364202
1	2	8.18333	1.32732	2.81808	82.4011	3.86382	1.04575	22	0	0	0.308642	0.0493827	0.0617284	0.0617284	0.0246914	0.0246914	0.0246914	0.037037	0.0246914	0.0493827	0.0123457	0.0123457	0	0	0.0246914	0.0246914	0.0123457	0.037037	0.037037	0.0864198	0.0617284	0.0740741	0.0987654	0.0740741	0.0987654	0.0740741	0.0493827	0.0493827	0.0617284	0.0246914	0	0.037037	0.0493827	0.0246914	0	0	0.0123457	0	-0.105968
1	2	8.91667	1.32732	2.76266	81.5748	4.12129	1.35863	40	0	0	0.186992	0.0325203	0.0487805	0.0487805	0.0650407	0.0894309	0.0731707	0.0569106	0.0325203	0.0243902	0.0325203	0.0243902	0.0162602	0.0325203	0	0.0162602	0.0162602	0.0162602	0.0731707	0.0894309	0.121951	0.0731707	0.0894309	0.0731707	0.097561	0.0487805	0.0894309	0.0243902	0.0406504	0.00813008	0.00813008	0.0162602	0.0162602	0.0162602	0.00813008	0	0.0162602	0	0.0572048
1	2	9.1	1.32732	2.76066	76.8118	3.94969	1.18903	38	0	0	0.286957	0.026087	0.0695652	0.026087	0.0434783	0.0608696	0.0782609	0.026087	0.026087	0.026087	0.0347826	0.00869565	0.0347826	0.026087	0.0173913	0.0173913	0.026087	0	0.0782609	0.130435	0.113043	0.0956522	0.0956522	0.0695652	0.0434783	0.0869565	0.026087	0.00869565	0.0173913	0.0347826	0.00869565	0	0.00869565	0.0347826	0.0173913	0.00869565	0.0173913	0.0173913	-0.0935149
1	2	9.85	1.32732	2.54953	82.1792	3.59036	1.04083	15	0	0	0.355932	0.0847458	0.0847458	0	0.0169492	0.0508475	0.0169492	0.0338983	0.0677966	0.0169492	0	0.0169492	0.0169492	0	0.0169492	0.0169492	0.0338983	0.0169492	0.0169492	0.0338983	0.0338983	0.152542	0.101695	0.0847458	0.101695	0.118644	0.0847458	0.0169492	0.0508475	0.0169492	0.0169492	0.0338983	0.0338983	0.0169492	0	0	0.0169492	0	-0.314911
1	2	10.2667	1.32732	2.68	69.02	4.54627	1.86627	41	0	0	0.427481	0.0763359	0.0687023	0.0458015	0.0458015	0.0687023	0.0152672	0.00763359	0.00763359	0.0152672	0.0305344	0.0152672	0.0152672	0.00763359	0.0152672	0.0229008	0	0.00763359	0.0763359	0.129771	0.0916031	0.10687	0.122137	0.0992366	0.0687023	0.0534351	0.0305344	0.00763359	0.0763359	0.0229008	0.0152672	0.00763359	0.00763359	0.0152672	0	0.00763359	0	0	-0.553116
1	2	10.4333	1.32732	2.65413	90.4076	2.78049	0.126355	6	0	0	0.05	0	0.025	0.05	0.025	0.025	0.125	0	0.075	0.025	0.025	0	0.025	0.05	0	0.075	0.05	0.075	0.05	0.05	0.075	0.1	0.025	0.125	0.125	0.05	0.025	0.025	0	0	0.025	0	0	0.025	0	0.025	0.025	0	0.6091
1	2	11	1.32732	2.55437	87.0393	4.02499	1.47062	16	0	0	0.230769	0.0384615	0.115385	0.0192308	0.0384615	0.0576923	0.0192308	0	0.0384615	0.0192308	0	0.0192308	0.0384615	0.0384615	0	0.0192308	0.0384615	0.0384615	0.0769231	0.0769231	0.0384615	0.0576923	0	0.0576923	0.0192308	0.0576923	0.0769231	0.0961538	0.0961538	0	0.0576923	0.0192308	0	0	0.0192308	0.0384615	0.0576923	0.0192308	0.094952
1	2	12	1.32732	2.61519	84.5139	3.5515	0.936309	11	0	0	0.0930233	0.0465116	0	0.0465116	0	0.0697674	0.0930233	0.0930233	0.0232558	0.0465116	0.0232558	0.0465116	0.0465116	0.0465116	0	0	0.0232558	0	0	0.0465116	0.0465116	0.0697674	0.0697674	0.0465116	0.0697674	0	0.0697674	0.0465116	0.0465116	0	0.139535	0.0465116	0.0697674	0.0465116	0.0465116	0.0232558	0.0465116	0	0.420149
1	2	12.7333	1.32732	2.73018	62.2892	3.66444	0.934264	19	0	0	0.2	0.0266667	0.133333	0.0666667	0.04	0.0666667	0.0933333	0.0533333	0.0266667	0.0533333	0.04	0	0.04	0	0	0	0.0266667	0	0.0266667	0.0533333	0.12	0.0666667	0.16	0.08	0.04	0.04	0.04	0.0666667	0.0266667	0.0133333	0	0.0266667	0.0533333	0.0266667	0.0133333	0	0	0.0133333	-0.124434
1	2	13.65	1.32732	2.69975	85.1444	3.36702	0.667267	13	0	0	0.160714	0.0535714	0.142857	0.0535714	0.0357143	0.0357143	0.0357143	0.0357143	0.0535714	0.0535714	0	0.0178571	0.0178571	0.0178571	0	0	0	0.0178571	0.0892857	0.0178571	0.125	0.0535714	0.0892857	0.0178571	0.107143	0.0357143	0.0714286	0.0714286	0.0535714	0.0178571	0	0.0357143	0.0535714	0.0178571	0.0178571	0	0	0	0.0899246
1	2	14.05	1.32732	2.47447	88.2475	2.64101	0.166531	5	0	0	0.190476	0	0.047619	0.142857	0.047619	0.0952381	0	0	0	0.047619	0.0952381	0	0.047619	0.047619	0	0	0	0	0.047619	0.142857	0.047619	0.047619	0.047619	0	0.047619	0.0952381	0	0.047619	0	0.0952381	0	0	0.047619	0	0.047619	0.047619	0	0.047619	0.122754
1	2	16.0667	1.32732	2.49068	87.2546	3.0254	0.53472	7	0	0	0.103448	0.0344828	0.0689655	0.0689655	0	0	0.0344828	0.0344828	0	0.103448	0	0.0689655	0	0	0.0689655	0	0.0344828	0.0344828	0	0.0689655	0.0344828	0.0689655	0.0344828	0.0344828	0.0689655	0.0344828	0.206897	0.0689655	0	0.103448	0	0.0344828	0.0344828	0	0	0	0	0	0.510479
1	2	16.15	1.32732	2.5981	73.6827	3.47038	0.872283	26	0	0	0.216495	0.154639	0.0927835	0.103093	0.0721649	0.0824742	0.0103093	0.0309278	0.0309278	0.0103093	0.0103093	0.0103093	0.0103093	0.0206186	0.0103093	0	0.0103093	0	0.0824742	0.0927835	0.113402	0.0721649	0.185567	0.0618557	0.0721649	0.0618557	0.0721649	0.0206186	0	0.0103093	0.0309278	0	0.0103093	0.0206186	0.0103093	0.0103093	0.0103093	0	-0.350082
1	2	16.4167	1.32732	2.60126	72.7402	3.41171	0.81045	24	0	0	0.223404	0.0851064	0.0531915	0.106383	0.0744681	0.0425532	0.0212766	0.0531915	0.0425532	0.0425532	0.0319149	0.0212766	0.0319149	0.0106383	0.0106383	0.0212766	0	0.0106383	0.0957447	0.0638298	0.0851064	0.138298	0.0851064	0.0531915	0.0425532	0.0851064	0.0531915	0.0212766	0.0425532	0.0212766	0	0.0212766	0.0106383	0.0212766	0.0106383	0.0106383	0	0.0425532	-0.183233
1	2	16.9833	1.32732	2.68137	90.6154	3.01331	0.331941	13	0	0	0.142857	0.0816327	0.0204082	0.0204082	0.0816327	0.0204082	0.0408163	0.0408163	0.0204082	0.0612245	0	0.0204082	0	0.0204082	0.0408163	0	0	0	0.0612245	0.0816327	0.102041	0.0612245	0.0612245	0.0816327	0.0612245	0.0816327	0.0816327	0.0204082	0.0408163	0.0408163	0.0204082	0.0408163	0.0204082	0	0.0204082	0	0.0204082	0	0.424761
1	2	17.6	1.32732	2.7857	71.715	4.15243	1.36673	18	0	0	0.2	0.0923077	0.107692	0.0615385	0.0615385	0.0615385	0.0615385	0.0307692	0.0461538	0.0461538	0.0307692	0.0307692	0	0	0	0	0.0153846	0.0153846	0.107692	0.0461538	0.0461538	0.0615385	0.107692	0.0615385	0.0769231	0.0923077	0.0769231	0.0307692	0.0461538	0.0307692	0.0615385	0	0	0.0307692	0.0461538	0.0153846	0	0	-0.179025
1	2	18.8667	1.32732	2.65238	73.5655	3.30772	0.655344	35	0	0	0.112069	0.0517241	0.0517241	0.103448	0.103448	0.0862069	0.0603448	0.0517241	0.0517241	0	0.0172414	0.0258621	0.0258621	0.0344828	0.0258621	0.00862069	0.0344828	0.0172414	0.0689655	0.103448	0.137931	0.112069	0.0775862	0.0689655	0.0258621	0.0344828	0.0172414	0.0431034	0.0517241	0.0172414	0.0258621	0.0172414	0.0172414	0	0.0258621	0	0.00862069	0.0258621	0.0568613
1	2	20.5667	1.32732	2.80523	71.4471	3.85178	1.04655	39	0	0	0.122951	0.0655738	0.0819672	0.0901639	0.057377	0.0901639	0.0409836	0.0245902	0.0819672	0.057377	0.0491803	0.0245902	0	0.00819672	0.0163934	0.00819672	0	0	0.057377	0.0901639	0.0901639	0.0901639	0.0983607	0.0901639	0.0491803	0.0655738	0.057377	0.0491803	0.0245902	0.0245902	0.0409836	0.0327869	0.0245902	0.0163934	0.0245902	0.00819672	0	0.00819672	0.0315856
1	2	23.0167	1.32732	2.68913	66.1628	3.38694	0.697806	21	0	0	0.0365854	0.0487805	0.0609756	0.109756	0.146341	0.097561	0.0487805	0.0731707	0.0365854	0.0609756	0.0243902	0.0243902	0.0121951	0.0121951	0.0243902	0	0.0365854	0	0.0731707	0.0121951	0.0731707	0.0853659	0.0487805	0.0853659	0.121951	0.0731707	0.0487805	0.0487805	0.0365854	0.0365854	0.0243902	0.0487805	0.0487805	0.0365854	0	0	0	0.0121951	0.110141
1	2.5	9.01667	1.32732	3.26526	57.2804	5.8725	2.60724	36	0	0	0.216	0.104	0.128	0.144	0.08	0.072	0.032	0.024	0.04	0.032	0.048	0.024	0.024	0.008	0	0	0	0	0.056	0.072	0.144	0.072	0.08	0.096	0.064	0.056	0.056	0.08	0.032	0.048	0.008	0.016	0.016	0.008	0.016	0.008	0.008	0.008	-0.40962
1	2.5	9.23333	1.32732	3.35597	65.0247	5.14427	1.78829	42	0	0	0.183824	0.0808824	0.102941	0.0735294	0.0735294	0.0514706	0.0808824	0.0735294	0.0367647	0.0220588	0.0147059	0.0367647	0.0441176	0	0.0220588	0.00735294	0	0.00735294	0.0808824	0.0735294	0.125	0.0882353	0.0882353	0.0661765	0.0661765	0.0441176	0.0294118	0.0588235	0.0441176	0.0220588	0.0220588	0.0441176	0.0147059	0.0147059	0.0147059	0	0	0.0220588	-0.180074
1	2.5	11.85	1.32732	3.27963	62.2651	5.19751	1.91788	33	0	0	0.361345	0.10084	0.12605	0.0504202	0.0420168	0.0840336	0.0588235	0.00840336	0.0336134	0	0.0168067	0.0168067	0.00840336	0.00840336	0.00840336	0.00840336	0.00840336	0.0168067	0.0588235	0.092437	0.10084	0.0756303	0.10084	0.092437	0.109244	0.0756303	0.0420168	0.0756303	0.0252101	0.0168067	0	0.0168067	0.0336134	0.00840336	0.0168067	0.00840336	0	0.00840336	-0.581509
1	2.5	12.2	1.32732	3.41449	54.274	6.85738	3.44288	61	0	0	0.241573	0.0786517	0.129213	0.0786517	0.0786517	0.0786517	0.0561798	0.0674157	0.0224719	0.011236	0.0280899	0.011236	0.00561798	0.011236	0.00561798	0.0280899	0	0.00561798	0.0280899	0.0617978	0.0730337	0.101124	0.11236	0.123596	0.0842697	0.0674157	0.0617978	0.0449438	0.0561798	0.0337079	0.0224719	0.0224719	0.0168539	0.00561798	0.00561798	0.0168539	0.011236	0.00561798	-0.361288
1	2.5	12.7333	1.32732	3.3526	79.7186	5.07778	1.72518	26	0	0	0.17284	0.0617284	0.0864198	0.111111	0.0246914	0.0864198	0.0246914	0	0.0246914	0	0	0.0123457	0.0123457	0.0493827	0.0123457	0.0246914	0.0123457	0.0246914	0.0617284	0.0987654	0.037037	0.0493827	0.0987654	0.0864198	0.0493827	0.037037	0.037037	0.0617284	0.037037	0.0987654	0.037037	0.0123457	0.0123457	0.0123457	0	0.0123457	0.037037	0	0.0718417
1	2.5	12.8	1.32732	3.32311	63.3235	5.44593	2.12283	26	0	0	0.108911	0.0693069	0.207921	0.108911	0.00990099	0.0891089	0.0792079	0.0693069	0.019802	0.039604	0.049505	0.00990099	0.00990099	0.00990099	0.019802	0.00990099	0	0	0.0990099	0.0792079	0.108911	0.108911	0.118812	0.0594059	0.0891089	0.049505	0.029703	0.019802	0.00990099	0.019802	0.029703	0.049505	0.029703	0.019802	0	0.019802	0.00990099	0	-0.164994
1	2.5	14.4167	1.32732	3.42305	76.2961	4.95013	1.52708	28	0	0	0.170213	0.0425532	0.0531915	0.0425532	0.0744681	0.0531915	0.0957447	0	0.0638298	0.0212766	0.0531915	0.0212766	0.0319149	0.0425532	0	0.0106383	0	0.0106383	0.0319149	0.0744681	0.12766	0.0851064	0.0531915	0.0425532	0.0638298	0.0851064	0.0638298	0.0319149	0.0744681	0.0106383	0.0212766	0.0319149	0.0212766	0.0212766	0.0212766	0.0106383	0.0106383	0	0.111969
1	2.5	17.1333	1.32732	3.39019	78.4803	5.28689	1.8967	35	0	0	0.16	0.064	0.136	0.08	0.064	0.032	0.024	0.04	0.024	0.04	0.024	0.024	0.016	0	0.016	0.016	0.024	0.016	0.032	0.064	0.088	0.104	0.104	0.12	0.048	0.104	0.04	0.072	0.024	0.008	0.008	0.04	0	0.016	0.016	0.008	0.016	0.008	-0.00677119
1	2.5	17.3833	1.32732	3.5437	89.6476	4.86036	1.31666	14	0	0	0.258621	0.0344828	0.0172414	0.0517241	0	0	0	0.0517241	0.0344828	0.0517241	0.0344828	0	0.0517241	0	0.0344828	0.0344828	0.0344828	0.0172414	0.0172414	0.0862069	0.0517241	0.0344828	0.0689655	0.0689655	0.0689655	0.0517241	0.0862069	0.0517241	0.0517241	0.0517241	0.0517241	0	0.0172414	0.0517241	0.0344828	0.0172414	0.0344828	0	0.260001
1	2.5	17.95	1.32732	3.37852	67.7221	5.21901	1.84049	28	0	0	0.16129	0.0107527	0.0537634	0.0752688	0.16129	0.0645161	0.0322581	0.0430108	0.0537634	0.0430108	0.0537634	0.0430108	0.0215054	0.0430108	0.0107527	0.0107527	0.0107527	0	0.107527	0.0645161	0.0752688	0.0537634	0.11828	0.107527	0.0537634	0.0537634	0.0322581	0.0430108	0.0752688	0.0322581	0.0322581	0.0430108	0	0.0322581	0.0107527	0.0107527	0	0.0107527	-0.00386998
1	2.5	18.35	1.32732	3.66937	73.5492	4.68352	1.01415	16	0	0	0.046875	0.046875	0.234375	0.015625	0.109375	0.0625	0.046875	0.0625	0.015625	0.015625	0.015625	0	0.03125	0.015625	0.015625	0.015625	0	0	0.03125	0.046875	0.109375	0.03125	0.0625	0.0625	0.09375	0.046875	0.0625	0.03125	0.0625	0.03125	0	0.046875	0.03125	0.015625	0.03125	0.046875	0.015625	0	0.102551
1	2.5	18.7167	1.32732	3.23156	64.5807	4.60932	1.37777	35	0	0	0.2	0.0608696	0.0869565	0.0782609	0.0695652	0.0695652	0.0695652	0.0782609	0.0434783	0.0173913	0.0608696	0.0347826	0.026087	0.00869565	0	0.00869565	0.00869565	0.00869565	0.0347826	0.0956522	0.121739	0.113043	0.173913	0.0782609	0.0521739	0.0608696	0.026087	0.0521739	0.0173913	0.0173913	0.0434783	0.00869565	0	0.026087	0.00869565	0.0173913	0.00869565	0.00869565	-0.174899
1	2.5	20.1	1.32732	3.53008	61.4431	5.14809	1.61801	34	0	0	0.138889	0.118056	0.104167	0.131944	0.104167	0.0486111	0.0625	0.0555556	0.0277778	0.0138889	0.00694444	0.0347222	0.0277778	0.0277778	0	0	0	0	0.0555556	0.0694444	0.0763889	0.138889	0.131944	0.0555556	0.0763889	0.0625	0.0416667	0.0347222	0.0138889	0.00694444	0.0277778	0.0208333	0.0277778	0.00694444	0.00694444	0.0208333	0.00694444	0	-0.23963
1	2.5	21.3333	1.32732	3.49038	76.7957	4.34912	0.858742	34	0	0	0.147541	0.0327869	0.0655738	0.0819672	0.0491803	0.0491803	0.0901639	0.057377	0.0491803	0.0327869	0.0327869	0.00819672	0.00819672	0.00819672	0.0245902	0.0409836	0.0163934	0	0.0491803	0.0491803	0.0819672	0.106557	0.122951	0.0819672	0.0327869	0.0737705	0.0737705	0.0491803	0.0491803	0.0491803	0.0327869	0.0245902	0.00819672	0.00819672	0.0163934	0	0	0	0.129421
1	2.5	21.4167	1.32732	3.48137	69.2231	4.64424	1.16287	40	0	0	0.105634	0.0774648	0.056338	0.0774648	0.0704225	0.0422535	0.0352113	0.0633803	0.0633803	0.0492958	0.0211268	0.028169	0.0422535	0.0211268	0.028169	0.0211268	0.0140845	0.00704225	0.084507	0.0633803	0.112676	0.0704225	0.126761	0.056338	0.0774648	0.084507	0.0422535	0.0211268	0.0633803	0.0352113	0.0211268	0.0211268	0.028169	0.00704225	0.0140845	0.028169	0.00704225	0.00704225	0.147351
1	2.5	21.5	1.32732	3.3159	69.3266	4.4494	1.1335	35	0	0	0.122951	0.0901639	0.122951	0.0737705	0.0983607	0.106557	0.0737705	0.0327869	0.0491803	0.0163934	0.0327869	0	0.00819672	0	0.00819672	0.00819672	0	0	0.0491803	0.0737705	0.147541	0.0983607	0.106557	0.0737705	0.0491803	0.0245902	0.0737705	0.0983607	0.00819672	0.0409836	0.0327869	0.0163934	0.00819672	0	0	0.00819672	0.00819672	0.0245902	-0.12948
1	2.5	21.9667	1.32732	3.4563	69.0944	5.49598	2.03968	59	0	0	0.156757	0.0216216	0.0918919	0.0648649	0.0540541	0.0702703	0.0216216	0.0324324	0.0540541	0.0540541	0.0324324	0.0378378	0.0594595	0.0216216	0.0216216	0.0162162	0.00540541	0.0216216	0.0702703	0.0918919	0.0972973	0.108108	0.113514	0.0810811	0.0594595	0.0702703	0.0486486	0.0378378	0.0216216	0.027027	0.0108108	0.0108108	0.0108108	0.0324324	0.00540541	0.00540541	0.0216216	0	0.103778
1	2.5	24.3	1.32732	3.23597	55.2676	5.66412	2.42815	26	0	0	0.0824742	0.0618557	0.154639	0.195876	0.154639	0.0412371	0.0618557	0.0515464	0.0206186	0.0206186	0.0103093	0	0	0.0309278	0.0103093	0	0	0.0103093	0.0309278	0.103093	0.123711	0.0824742	0.0824742	0.0721649	0.0618557	0.0618557	0.0412371	0.0309278	0.0412371	0.0103093	0.0412371	0.0309278	0.0103093	0.0103093	0.0206186	0.0309278	0.0206186	0.0206186	-0.216041
1	2.5	25.7833	1.32732	3.46447	69.9909	4.35222	0.887753	40	0	0	0.130435	0.0652174	0.0869565	0.0869565	0.057971	0.0652174	0.101449	0	0.0362319	0.0144928	0.0217391	0.0289855	0.0217391	0.0434783	0.0217391	0	0.0144928	0.00724638	0.0507246	0.0797101	0.115942	0.0942029	0.108696	0.130435	0.0652174	0.0724638	0.0724638	0.0434783	0.0217391	0.0144928	0.0507246	0.0144928	0	0	0.00724638	0	0	0.00724638	0.0675509
1	2.5	28.1333	1.32732	3.36901	63.6161	4.43358	1.06457	30	0	0	0.0672269	0.0756303	0.092437	0.092437	0.0840336	0.10084	0.0504202	0.0756303	0.0672269	0.0336134	0.00840336	0.0420168	0.0336134	0.0336134	0	0.0252101	0	0.0168067	0.0420168	0.0504202	0.159664	0.0756303	0.0756303	0.0840336	0.0756303	0.0840336	0.0168067	0.0336134	0.0420168	0.0252101	0.0336134	0.0420168	0.0420168	0.00840336	0.0252101	0.00840336	0	0.0168067	0.0178339
1	3	10.0333	1.32732	3.87017	53.9053	7.48597	3.6158	53	0	0	0.178771	0.139665	0.162011	0.111732	0.134078	0.0614525	0.027933	0.0558659	0.027933	0.00558659	0.0167598	0.0111732	0.0111732	0.00558659	0.0167598	0.00558659	0	0.00558659	0.0558659	0.0782123	0.0949721	0.150838	0.106145	0.0670391	0.0893855	0.0502793	0.0502793	0.0446927	0.0223464	0.0391061	0.00558659	0.0111732	0.0167598	0.0111732	0.0167598	0.00558659	0	0.0111732	-0.434191
1	3	10.5167	1.32732	3.85657	44.7405	6.85607	2.9995	63	0	0	0.153465	0.158416	0.163366	0.0891089	0.10396	0.0742574	0.0594059	0.0693069	0.029703	0.00990099	0.00990099	0	0.0049505	0.00990099	0.0049505	0	0	0	0.0445545	0.0891089	0.0990099	0.113861	0.10396	0.10396	0.0891089	0.0693069	0.039604	0.049505	0.0247525	0.0049505	0.00990099	0.029703	0.019802	0.0247525	0.00990099	0	0	0	-0.387665
1	3	13.1667	1.32732	4.04434	43.4403	8.01557	3.97123	60	0	0	0.227723	0.10396	0.138614	0.123762	0.118812	0.0643564	0.039604	0.0247525	0.0346535	0.039604	0.00990099	0.0148515	0	0.00990099	0.0049505	0.0049505	0	0	0.0544554	0.10396	0.108911	0.108911	0.128713	0.0891089	0.113861	0.049505	0.0544554	0.039604	0.029703	0.00990099	0.00990099	0.0148515	0.0049505	0.0049505	0.00990099	0.0049505	0	0.0049505	-0.452043
1	3	14.3833	1.32732	3.96235	73.8392	6.44003	2.47768	38	0	0	0.167939	0.167939	0.0992366	0.0610687	0.0305344	0.0458015	0.0458015	0.0458015	0.0305344	0.0229008	0.00763359	0.00763359	0.00763359	0.0229008	0.00763359	0.0229008	0.00763359	0.00763359	0.0458015	0.137405	0.122137	0.0992366	0.0916031	0.0610687	0.0687023	0.0458015	0.0229008	0.0534351	0.0381679	0.0381679	0.0381679	0.0305344	0.00763359	0.00763359	0.0152672	0	0.00763359	0.00763359	-0.140263
1	3	14.5833	1.32732	4.20605	62.6707	7.16946	2.96342	32	0	0	0.108108	0.0810811	0.108108	0.0990991	0.027027	0.0990991	0.0810811	0.0900901	0.018018	0.00900901	0.027027	0.036036	0.018018	0.027027	0.036036	0.027027	0.00900901	0	0.0540541	0.036036	0.0540541	0.0990991	0.108108	0.036036	0.0810811	0.0720721	0.0630631	0.018018	0.036036	0.027027	0.0630631	0.036036	0.018018	0.00900901	0.036036	0.027027	0.018018	0.018018	-0.0533
1	3	16.0333	1.32732	3.94655	38.1473	9.94073	5.99417	76	0	0	0.316602	0.158301	0.177606	0.0926641	0.0540541	0.03861	0.046332	0.023166	0.019305	0	0.003861	0	0.003861	0.003861	0.00772201	0.00772201	0	0	0.042471	0.0656371	0.100386	0.0965251	0.0849421	0.0849421	0.0617761	0.0540541	0.100386	0.03861	0.0694981	0.030888	0.019305	0.023166	0.011583	0.003861	0.00772201	0.00772201	0.019305	0.003861	-0.651339
1	3	17.95	1.32732	3.84591	52.3209	6.82097	2.97506	54	0	0	0.272189	0.0650888	0.0650888	0.0946746	0.100592	0.0650888	0.035503	0.0473373	0.0236686	0.0473373	0.0236686	0.0236686	0.0118343	0.00591716	0.00591716	0.0177515	0	0.00591716	0.0473373	0.12426	0.118343	0.118343	0.106509	0.0710059	0.0650888	0.0828402	0.035503	0.035503	0.0177515	0.0532544	0	0.0236686	0.0118343	0.0118343	0.0118343	0.0236686	0.0118343	0.00591716	-0.317971
1	3	19.3	1.32732	4.10341	71.1806	5.41368	1.31027	31	0	0	0.0841121	0.0747664	0.102804	0.0560748	0.0841121	0.0934579	0.046729	0.0560748	0.00934579	0.0186916	0.0280374	0.00934579	0.046729	0.0280374	0.0373832	0	0.0186916	0.00934579	0.046729	0.0747664	0.130841	0.130841	0.0841121	0.0747664	0.0934579	0.046729	0.0280374	0.0373832	0.0654206	0.0186916	0.00934579	0.0280374	0.00934579	0	0	0.0186916	0.0186916	0	0.100473
1	3	19.75	1.32732	3.81038	58.4865	6.28905	2.47866	35	0	0	0.0983607	0.0655738	0.114754	0.0901639	0.122951	0.0737705	0.0491803	0.0737705	0.0491803	0.0491803	0.0163934	0.0327869	0	0.0245902	0.0163934	0.00819672	0.00819672	0.00819672	0.0327869	0.057377	0.163934	0.122951	0.0901639	0.0819672	0.057377	0.0901639	0.057377	0.00819672	0.00819672	0.0245902	0.0245902	0.00819672	0.00819672	0.0163934	0.0163934	0.00819672	0.00819672	0.00819672	-0.0756109
1	3	20.2667	1.32732	3.99041	58.0629	6.3899	2.39949	44	0	0	0.0931677	0.0745342	0.124224	0.136646	0.0807453	0.0993789	0.0745342	0.0372671	0.0186335	0.0248447	0.0434783	0.0310559	0.0124224	0.0124224	0.0248447	0.00621118	0	0.0186335	0.0869565	0.0559006	0.0434783	0.136646	0.0993789	0.0807453	0.068323	0.111801	0.0310559	0.0434783	0.0186335	0.00621118	0.0186335	0.0372671	0.00621118	0.0186335	0.0186335	0.0186335	0.00621118	0.00621118	-0.127035
1	3	20.35	1.32732	3.92453	65.4129	5.60496	1.68043	48	0	0	0.222222	0.0935673	0.122807	0.0994152	0.0409357	0.105263	0.0467836	0.0350877	0.0350877	0.0233918	0.00584795	0.00584795	0	0.0233918	0.0233918	0	0.00584795	0.00584795	0.0935673	0.0877193	0.157895	0.175439	0.116959	0.0584795	0.0643275	0.0409357	0.0409357	0.0350877	0.0292398	0.0116959	0.00584795	0.0175439	0.0175439	0.00584795	0.00584795	0	0.00584795	0	-0.317859
1	3	20.7333	1.32732	4.09916	72.416	5.63849	1.53933	34	0	0	0.0689655	0.0775862	0.0775862	0.0517241	0.0603448	0.0603448	0.0517241	0.0775862	0.0517241	0.0862069	0.0517241	0.0258621	0.0344828	0.0344828	0.0172414	0.0258621	0.00862069	0.0258621	0.0603448	0.0862069	0.137931	0.0689655	0.0862069	0.0603448	0.0603448	0.0603448	0.0431034	0.0689655	0.0689655	0.0172414	0.0258621	0.0172414	0	0.0258621	0.0344828	0.00862069	0	0.0258621	0.12583
1	3	22.0167	1.32732	4.16783	47.9939	6.55748	2.38965	34	0	0	0.0596026	0.0728477	0.139073	0.152318	0.119205	0.0596026	0.0463576	0.0728477	0.0728477	0.0463576	0.0264901	0.0331126	0	0.0198675	0.00662252	0	0.00662252	0.00662252	0.0662252	0.0331126	0.119205	0.125828	0.112583	0.0927152	0.0529801	0.0794702	0.0331126	0.0264901	0.0264901	0.0198675	0.0264901	0.013245	0.0331126	0.013245	0.00662252	0.00662252	0.013245	0.013245	-0.139053
1	3	22.9833	1.32732	4.0738	74.0232	5.38317	1.30937	52	0	0	0.0740741	0.0246914	0.0432099	0.0740741	0.0308642	0.0493827	0.0740741	0.0617284	0.0555556	0.037037	0.0555556	0.0185185	0.0308642	0.037037	0.037037	0.0246914	0.00617284	0.0308642	0.0740741	0.0555556	0.0740741	0.117284	0.148148	0.0864198	0.0864198	0.0432099	0.0679012	0.0308642	0.037037	0.0185185	0.0185185	0.0185185	0.0123457	0.00617284	0.0308642	0.0185185	0.00617284	0.00617284	0.356261
1	3	23.6667	1.32732	3.92525	70.9753	5.13273	1.20748	52	0	0	0.0631579	0.0315789	0.105263	0.110526	0.0736842	0.0631579	0.0631579	0.0789474	0.0631579	0.0578947	0.0263158	0.0526316	0	0.0263158	0.0315789	0	0.0210526	0.00526316	0.0263158	0.126316	0.147368	0.115789	0.115789	0.152632	0.0315789	0.0263158	0.0526316	0.0315789	0.0368421	0.0368421	0.00526316	0.0210526	0.0105263	0.00526316	0	0	0.00526316	0.00526316	0.0828129
1	3	24.35	1.32732	4.0915	61.7641	6.39401	2.30251	89	0	0	0.196429	0.0857143	0.0964286	0.1	0.0785714	0.0821429	0.0571429	0.0214286	0.0357143	0.05	0.0107143	0.0142857	0.0107143	0.00357143	0.0214286	0.0214286	0.0107143	0.00357143	0.0892857	0.117857	0.114286	0.110714	0.114286	0.0892857	0.075	0.0392857	0.0642857	0.0285714	0.0214286	0.0214286	0.00357143	0.00357143	0.0107143	0.0107143	0.0107143	0.00357143	0.00357143	0.00357143	-0.231604
1	3	26.3667	1.32732	3.80627	61.4095	6.26533	2.45906	26	0	0	0.0571429	0.0666667	0.12381	0.152381	0.104762	0.0666667	0.0380952	0.047619	0.0190476	0.0380952	0.0190476	0.0571429	0.0285714	0.00952381	0.00952381	0.00952381	0.0285714	0	0.0666667	0.047619	0.0857143	0.0952381	0.0285714	0.0761905	0.0857143	0.0380952	0.0761905	0.0666667	0.0380952	0.0380952	0.047619	0.0285714	0.0380952	0.00952381	0.0190476	0.00952381	0.00952381	0.00952381	-0.0257137
1	3	27.5333	1.32732	4.10282	52.7984	7.66676	3.56394	89	0	0	0.219931	0.103093	0.0687285	0.0893471	0.0962199	0.0515464	0.0412371	0.0412371	0.0274914	0.0446735	0.0137457	0.0309278	0.0171821	0.024055	0.0103093	0.0103093	0.0103093	0.00343643	0.04811	0.109966	0.120275	0.0962199	0.140893	0.0824742	0.0721649	0.0446735	0.0584192	0.0549828	0.0378007	0.0206186	0.0171821	0.0137457	0.0103093	0.00343643	0.0103093	0.00343643	0.00343643	0	-0.24844
1	3	28.75	1.32732	4.15082	56.7146	6.28291	2.13208	65	0	0	0.156098	0.0390244	0.0682927	0.0780488	0.117073	0.102439	0.0682927	0.0780488	0.0292683	0.0390244	0.0146341	0.0195122	0.0390244	0.0243902	0.0195122	0	0.0146341	0	0.0634146	0.107317	0.097561	0.097561	0.117073	0.0926829	0.0878049	0.0536585	0.0536585	0.0439024	0.0292683	0.0195122	0.0292683	0.0097561	0.0146341	0.0097561	0.00487805	0	0.0097561	0	-0.0875642
1	3	31.1333	1.32732	4.27606	58.1226	6.59966	2.3236	46	0	0	0.0361446	0.0481928	0.0722892	0.13253	0.108434	0.0843373	0.060241	0.0722892	0.060241	0.0421687	0.0481928	0.0662651	0.0240964	0.0180723	0.0060241	0.0060241	0.0060241	0.0060241	0.0542169	0.10241	0.114458	0.120482	0.0542169	0.0903614	0.0722892	0.0542169	0.0361446	0.0421687	0.0301205	0.0180723	0.0361446	0.0301205	0.0180723	0.0120482	0	0.0120482	0.0240964	0	0.055637
1	3.5	11	1.32732	4.6521	38.7807	10.0608	5.40865	81	0	0	0.202206	0.176471	0.180147	0.139706	0.0845588	0.0882353	0.0330882	0.0257353	0.0257353	0	0.00367647	0.00735294	0	0.00367647	0.00367647	0.00367647	0	0.00367647	0.0698529	0.0698529	0.136029	0.125	0.102941	0.0845588	0.0698529	0.0588235	0.0625	0.0367647	0.0330882	0.0183824	0.0257353	0.0257353	0.0183824	0.00367647	0.0147059	0.00367647	0	0	-0.545535
1	3.5	11.9	1.32732	4.77285	36.203	10.0623	5.28941	102	0	0	0.266254	0.142415	0.154799	0.0897833	0.0773994	0.0650155	0.0309598	0.0495356	0.0278638	0.0216718	0.0154799	0.0154799	0	0.00309598	0.00619195	0.00309598	0.00309598	0	0.0712074	0.108359	0.114551	0.120743	0.105263	0.105263	0.0681115	0.0588235	0.0278638	0.0402477	0.0309598	0.0278638	0.0123839	0.0185759	0.00928793	0.00928793	0.00309598	0.00619195	0	0	-0.544202
1	3.5	15.7833	1.32732	4.83285	65.593	8.3262	3.49335	46	0	0	0.135484	0.0709677	0.103226	0.116129	0.0516129	0.083871	0.0903226	0.0580645	0.0193548	0.0258065	0.0322581	0.0451613	0.00645161	0.00645161	0.00645161	0.00645161	0.0129032	0	0.0774194	0.0967742	0.0451613	0.083871	0.0903226	0.129032	0.103226	0.0645161	0.0451613	0.0193548	0.0451613	0.0258065	0.0322581	0.0258065	0.0258065	0.00645161	0	0.0129032	0.00645161	0.0129032	-0.10886
1	3.5	16.6	1.32732	4.45579	48.7859	7.65646	3.20066	73	0	0	0.198276	0.0775862	0.155172	0.0991379	0.103448	0.0517241	0.0775862	0.0387931	0.0258621	0.0172414	0.00862069	0.012931	0.00862069	0.00862069	0.0172414	0.0215517	0.00862069	0.00431034	0.0603448	0.107759	0.159483	0.103448	0.107759	0.0862069	0.0775862	0.0387931	0.0344828	0.0301724	0.0387931	0.0387931	0.0172414	0.00862069	0.012931	0.012931	0.012931	0.00862069	0	0.00431034	-0.330208
1	3.5	19.0333	1.32732	4.8353	66.1751	7.88768	3.05238	51	0	0	0.221557	0.0778443	0.0778443	0.0658683	0.0778443	0.0838323	0.0598802	0.0479042	0.0179641	0.0239521	0.011976	0.0179641	0.0299401	0	0.00598802	0.00598802	0.00598802	0.00598802	0.0718563	0.113772	0.101796	0.0838323	0.0958084	0.0658683	0.0598802	0.0658683	0.0419162	0.0479042	0.0239521	0.0299401	0.0299401	0.0299401	0.0179641	0.0239521	0.0179641	0	0.00598802	0	-0.182694
1	3.5	20.4	1.32732	4.57932	62.5667	6.07071	1.49139	36	0	0	0.124031	0.0465116	0.0930233	0.108527	0.0775194	0.124031	0.0542636	0.0465116	0.0387597	0.0232558	0.0232558	0.0310078	0.0310078	0	0.00775194	0.0232558	0.00775194	0.0155039	0.139535	0.0465116	0.0930233	0.116279	0.0930233	0.108527	0.0542636	0.0697674	0.0465116	0.0310078	0.00775194	0.0310078	0.00775194	0.0155039	0.0155039	0.0232558	0	0.0155039	0.0155039	0	-0.0444563
1	3.5	21.6333	1.32732	4.7056	71.9381	7.03987	2.33427	62	0	0	0.167488	0.128079	0.123153	0.0985222	0.0738916	0.0640394	0.0344828	0.0344828	0.0147783	0.0246305	0.0295567	0.0147783	0.0147783	0.00985222	0.00985222	0.0197044	0.0197044	0	0.0788177	0.0985222	0.08867	0.147783	0.157635	0.0541872	0.0689655	0.0591133	0.044335	0.044335	0.0492611	0.0197044	0.0147783	0.00492611	0.00492611	0.00492611	0.0147783	0	0	0	-0.238192
1	3.5	22.2667	1.32732	4.74102	62.7658	7.81919	3.07818	54	0	0	0.0809249	0.0635838	0.0809249	0.0751445	0.104046	0.0751445	0.0693642	0.0867052	0.0520231	0.0231214	0.0462428	0.0231214	0.0289017	0.00578035	0.0115607	0.0346821	0	0.017341	0.0346821	0.104046	0.109827	0.0982659	0.127168	0.104046	0.0520231	0.0578035	0.0520231	0.0346821	0.017341	0.0404624	0.0231214	0.017341	0.0115607	0.0231214	0.0115607	0.00578035	0	0	0.0426144
1	3.5	23.5	1.32732	4.61208	49.9188	7.50618	2.8941	44	0	0	0.0568182	0.0568182	0.153409	0.136364	0.142045	0.0738636	0.0738636	0.0454545	0.0284091	0.0625	0.00568182	0.0170455	0.00568182	0.0113636	0.0170455	0.0113636	0.0113636	0.0227273	0.0681818	0.0568182	0.136364	0.107955	0.113636	0.0511364	0.0681818	0.0681818	0.0284091	0.0568182	0.0340909	0.0227273	0.0170455	0.00568182	0.0227273	0.0170455	0	0	0.0113636	0.00568182	-0.126055
1	3.5	23.55	1.32732	4.53539	43.9682	7.46805	2.93266	57	0	0	0.105	0.055	0.135	0.135	0.095	0.085	0.09	0.04	0.025	0.02	0.045	0.035	0.01	0.005	0.01	0.005	0.005	0.01	0.05	0.08	0.105	0.1	0.105	0.085	0.06	0.045	0.05	0.04	0.02	0.035	0.015	0.03	0.015	0.005	0.03	0.015	0	0.005	-0.146027
1	3.5	24.6167	1.32732	4.76019	43.9764	9.16418	4.40399	66	0	0	0.155963	0.133028	0.12844	0.133028	0.087156	0.0688073	0.0504587	0.0550459	0.0412844	0.0229358	0.0137615	0.00917431	0.00458716	0	0.00458716	0.0137615	0.00917431	0	0.0321101	0.105505	0.12844	0.0825688	0.165138	0.0963303	0.0825688	0.0550459	0.0504587	0.0229358	0.0229358	0.0137615	0.00917431	0.0229358	0.00458716	0.00917431	0.00458716	0.0137615	0.00458716	0.00458716	-0.327998
1	3.5	25.4333	1.32732	4.68737	64.0152	7.18222	2.49485	78	0	0	0.1417	0.145749	0.105263	0.109312	0.105263	0.0607287	0.0242915	0.0364372	0.0364372	0.0445344	0.0161943	0.0161943	0.0161943	0.0161943	0.0202429	0.00404858	0.00404858	0.00404858	0.0809717	0.125506	0.121457	0.137652	0.11336	0.0688259	0.0688259	0.0445344	0.0566802	0.0242915	0.0242915	0.0404858	0.0202429	0.0161943	0	0.00809717	0	0.00809717	0	0.00404858	-0.250938
1	3.5	26.7833	1.32732	4.79367	49.2918	8.458	3.66433	93	0	0	0.126712	0.0821918	0.119863	0.133562	0.10274	0.0445205	0.0719178	0.0445205	0.0376712	0.0445205	0.0136986	0.0171233	0.0239726	0.0239726	0.010274	0	0.00684932	0.00684932	0.0753425	0.0616438	0.133562	0.0993151	0.113014	0.10274	0.0719178	0.0650685	0.0547945	0.0342466	0.0376712	0.0239726	0.0136986	0.00342466	0.00684932	0.0171233	0.00342466	0.00684932	0.00342466	0.00342466	-0.175411
1	3.5	28.8	1.32732	4.56474	59.6404	8.55701	3.99227	45	0	0	0.103896	0.116883	0.116883	0.116883	0.0779221	0.0909091	0.0649351	0.0649351	0.038961	0.038961	0.0194805	0.00649351	0	0.0194805	0.012987	0.012987	0	0	0.0584416	0.0844156	0.0779221	0.116883	0.0584416	0.0909091	0.0714286	0.0779221	0.0454545	0.0584416	0.025974	0.038961	0.038961	0.025974	0.00649351	0.025974	0	0.00649351	0.012987	0.012987	-0.181154
1	3.5	34.1833	1.32732	4.65438	45.5526	8.3923	3.73792	53	0	0	0.0707071	0.0757576	0.131313	0.121212	0.0959596	0.0808081	0.0858586	0.0505051	0.0454545	0.040404	0.0151515	0.0151515	0.0151515	0.0252525	0.0151515	0.00505051	0	0.010101	0.020202	0.0656566	0.10101	0.121212	0.0606061	0.0757576	0.0909091	0.0656566	0.0555556	0.0707071	0.0757576	0.040404	0.00505051	0.0252525	0.00505051	0.00505051	0.010101	0.020202	0.00505051	0.010101	-0.094557
1	4	11.9667	1.32732	5.31787	36.2176	14.5785	9.26066	83	0	0	0.240143	0.139785	0.18638	0.129032	0.0752688	0.0537634	0.0358423	0.0286738	0.0394265	0.0179211	0.00716846	0.00358423	0.00358423	0	0.00716846	0.00358423	0.00358423	0	0.0573477	0.0537634	0.103943	0.107527	0.0967742	0.0896057	0.0681004	0.0573477	0.0824373	0.0430108	0.0537634	0.0250896	0.0179211	0.0107527	0.0143369	0.0215054	0.0107527	0.00358423	0.00358423	0.00716846	-0.54848
1	4	18.1	1.32732	5.2318	44.8847	10.5094	5.27757	76	0	0	0.106996	0.090535	0.213992	0.139918	0.119342	0.0781893	0.0288066	0.037037	0.0288066	0.0205761	0.0123457	0.0123457	0.0164609	0.0164609	0.0123457	0.00411523	0	0	0.0658436	0.0946502	0.102881	0.0740741	0.0987654	0.102881	0.102881	0.0740741	0.0452675	0.037037	0.0246914	0.0288066	0.0205761	0.0246914	0.00823045	0.0164609	0.0123457	0.00411523	0.00411523	0	-0.309342
1	4	19.4833	1.32732	5.28211	50.1994	9.97878	4.69667	92	0	0	0.197802	0.106227	0.186813	0.106227	0.0622711	0.0659341	0.0659341	0.014652	0.025641	0.014652	0.014652	0.014652	0.00732601	0.00732601	0.00732601	0.00732601	0.018315	0.010989	0.0622711	0.0915751	0.128205	0.10989	0.120879	0.0879121	0.0732601	0.03663	0.0622711	0.032967	0.032967	0.014652	0.021978	0.021978	0.003663	0.00732601	0.003663	0.014652	0.003663	0	-0.388937
1	4	19.7667	1.32732	5.52019	62.2147	9.26384	3.74365	64	0	0	0.214286	0.0803571	0.0803571	0.0758929	0.0714286	0.0714286	0.03125	0.0446429	0.0446429	0.0133929	0.00892857	0.0223214	0.0357143	0.0267857	0.00892857	0.00892857	0.0178571	0	0.0535714	0.09375	0.160714	0.116071	0.120536	0.0669643	0.0491071	0.0625	0.03125	0.0401786	0.0446429	0.0178571	0.00446429	0.0133929	0.0267857	0.00892857	0.00892857	0.0133929	0.00446429	0.00446429	-0.162007
1	4	22.2	1.32732	5.31119	47.4495	10.1343	4.82315	60	0	0	0.156682	0.105991	0.156682	0.124424	0.0967742	0.0875576	0.0506912	0.0552995	0.0230415	0.00460829	0.0184332	0.00921659	0.0184332	0.00921659	0	0.00460829	0	0.00921659	0.0967742	0.0599078	0.110599	0.165899	0.0967742	0.0645161	0.0645161	0.0921659	0.0599078	0.0184332	0.0138249	0.0184332	0.0138249	0.0138249	0.0184332	0.0138249	0.00460829	0.00921659	0	0.00460829	-0.330784
1	4	24.1667	1.32732	5.45014	53.4662	9.27197	3.82183	72	0	0	0.136929	0.0705394	0.0995851	0.112033	0.0912863	0.0829876	0.0414938	0.06639	0.0373444	0.0373444	0.033195	0.0248963	0.0207469	0.0248963	0.0124481	0	0.00829876	0.0124481	0.0497925	0.136929	0.128631	0.153527	0.0912863	0.0871369	0.0539419	0.0414938	0.0580913	0.033195	0.033195	0.0248963	0.0248963	0.00829876	0.00829876	0.00829876	0.00829876	0.0124481	0.00829876	0	-0.127068
1	4	24.4333	1.32732	5.13811	35.5049	10.7374	5.59924	47	0	0	0.027933	0.0893855	0.150838	0.139665	0.189944	0.106145	0.0614525	0.0446927	0.0391061	0.0223464	0.0167598	0.0167598	0.00558659	0.00558659	0	0.0111732	0	0.0111732	0.100559	0.0670391	0.0726257	0.0782123	0.0614525	0.0670391	0.0558659	0.0726257	0.0558659	0.027933	0.027933	0.027933	0.0335196	0.027933	0.0223464	0.0111732	0.00558659	0.0111732	0.00558659	0.0167598	-0.191269
1	4	25.2167	1.32732	5.05598	38.6035	8.91352	3.85754	63	0	0	0.0688073	0.105505	0.146789	0.137615	0.0963303	0.059633	0.0688073	0.0550459	0.0183486	0.0458716	0.0412844	0.00917431	0.0137615	0.0183486	0.0183486	0.00458716	0	0.00458716	0.059633	0.0733945	0.105505	0.137615	0.0825688	0.0733945	0.0733945	0.059633	0.0366972	0.0642202	0.0275229	0.0183486	0.0137615	0.00917431	0.0137615	0	0.0183486	0.0229358	0.00917431	0.00458716	-0.154739
1	4	26.4833	1.32732	5.48054	46.1344	11.6415	6.16095	81	0	0	0.146154	0.103846	0.169231	0.103846	0.115385	0.0653846	0.0692308	0.0346154	0.0538462	0.0115385	0.0153846	0.00769231	0.00769231	0.0153846	0.00769231	0.00769231	0.00384615	0.0115385	0.0653846	0.103846	0.111538	0.0923077	0.123077	0.0923077	0.0461538	0.0576923	0.0461538	0.0384615	0.0423077	0.0346154	0.0192308	0.0153846	0.0115385	0.0115385	0.00769231	0	0.0115385	0.00384615	-0.314965
1	4	27.65	1.32732	5.44217	59.7654	9.67175	4.22958	89	0	0	0.204225	0.105634	0.116197	0.130282	0.0739437	0.0598592	0.0316901	0.0598592	0.0387324	0.0211268	0.0176056	0.0140845	0.0140845	0.0211268	0.00704225	0.00352113	0.00704225	0.0140845	0.0704225	0.112676	0.15493	0.144366	0.0880282	0.0669014	0.0669014	0.0809859	0.0246479	0.0316901	0.0387324	0.0211268	0.00352113	0.0140845	0.0105634	0.0105634	0.00352113	0	0	0.0140845	-0.336633
1	4	29.2667	1.32732	5.63834	39.0845	11.084	5.44564	130	0	0	0.112565	0.0942408	0.109948	0.133508	0.128272	0.078534	0.102094	0.0366492	0.0340314	0.013089	0.026178	0.0183246	0.013089	0.013089	0.0104712	0.0157068	0.0078534	0.0052356	0.065445	0.0994764	0.115183	0.146597	0.112565	0.0680628	0.0680628	0.0471204	0.0549738	0.0549738	0.0209424	0.013089	0.0157068	0.0052356	0.026178	0.0078534	0.0026178	0.013089	0.0078534	0	-0.216215
1	4	32.2667	1.32732	5.65256	52.7006	11.1092	5.45661	66	0	0	0.16	0.0666667	0.137778	0.124444	0.115556	0.0666667	0.0577778	0.04	0.04	0.0266667	0.0355556	0.00888889	0.0133333	0.00888889	0.00888889	0.00444444	0.00888889	0.00888889	0.0755556	0.0622222	0.115556	0.0844444	0.0977778	0.0977778	0.0622222	0.0622222	0.0711111	0.0711111	0.0133333	0.0311111	0.0133333	0.00888889	0.0177778	0.0133333	0.0133333	0.00888889	0.00888889	0.00444444	-0.255708
2	1	0	1.32732	1.33792	98.0191	1.3531	0.015179	1	0	0	0	0	0	0	0	0	0	0	0	0	0	0	0	0	0	0	0	0	0	0	0	0	0	0	0	0	0	0	0	0	0	0	0	0	0	0	0	0	0
2	1	0	1.32732	1.32732	100	1.32732	0	0	0	0	0	0	0	0	0	0	0	0	0	0	0	0	0	0	0	0	0	0	0	0	0	0	0	0	0	0	0	0	0	0	0	0	0	0	0	0	0	0	0
2	1	0	1.32732	1.32732	99.5989	1.32732	0	0	0	0	0	0	0	0	0	0	0	0	0	0	0	0	0	0	0	0	0	0	0	0	0	0	0	0	0	0	0	0	0	0	0	0	0	0	0	0	0	0	0
2	1	0	1.32732	1.32732	100	1.32732	0	0	0	0	0	0	0	0	0	0	0	0	0	0	0	0	0	0	0	0	0	0	0	0	0	0	0	0	0	0	0	0	0	0	0	0	0	0	0	0	0	0	0
2	1	0	1.32732	1.32951	100	1.32951	0	0	0	0	0	0	0	0	0	0	0	0	0	0	0	0	0	0	0	0	0	0	0	0	0	0	0	0	0	0	0	0	0	0	0	0	0	0	0	0	0	0	0
2	1	0	1.32732	1.33649	100	1.33649	0	0	0	0	0	0	0	0	0	0	0	0	0	0	0	0	0	0	0	0	0	0	0	0	0	0	0	0	0	0	0	0	0	0	0	0	0	0	0	0	0	0	0
2	1	0	1.32732	1.32732	100	1.32732	0	0	0	0	0	0	0	0	0	0	0	0	0	0	0	0	0	0	0	0	0	0	0	0	0	0	0	0	0	0	0	0	0	0	0	0	0	0	0	0	0	0	0
2	1	0	1.32732	1.32746	85.3263	1.34606	0.0185915	1	0	0	0	0	0	0	0	0	0	0	0	0	0	0	0	0	0	0	0	0	0	0	0	0	0	0	0	0	0	0	0	0	0	0	0	0	0	0	0	0	0
2	1	0	1.32732	1.32732	89.6698	1.32732	0	0	0	0	0	0	0	0	0	0	0	0	0	0	0	0	0	0	0	0	0	0	0	0	0	0	0	0	0	0	0	0	0	0	0	0	0	0	0	0	0	0	0
2	1	0	1.32732	1.36361	93.5944	1.36361	0	0	0	0	0	0	0	0	0	0	0	0	0	0	0	0	0	0	0	0	0	0	0	0	0	0	0	0	0	0	0	0	0	0	0	0	0	0	0	0	0	0	0
2	1	0	1.32732	1.32732	99.586	1.32732	0	0	0	0	0	0	0	0	0	0	0	0	0	0	0	0	0	0	0	0	0	0	0	0	0	0	0	0	0	0	0	0	0	0	0	0	0	0	0	0	0	0	0
2	1	0	1.32732	1.32732	100	1.32732	0	0	0	0	0	0	0	0	0	0	0	0	0	0	0	0	0	0	0	0	0	0	0	0	0	0	0	0	0	0	0	0	0	0	0	0	0	0	0	0	0	0	0
2	1	0	1.32732	1.32732	100	1.32732	0	0	0	0	0	0	0	0	0	0	0	0	0	0	0	0	0	0	0	0	0	0	0	0	0	0	0	0	0	0	0	0	0	0	0	0	0	0	0	0	0	0	0
2	1	0	1.32732	1.34839	100	1.34839	0	0	0	0	0	0	0	0	0	0	0	0	0	0	0	0	0	0	0	0	0	0	0	0	0	0	0	0	0	0	0	0	0	0	0	0	0	0	0	0	0	0	0
2	1	0	1.32732	1.32732	100	1.32732	0	0	0	0	0	0	0	0	0	0	0	0	0	0	0	0	0	0	0	0	0	0	0	0	0	0	0	0	0	0	0	0	0	0	0	0	0	0	0	0	0	0	0
2	1	0	1.32732	1.34902	87.1173	1.34902	0	0	0	0	0	0	0	0	0	0	0	0	0	0	0	0	0	0	0	0	0	0	0	0	0	0	0	0	0	0	0	0	0	0	0	0	0	0	0	0	0	0	0
2	1	0	1.32732	1.32755	87.3819	1.32755	0	0	0	0	0	0	0	0	0	0	0	0	0	0	0	0	0	0	0	0	0	0	0	0	0	0	0	0	0	0	0	0	0	0	0	0	0	0	0	0	0	0	0
2	1	0	1.32732	1.32867	76.715	1.32867	0	0	0	0	0	0	0	0	0	0	0	0	0	0	0	0	0	0	0	0	0	0	0	0	0	0	0	0	0	0	0	0	0	0	0	0	0	0	0	0	0	0	0
2	1	0	1.32732	1.33535	81.5544	1.33535	0	0	0	0	0	0	0	0	0	0	0	0	0	0	0	0	0	0	0	0	0	0	0	0	0	0	0	0	0	0	0	0	0	0	0	0	0	0	0	0	0	0	0
2	1	0	1.32732	1.32732	89.847	1.32732	0	0	0	0	0	0	0	0	0	0	0	0	0	0	0	0	0	0	0	0	0	0	0	0	0	0	0	0	0	0	0	0	0	0	0	0	0	0	0	0	0	0	0
2	1.5	2.56667	1.32732	2.02508	86.8531	2.16241	0.137334	3	0	0	0	0	0	0	0	0	0	0.0625	0	0.0625	0.125	0	0.1875	0	0	0.125	0	0	0.0625	0.0625	0.0625	0	0.0625	0	0.0625	0	0	0.125	0	0	0	0.25	0.125	0	0	0	0.0625	0	0.877545
2	1.5	3.23333	1.32732	2.09631	95.4407	2.11751	0.0212047	1	0	0	0	0	0	0	0	0	0	0	0	0	0	0	0	0	0	0	0	0	0	0	0	0	0	0	0	0	0	0	0	0	0	0	0	0	0	0	0	0	0
2	1.5	3.73333	1.32732	1.97913	85.1074	2.07986	0.10073	1	0	0	0	0	0	0	0	0	0	0	0	0	0	0	0	0	0	0	0	0	0	0	0	0	0	0	0	0	0	0	0	0	0	0	0	0	0	0	0	0	0
2	1.5	3.85	1.32732	2.06736	82.5417	2.13151	0.0641549	4	0	0	0	0	0	0.0588235	0.0588235	0.0588235	0.176471	0	0	0	0.0588235	0.0588235	0	0.0588235	0.0588235	0.117647	0	0	0	0	0.0588235	0.0588235	0	0.176471	0.176471	0	0	0	0	0	0.0588235	0.0588235	0	0	0.0588235	0.0588235	0	0	0.6402
2	1.5	4.08333	1.32732	2.08366	88.0965	2.14197	0.0583098	4	0	0	0	0	0	0.0666667	0.0666667	0	0	0.0666667	0	0.0666667	0.0666667	0	0	0	0	0	0	0.0666667	0	0	0.0666667	0	0.0666667	0.0666667	0	0	0.0666667	0.0666667	0.0666667	0	0.0666667	0.0666667	0	0	0.0666667	0	0	0.0666667	1.11555
2	1.5	4.08333	1.32732	2.05954	85.9482	2.07022	0.010677	2	0	0	0	0	0	0	0	0.0666667	0	0.0666667	0	0	0	0	0.0666667	0	0	0	0	0	0	0.0666667	0.0666667	0	0.0666667	0	0.0666667	0.133333	0	0	0	0.0666667	0	0	0	0	0	0	0.0666667	0.0666667	1.43834
2	1.5	4.76667	1.32732	2.13898	94.981	2.45097	0.311995	3	0	0	0	0	0	0	0.0833333	0	0	0	0	0	0	0.0833333	0	0.25	0	0	0	0	0	0.0833333	0	0	0	0	0.166667	0	0	0	0	0	0	0	0	0	0	0	0	0.0833333	1.09584
2	1.5	5.2	1.32732	2.028	85.6019	2.08635	0.0583453	3	0	0	0.0833333	0	0.0416667	0.0416667	0	0	0.0833333	0.0416667	0	0.0833333	0	0.0416667	0.0416667	0.0833333	0	0	0	0	0	0.125	0.0416667	0	0.0833333	0.125	0.0833333	0.0416667	0.0833333	0	0	0.0416667	0.0416667	0	0	0	0	0	0	0	0.874701
2	1.5	5.51667	1.32732	2.06332	94.8038	2.15364	0.090324	3	0	0	0	0	0	0	0	0	0	0	0	0	0	0	0	0	0	0	0	0	0	0	0	0	0	0	0	0	0	0	0	0	0	0	0	0	0	0	0	0	0
2	1.5	5.86667	1.32732	2.02545	80.4435	2.71107	0.68562	17	0	0	0.436364	0.0363636	0.0909091	0.0545455	0.0363636	0.0545455	0.0181818	0.0181818	0	0.0363636	0	0.0181818	0	0	0	0	0	0	0.0363636	0.0363636	0.163636	0.0909091	0.0909091	0.127273	0.0909091	0.0909091	0	0.0545455	0	0.0727273	0.0181818	0	0	0	0	0	0	0.0181818	-0.485464
2	1.5	6.85	1.32732	1.93688	75.0963	2.29325	0.356376	14	0	0	0.254237	0.152542	0.101695	0.0677966	0.0677966	0.0338983	0.0338983	0	0.0169492	0.0169492	0.0169492	0.0169492	0.0338983	0	0	0.0338983	0	0	0.0677966	0.0338983	0.220339	0.0847458	0.118644	0.101695	0.0338983	0.0677966	0.0508475	0.0508475	0.0169492	0.0169492	0	0.0169492	0.0338983	0	0.0169492	0.0169492	0	0	-0.333795
2	1.5	8.11667	1.32732	2.09098	70.9521	2.51449	0.423513	18	0	0	0.0952381	0.015873	0.047619	0.0793651	0.0634921	0.0793651	0.047619	0.047619	0.0793651	0.047619	0.031746	0.047619	0	0.015873	0	0.015873	0	0	0.047619	0.0952381	0.15873	0.031746	0.0793651	0.0952381	0.111111	0.015873	0.015873	0.031746	0.047619	0.031746	0.015873	0.015873	0.047619	0.015873	0.015873	0	0	0	0.317059
2	1.5	9.1	1.32732	2.01097	85.7104	2.54874	0.53777	9	0	0	0.1	0	0	0.1	0.025	0.075	0.025	0.05	0.025	0.025	0.1	0	0	0	0.05	0	0.025	0	0.05	0.025	0.075	0.025	0.05	0.125	0.125	0.025	0.025	0	0.025	0.05	0.075	0.075	0.025	0.025	0.025	0.025	0	0.025	0.609076
2	1.5	9.55	1.32732	1.92774	79.4774	2.78162	0.853874	20	0	0	0.298507	0.0746269	0	0.0447761	0.0447761	0.0597015	0.0149254	0.0447761	0	0	0.0298507	0.0298507	0.0149254	0.0149254	0.0298507	0	0.0149254	0	0.104478	0.0746269	0.0298507	0.0746269	0.0895522	0.0746269	0.0597015	0.0149254	0.0298507	0.0895522	0	0.0746269	0.0597015	0.0298507	0.0149254	0.0149254	0.0298507	0.0298507	0	0.0149254	0.0297299
2	1.5	9.85	1.32732	1.94064	85.9015	1.94289	0.00225239	1	0	0	0	0.0454545	0	0.0454545	0.136364	0.0454545	0.0909091	0.0909091	0.0454545	0.0454545	0	0.0454545	0	0	0	0.0454545	0	0	0.0909091	0.136364	0	0	0.0454545	0.136364	0	0.0454545	0.0909091	0.0454545	0	0	0	0	0	0	0	0.0454545	0.0909091	0.0454545	0.625839
2	1.5	10.7333	1.32732	2.10501	77.8012	2.38521	0.280203	4	0	0	0.0333333	0.0333333	0	0.0333333	0.0333333	0.0666667	0.1	0.0333333	0.0333333	0.0666667	0.0333333	0.0333333	0.0333333	0.0333333	0.0333333	0	0	0	0	0.0333333	0	0.0666667	0.1	0	0.0333333	0.0333333	0.0333333	0.0666667	0.0333333	0.0666667	0.0333333	0.0333333	0	0	0.0333333	0.0333333	0.0333333	0	0.698836
2	1.5	11.9333	1.32732	1.97901	83.3477	2.25805	0.279034	10	0	0	0.142857	0.0612245	0.0408163	0.102041	0.0408163	0	0.0816327	0.0204082	0.0408163	0.0204082	0.0816327	0	0	0	0.0204082	0.0204082	0	0.0204082	0.0408163	0.0204082	0.142857	0.0816327	0.0408163	0.102041	0.0816327	0.0408163	0.0612245	0.0204082	0	0.0612245	0	0.0408163	0.0204082	0.0204082	0.0204082	0.0204082	0	0	0.261583
2	1.5	12.4167	1.32732	1.97663	82.1149	2.33612	0.35949	10	0	0	0.0833333	0.0555556	0.0833333	0.0555556	0.111111	0.0555556	0.0555556	0.0277778	0.0833333	0	0.0277778	0.0277778	0	0.0277778	0.0277778	0.0277778	0	0	0.0555556	0	0.0555556	0.0555556	0.0277778	0.138889	0.0833333	0.0277778	0.0277778	0.0833333	0.0555556	0.0277778	0.0277778	0	0	0.111111	0.0277778	0.0277778	0.0277778	0	0.219703
2	1.5	14.4333	1.32732	2.04934	74.7885	2.49252	0.443174	13	0	0	0.0232558	0.0232558	0.0465116	0.116279	0.139535	0	0.0465116	0.116279	0.0930233	0.0697674	0.0465116	0	0	0	0	0	0	0	0.0697674	0.0465116	0.0930233	0.0465116	0.0930233	0.0930233	0.0697674	0.0232558	0.0232558	0.0465116	0.0465116	0	0.0232558	0.0232558	0.0465116	0	0.0232558	0.0232558	0.0697674	0.0232558	0.317956
2	1.5	22.7833	1.32732	2.05904	82.1152	2.72838	0.669337	12	0	0	0.18	0.1	0.08	0.06	0.04	0.02	0.04	0.04	0.02	0.02	0.02	0	0	0.06	0.02	0.02	0	0	0.02	0.02	0.06	0.1	0.04	0.12	0.08	0.04	0.08	0.04	0.04	0	0.02	0.04	0	0.04	0.02	0	0.04	0.02	0.107592
2	2	4.46667	1.32732	2.63633	92.3597	3.51744	0.881107	7	0	0	0	0	0	0	0	0	0	0	0.0454545	0.0454545	0	0.0909091	0.0909091	0.136364	0.0909091	0.0454545	0	0	0	0.0454545	0.0454545	0.0454545	0.0454545	0.136364	0	0	0	0	0.0909091	0.0454545	0.0454545	0	0.0454545	0	0	0.0454545	0.0909091	0.0909091	0.86723
2	2	7.13333	1.32732	2.5993	89.2868	3.86378	1.26449	26	0	0	0.433735	0.0843373	0.060241	0.0240964	0	0.0240964	0.0361446	0.0240964	0.0481928	0.0361446	0.0240964	0.0361446	0	0.0240964	0	0.0120482	0	0	0.0240964	0.156627	0.0843373	0.0843373	0.108434	0.0963855	0.0240964	0.120482	0.0843373	0.0361446	0.0240964	0.0120482	0.0240964	0	0.0120482	0.0120482	0	0	0	0	-0.497581
2	2	7.23333	1.32732	2.7751	70.8377	3.60606	0.830959	26	0	0	0.573034	0.0224719	0.0224719	0.0561798	0.0561798	0.0674157	0.0449438	0.011236	0	0.0224719	0.011236	0.011236	0.011236	0.011236	0.011236	0	0	0.011236	0.11236	0.123596	0.134831	0.0674157	0.123596	0.0561798	0.0674157	0.0337079	0	0.0337079	0.0224719	0.0449438	0.0337079	0.0224719	0.011236	0.0224719	0	0.0224719	0	0.0224719	-0.803938
2	2	7.48333	1.32732	2.64955	64.9236	3.165	0.515451	21	0	0	0.0731707	0.097561	0.097561	0.158537	0.109756	0.097561	0.0731707	0.109756	0.0243902	0.0121951	0.0365854	0.0365854	0.0243902	0	0	0	0	0	0.0731707	0.0853659	0.0853659	0.0853659	0.170732	0.0243902	0.0609756	0.109756	0.0243902	0.0487805	0.0487805	0.0243902	0.0487805	0	0.0243902	0.0121951	0	0.0121951	0	0	-0.178405
2	2	8.2	1.32732	2.68222	75.9697	3.78839	1.10617	21	0	0	0.226667	0.0666667	0.133333	0.0266667	0.0533333	0.08	0.04	0.04	0.04	0.0533333	0	0.0133333	0.0266667	0	0.0133333	0.04	0.0133333	0	0.133333	0.0533333	0.106667	0.0933333	0.08	0.08	0.04	0.08	0.0266667	0.0533333	0.04	0.0533333	0	0.04	0.0133333	0.0133333	0	0	0	0.0266667	-0.187187
2	2	9.81667	1.32732	2.65695	81.1565	3.74615	1.0892	30	0	0	0.427083	0.125	0.03125	0.09375	0.0416667	0.0208333	0.0833333	0.0104167	0.0208333	0.03125	0.0104167	0.0104167	0.0104167	0.0208333	0.0208333	0.0104167	0	0	0.0520833	0.0520833	0.0625	0.15625	0.09375	0.104167	0.135417	0.0520833	0.0416667	0.03125	0.0104167	0.0104167	0.0208333	0.0520833	0.0208333	0.0208333	0.0208333	0	0	0	-0.661262
2	2	11.15	1.32732	2.67614	62.9377	3.70198	1.02584	28	0	0	0.123711	0.134021	0.113402	0.123711	0.0824742	0.0515464	0.0824742	0.0206186	0.0206186	0.0412371	0	0	0.0309278	0.0206186	0	0	0.0103093	0	0.0515464	0.113402	0.0824742	0.113402	0.0824742	0.0927835	0.0927835	0.0412371	0.0412371	0	0.0618557	0.0412371	0.0412371	0.0206186	0.0103093	0.0206186	0.0206186	0	0.0103093	0	-0.186732
2	2	11.2	1.32732	2.62113	79.7034	3.35629	0.735158	20	0	0	0.2	0.0133333	0.0666667	0.0666667	0.0933333	0.0266667	0.0666667	0.0133333	0.0266667	0.0266667	0.0266667	0.0266667	0	0.0133333	0.0266667	0	0.0533333	0.0133333	0.0266667	0.08	0.0933333	0.0933333	0.0933333	0.0666667	0.0666667	0.04	0.0933333	0.0533333	0.04	0	0.0133333	0.04	0.04	0	0	0.0266667	0.04	0.0133333	0.147367
2	2	13.2333	1.32732	2.70183	75.1735	3.96506	1.26322	31	0	0	0.233645	0.0934579	0.102804	0.0654206	0.0560748	0.0654206	0.0373832	0.046729	0.0186916	0.0280374	0.0280374	0	0.00934579	0.0186916	0.00934579	0	0	0.0186916	0.046729	0.0747664	0.0654206	0.0841121	0.0747664	0.0747664	0.0747664	0.0841121	0.0280374	0.0560748	0.0654206	0	0.0373832	0.0186916	0.0280374	0.0373832	0.00934579	0.00934579	0.0186916	0	-0.208792
2	2	15.0167	1.32732	2.55868	71.6938	2.88364	0.324968	17	0	0	0.0405405	0.0540541	0.0945946	0.0675676	0.0945946	0.027027	0.0945946	0.108108	0.0810811	0.027027	0.0135135	0.0405405	0.027027	0.0135135	0	0	0	0.0135135	0.0405405	0.0675676	0.108108	0.121622	0.0810811	0.0675676	0.027027	0.0675676	0.0405405	0.0540541	0.027027	0.0540541	0.0135135	0.0135135	0	0.0135135	0	0.0405405	0	0.027027	0.173287
2	2	15.1167	1.32732	2.67771	86.4603	3.93439	1.25668	11	0	0	0.119048	0.0952381	0.119048	0.119048	0.047619	0.047619	0	0.0238095	0	0.0714286	0	0.0238095	0	0	0.0238095	0	0.0238095	0.0238095	0.0238095	0.0714286	0.047619	0.047619	0.0952381	0.0714286	0	0.0714286	0.0238095	0.047619	0.0714286	0.047619	0	0.0238095	0.0714286	0.047619	0.047619	0	0	0.0238095	0.0789136
2	2	15.8333	1.32732	2.71793	71.0132	3.76565	1.04772	22	0	0	0.164557	0.0126582	0.0632911	0.0632911	0.101266	0.0759494	0.0506329	0.0253165	0.0379747	0.0126582	0.0126582	0.0759494	0.0126582	0.0126582	0	0	0	0	0.0506329	0.0632911	0.0886076	0.0886076	0.0379747	0.0759494	0.0632911	0.0379747	0.0379747	0.0253165	0.0759494	0.0506329	0.0632911	0	0.0253165	0.0253165	0.0126582	0	0.0126582	0.0126582	0.147252
2	2	16.2167	1.32732	2.59741	64.9357	3.64875	1.05134	22	0	0	0.141176	0.0823529	0.129412	0.0941176	0.0588235	0.0941176	0.0470588	0.0352941	0.0470588	0.0470588	0.0117647	0.0117647	0	0.0117647	0	0.0117647	0.0117647	0	0.0235294	0.117647	0.0823529	0.0705882	0.117647	0.0705882	0.0470588	0.0235294	0.0352941	0.0352941	0.0352941	0.0235294	0.0470588	0.0588235	0.0117647	0	0.0117647	0	0.0117647	0.0235294	-0.0973095
2	2	17.0667	1.32732	2.58723	81.1253	3.86435	1.27712	22	0	0	0.213333	0.12	0.0666667	0.106667	0.08	0.04	0.0133333	0.0266667	0	0.04	0.0133333	0.0266667	0	0	0	0.0266667	0.0133333	0.0133333	0.08	0.04	0.0933333	0.0533333	0.0666667	0.0533333	0.0933333	0.0933333	0.106667	0	0.0533333	0.04	0.0133333	0.04	0.0133333	0.0266667	0	0	0.0133333	0.0133333	-0.166499
2	2	18.3667	1.32732	2.6082	68.5476	3.56729	0.95909	24	0	0	0.153846	0.128205	0.0512821	0.0897436	0.0769231	0.0769231	0.025641	0	0.025641	0.0384615	0.0512821	0.025641	0.0128205	0	0.025641	0.0128205	0	0.0128205	0.0641026	0.102564	0.115385	0.102564	0.102564	0.0769231	0.102564	0.0769231	0.025641	0.025641	0.025641	0.025641	0.0128205	0.0128205	0.025641	0.0128205	0	0	0.0128205	0.0128205	-0.0392254
2	2	19.35	1.32732	2.61518	78.8993	3.6174	1.00222	31	0	0	0.318182	0.0636364	0.0545455	0.0818182	0.0636364	0.0636364	0.00909091	0.0363636	0.0181818	0	0.0181818	0.00909091	0.0181818	0.0181818	0.00909091	0.00909091	0	0.0272727	0.0818182	0.0909091	0.0818182	0.118182	0.0818182	0.118182	0.0909091	0.0454545	0.0545455	0.0181818	0.0181818	0.0181818	0.0181818	0.0272727	0.0181818	0.00909091	0.00909091	0.0181818	0	0.00909091	-0.255343
2	2	20.0333	1.32732	2.55595	63.9028	3.62087	1.06492	37	0	0	0.136752	0.0683761	0.0683761	0.102564	0.0854701	0.034188	0.00854701	0.0683761	0.0512821	0.0598291	0.042735	0.034188	0.017094	0.00854701	0.017094	0.025641	0	0.00854701	0.025641	0.128205	0.0854701	0.0940171	0.0769231	0.0940171	0.0512821	0.042735	0.0769231	0.0598291	0.034188	0.00854701	0.025641	0	0.0512821	0.017094	0.00854701	0	0	0.00854701	0.0306615
2	2	20.4833	1.32732	2.56789	81.4996	3.73056	1.16268	19	0	0	0.2	0.0714286	0.0857143	0.0428571	0.0285714	0.0571429	0.0285714	0.0285714	0.0714286	0.0428571	0.0285714	0.0142857	0.0428571	0.0142857	0	0.0142857	0.0142857	0.0142857	0.0428571	0.128571	0.0285714	0.114286	0.0714286	0.0285714	0.0571429	0.0714286	0.114286	0.0428571	0.0428571	0.0142857	0.0142857	0.0428571	0.0142857	0	0.0428571	0.0142857	0	0.0142857	0.0255829
2	2	25.1167	1.32732	2.64142	82.3128	3.33565	0.694228	13	0	0	0.214286	0.0357143	0.0714286	0.0357143	0.0714286	0.0178571	0.0357143	0.0178571	0.0357143	0.0357143	0.0357143	0.0357143	0.0535714	0.0357143	0.0357143	0	0	0	0.0178571	0.0892857	0.0357143	0.0714286	0.0357143	0.107143	0.0357143	0.125	0.0357143	0.0357143	0	0.0178571	0.0357143	0	0.0535714	0.0178571	0.0357143	0.0178571	0.0178571	0.0535714	0.0993341
2	2	25.2667	1.32732	2.72533	81.4416	3.30564	0.580314	16	0	0	0.0666667	0.0666667	0.0666667	0.116667	0.0166667	0.0666667	0.0333333	0.05	0.0333333	0.0333333	0.0666667	0.0333333	0.0166667	0	0.0333333	0	0.0166667	0	0.0333333	0.0333333	0.116667	0.133333	0.0833333	0.15	0.0333333	0.0666667	0.05	0.0333333	0	0.0666667	0.0166667	0.0166667	0.0333333	0.0166667	0.05	0.0166667	0	0	0.279561
2	2.5	6.88333	1.32732	3.32758	80.2766	5.37483	2.04724	23	0	0	0.185714	0.0142857	0.0285714	0.0571429	0.0714286	0.0714286	0.0428571	0.0285714	0.0285714	0.0571429	0.0285714	0.0714286	0.0285714	0.0285714	0.0285714	0.0285714	0.0142857	0.0285714	0.0428571	0.0857143	0.0571429	0.0428571	0.1	0.171429	0.1	0.0571429	0.0285714	0	0.0285714	0.0571429	0.0428571	0	0.0142857	0.0142857	0.0142857	0.0142857	0.0285714	0	0.145651
2	2.5	8.75	1.32732	3.33446	68.0555	5.30056	1.96611	37	0	0	0.540146	0.0291971	0.0948905	0.0218978	0.0364964	0.0291971	0.0364964	0.0510949	0.0145985	0	0	0.0218978	0.0218978	0.0145985	0	0	0.00729927	0.0145985	0.0437956	0.116788	0.160584	0.0948905	0.0948905	0.0583942	0.0875912	0.0729927	0.0364964	0.0364964	0.0510949	0.00729927	0.0145985	0.00729927	0.0291971	0.0218978	0.00729927	0	0.00729927	0.00729927	-0.761336
2	2.5	8.76667	1.32732	3.37021	64.3491	6.66666	3.29644	60	0	0	0.272727	0.208556	0.112299	0.0909091	0.0802139	0.0374332	0.0320856	0.0213904	0.0160428	0.00534759	0.00534759	0.00534759	0.026738	0.00534759	0.00534759	0.0106952	0.00534759	0.00534759	0.0695187	0.0695187	0.122995	0.117647	0.0748663	0.0748663	0.0748663	0.0909091	0.0641711	0.0534759	0.0534759	0.0213904	0	0.00534759	0.026738	0.00534759	0	0.0106952	0	0	-0.571734
2	2.5	9.83333	1.32732	3.47216	64.3512	6.02774	2.55558	50	0	0	0.227273	0.0779221	0.116883	0.0714286	0.0974026	0.0714286	0.0324675	0.0649351	0.0519481	0.038961	0	0.0324675	0.025974	0.0194805	0	0.00649351	0	0	0.0584416	0.12987	0.0909091	0.0844156	0.11039	0.11039	0.0714286	0.103896	0.0324675	0.0844156	0.00649351	0.012987	0.025974	0	0.00649351	0.00649351	0.00649351	0	0.00649351	0.0194805	-0.314275
2	2.5	11.5	1.32732	3.30542	75.4462	5.17396	1.86853	36	0	0	0.338583	0.0866142	0.0708661	0.0787402	0.0787402	0.0393701	0.0629921	0.023622	0.0314961	0.023622	0.0393701	0.00787402	0.00787402	0.0314961	0	0	0.00787402	0	0.0551181	0.0708661	0.110236	0.0944882	0.0787402	0.0866142	0.0708661	0.0787402	0.0551181	0.0314961	0.0787402	0.0393701	0.023622	0.0393701	0	0.00787402	0	0	0	0	-0.470075
2	2.5	12.9	1.32732	3.34983	73.0143	4.42688	1.07705	30	0	0	0.0661157	0.0495868	0.0247934	0.0661157	0.0909091	0.0826446	0.0578512	0.0330579	0.0743802	0.0247934	0.0413223	0.0165289	0.0165289	0.0165289	0.0413223	0.0165289	0.0165289	0.0165289	0.0578512	0.0330579	0.0826446	0.0909091	0.0826446	0.132231	0.0578512	0.107438	0.0413223	0.0495868	0.0247934	0.0330579	0.0247934	0.0165289	0.0247934	0	0.0165289	0.00826446	0	0	0.311063
2	2.5	16.55	1.32732	3.41758	61.9186	5.73629	2.31871	58	0	0	0.21547	0.0828729	0.132597	0.0883978	0.0828729	0.0718232	0.0497238	0.0220994	0.0276243	0.0331492	0.0110497	0.0165746	0.0110497	0.0110497	0.0110497	0.0110497	0.00552486	0	0.0662983	0.0718232	0.104972	0.149171	0.116022	0.0552486	0.0441989	0.0607735	0.038674	0.0441989	0.0276243	0.0220994	0.0276243	0.0220994	0.0331492	0.0165746	0.00552486	0	0.00552486	0.00552486	-0.279575
2	2.5	16.7833	1.32732	3.27476	70.4654	3.98471	0.709948	12	0	0	0.0322581	0.0645161	0.0967742	0.112903	0.145161	0.0483871	0.0806452	0.0322581	0.0322581	0.0322581	0	0.0322581	0	0.0645161	0.0483871	0	0	0	0.0806452	0.0967742	0.0483871	0.0322581	0.0806452	0.0322581	0.112903	0.0322581	0.0645161	0.0645161	0.0322581	0	0	0.0322581	0.016129	0	0.0322581	0.016129	0	0.0645161	0.108613
2	2.5	19.0167	1.32732	3.27769	75.8111	4.56728	1.28959	33	0	0	0.21	0.05	0.12	0.09	0.05	0.02	0.06	0.01	0.03	0.02	0.02	0.01	0.01	0.04	0.02	0.01	0	0.01	0.05	0.1	0.1	0.12	0.04	0.1	0.06	0.08	0.07	0.02	0.03	0.03	0.02	0.02	0.03	0.01	0	0.02	0.01	0	-0.0595902
2	2.5	19.3167	1.32732	3.22074	69.1937	5.09359	1.87285	41	0	0	0.20979	0.118881	0.132867	0.125874	0.041958	0.0769231	0.0629371	0.041958	0.020979	0.00699301	0	0.013986	0	0	0	0.00699301	0.00699301	0.00699301	0.0979021	0.0979021	0.104895	0.111888	0.048951	0.0629371	0.0839161	0.0839161	0.041958	0.034965	0.041958	0.041958	0.013986	0.013986	0.00699301	0.00699301	0.027972	0.00699301	0.00699301	0	-0.355991
2	2.5	19.4333	1.32732	3.17908	64.8804	5.34225	2.16317	48	0	0	0.203947	0.0855263	0.151316	0.0789474	0.0789474	0.0460526	0.0657895	0.0460526	0.0131579	0.0328947	0.0131579	0.0131579	0.00657895	0.0131579	0.00657895	0.00657895	0.00657895	0.0197368	0.0723684	0.0460526	0.0723684	0.0723684	0.105263	0.0986842	0.0657895	0.0723684	0.0592105	0.0394737	0.0263158	0.0263158	0.0197368	0.0197368	0.0394737	0.0131579	0.00657895	0.0131579	0.0131579	0.0131579	-0.272046
2	2.5	19.55	1.32732	3.37426	51.4018	6.29592	2.92165	57	0	0	0.0918919	0.113514	0.113514	0.135135	0.151351	0.0810811	0.0594595	0.0540541	0.0216216	0.0324324	0.0216216	0.00540541	0.00540541	0	0.0108108	0.00540541	0.00540541	0.00540541	0.0702703	0.113514	0.0756757	0.0864865	0.102703	0.102703	0.0432432	0.0648649	0.0432432	0.0324324	0.027027	0.0594595	0.0108108	0.0324324	0.00540541	0.027027	0.00540541	0	0.0108108	0.0108108	-0.223463
2	2.5	20.1	1.32732	1.88366	79.8419	1.90106	0.0173921	4	0	0	0	0.0434783	0.0869565	0.130435	0.0434783	0.0869565	0.0434783	0.0434783	0.173913	0	0	0.0869565	0	0	0	0.0434783	0	0	0	0.130435	0	0.0434783	0.0869565	0.0869565	0	0.0434783	0.0434783	0.0434783	0	0	0	0.0434783	0.0869565	0	0	0	0.0434783	0	0.254645
2	2.5	20.1167	1.32732	3.25648	82.8248	4.57361	1.31713	22	0	0	0.106667	0.0666667	0.0666667	0.0133333	0.133333	0.0266667	0.0266667	0.04	0.0666667	0	0.0266667	0.0266667	0.0266667	0.0266667	0.0133333	0.0266667	0.04	0.04	0.08	0.0133333	0.0666667	0.0666667	0.12	0.106667	0.0666667	0.0533333	0.04	0.04	0.0533333	0.0266667	0.0533333	0.04	0.0533333	0.0133333	0.0133333	0.0133333	0	0	0.23831
2	2.5	20.75	1.32732	3.51904	63.0384	5.99972	2.48068	25	0	0	0.140351	0.0964912	0.114035	0.0438596	0.0877193	0.0526316	0.0263158	0.0350877	0.0526316	0.0175439	0.0263158	0.0614035	0.0263158	0.0175439	0.00877193	0	0.0175439	0.00877193	0.0263158	0.0438596	0.0964912	0.0789474	0.0526316	0.105263	0.0789474	0.0789474	0.0701754	0.0614035	0.0263158	0.0175439	0.0263158	0.0175439	0.00877193	0.0350877	0.0175439	0.0175439	0.0175439	0.0263158	-0.0254244
2	2.5	21	1.32732	3.32505	76.9858	4.06921	0.744161	24	0	0	0.157895	0.0315789	0.105263	0.0526316	0.0421053	0.0842105	0.0315789	0.0736842	0.0421053	0.0421053	0.0210526	0.0315789	0.0421053	0.0105263	0	0.0105263	0.0105263	0.0210526	0.0421053	0.105263	0.115789	0.136842	0.0842105	0.0842105	0.0842105	0.0631579	0	0.0315789	0.0210526	0.0526316	0.0315789	0.0210526	0	0.0105263	0.0315789	0	0	0.0105263	0.0705194
2	2.5	21.1667	1.32732	3.30306	73.3592	4.30514	1.00208	36	0	0	0.172131	0.0737705	0.122951	0.0819672	0.0983607	0.0327869	0.0327869	0.057377	0.0163934	0	0.0245902	0	0.00819672	0.0163934	0	0.00819672	0.0245902	0.0245902	0.0655738	0.122951	0.057377	0.0409836	0.0983607	0.0983607	0.0819672	0.0737705	0.0327869	0.00819672	0.0491803	0.00819672	0.0327869	0.0491803	0.00819672	0.0327869	0	0.00819672	0.0163934	0.00819672	-0.0542196
2	2.5	22.2167	1.32732	3.30394	77.2402	4.56042	1.25648	31	0	0	0.262136	0.038835	0.0582524	0.0194175	0.0485437	0.0776699	0.0582524	0.0291262	0.0194175	0.038835	0.0194175	0.0485437	0.00970874	0.0194175	0.0291262	0.0291262	0	0	0.038835	0.0679612	0.145631	0.126214	0.0873786	0.0291262	0.0679612	0.0485437	0.0873786	0.0194175	0.038835	0.0194175	0.0485437	0.038835	0.00970874	0	0.0291262	0.00970874	0.00970874	0	-0.0307048
2	2.5	22.45	1.32732	3.32456	66.8734	4.63645	1.31189	44	0	0	0.0878378	0.0337838	0.114865	0.0743243	0.108108	0.0945946	0.0540541	0.0472973	0.0202703	0.0135135	0.0405405	0.0135135	0.0337838	0.00675676	0.0135135	0.0202703	0.0135135	0.0135135	0.0608108	0.0675676	0.108108	0.101351	0.0945946	0.0945946	0.0810811	0.0810811	0.0337838	0.0540541	0.0337838	0.027027	0.00675676	0.0202703	0.0135135	0.0135135	0.0202703	0.00675676	0.00675676	0.00675676	0.0974017
2	2.5	27.9833	1.32732	3.26709	76.7532	4.13949	0.872398	25	0	0	0.0348837	0.0930233	0.0581395	0.104651	0.0930233	0.0581395	0.0348837	0.116279	0.0232558	0.0116279	0.0232558	0	0.0116279	0.0116279	0	0.0465116	0	0.0348837	0.0581395	0.0697674	0.116279	0.0581395	0.104651	0.151163	0.0581395	0.0930233	0.0581395	0.0116279	0.0465116	0.0465116	0	0	0.0232558	0.0116279	0.0116279	0	0	0	0.212651
2	3	9.73333	1.32732	4.05815	54.7098	8.12395	4.0658	60	0	0	0.209302	0.125581	0.144186	0.125581	0.0744186	0.0604651	0.0232558	0.0325581	0.0186047	0.0325581	0.0232558	0.00930233	0.0232558	0.0139535	0.0139535	0.00465116	0	0.00465116	0.0883721	0.0790698	0.134884	0.0930233	0.055814	0.0744186	0.0930233	0.0744186	0.0465116	0.0372093	0.00930233	0.0372093	0.0325581	0.0232558	0.00465116	0.00930233	0.0139535	0	0	0.00465116	-0.400303
2	3	10.0333	1.32732	3.97964	42.795	7.20935	3.22971	60	0	0	0.271845	0.0873786	0.145631	0.0970874	0.0970874	0.0728155	0.0728155	0.038835	0.0291262	0.0242718	0.00970874	0.0145631	0.00970874	0	0	0.00485437	0	0	0.0582524	0.11165	0.169903	0.101942	0.131068	0.0825243	0.0728155	0.0436893	0.0242718	0.0291262	0.0291262	0.0194175	0.0145631	0.00485437	0	0.00485437	0.0194175	0.00970874	0.00970874	0.00970874	-0.493521
2	3	10.7333	1.32732	3.9335	55.5427	7.51069	3.57719	73	0	0	0.241379	0.107759	0.142241	0.116379	0.0862069	0.0517241	0.0517241	0.0603448	0.012931	0.0301724	0.00862069	0.00862069	0.00862069	0.00431034	0	0.00431034	0	0	0.0474138	0.12069	0.107759	0.116379	0.12069	0.0948276	0.0818966	0.0689655	0.0431034	0.0517241	0.0215517	0.00862069	0.0258621	0	0.00431034	0.00431034	0.012931	0	0.00431034	0.00431034	-0.456497
2	3	12.9167	1.32732	3.92488	58.1868	6.40188	2.477	49	0	0	0.271084	0.0783133	0.0903614	0.126506	0.0903614	0.108434	0.0662651	0.0481928	0.0060241	0.0060241	0.0240964	0.0120482	0.0180723	0.0060241	0	0	0.0060241	0.0060241	0.0481928	0.060241	0.0963855	0.114458	0.0903614	0.0783133	0.0963855	0.0481928	0.0481928	0.0542169	0.0180723	0.0722892	0.0240964	0.0180723	0	0.0240964	0.0180723	0	0.0060241	0.0060241	-0.44457
2	3	16.2667	1.32732	3.82744	58.2005	5.13127	1.30383	46	0	0	0.132948	0.0520231	0.115607	0.104046	0.0867052	0.0924855	0.0520231	0.0809249	0.0346821	0.017341	0.017341	0.0231214	0.00578035	0.0115607	0.00578035	0.0115607	0.00578035	0.0115607	0.0578035	0.104046	0.127168	0.104046	0.0751445	0.0635838	0.0693642	0.0924855	0.0693642	0.0231214	0.0231214	0.0289017	0.0289017	0.0115607	0.00578035	0.017341	0.017341	0.00578035	0	0.00578035	-0.0969223
2	3	18.45	1.32732	3.9931	60.8506	6.36051	2.36741	33	0	0	0.0826446	0.0661157	0.0991736	0.0991736	0.107438	0.0991736	0.0743802	0.00826446	0.0165289	0.0495868	0.0330579	0.0413223	0.0247934	0.0165289	0	0.00826446	0	0.0165289	0.0413223	0.0661157	0.140496	0.0909091	0.0743802	0.0495868	0.107438	0.0413223	0.0413223	0.0578512	0.0247934	0.0247934	0.0413223	0.0578512	0.0165289	0.0165289	0.0165289	0.00826446	0.00826446	0.00826446	0.0134269
2	3	19.1333	1.32732	4.04244	74.3056	6.97344	2.931	21	0	0	0.12987	0.0519481	0.0779221	0.038961	0.0519481	0.12987	0.0909091	0.0519481	0	0.0649351	0	0.025974	0	0	0.0649351	0.038961	0.012987	0	0.025974	0.0779221	0.0649351	0.0649351	0.155844	0.0519481	0.0779221	0.0649351	0.0649351	0.025974	0.025974	0.0909091	0.0519481	0.012987	0.0519481	0.025974	0	0.012987	0	0	0.0838932
2	3	19.8833	1.32732	3.96113	53.026	7.91173	3.95059	90	0	0	0.185053	0.117438	0.163701	0.103203	0.0747331	0.0711744	0.0498221	0.0142349	0.024911	0.0391459	0.0177936	0.0106762	0.00355872	0.00711744	0.00711744	0.0106762	0.00355872	0.0106762	0.0604982	0.0960854	0.0818505	0.156584	0.142349	0.0533808	0.0854093	0.0498221	0.0355872	0.024911	0.0320285	0.0284698	0.0142349	0.024911	0.00711744	0.0142349	0.00711744	0.00711744	0.0106762	0.0106762	-0.344671
2	3	20.4833	1.32732	3.97084	73.2501	6.56221	2.59137	46	0	0	0.237805	0.0853659	0.097561	0.0914634	0.0731707	0.0487805	0.0304878	0	0.0121951	0.0182927	0.054878	0.0121951	0.0121951	0.00609756	0.0243902	0.00609756	0.00609756	0.0243902	0.0731707	0.0731707	0.054878	0.115854	0.0853659	0.0365854	0.0853659	0.103659	0.0182927	0.0609756	0.0426829	0.0304878	0.0121951	0.0426829	0.0121951	0.0121951	0.0121951	0.0304878	0.0121951	0.00609756	-0.212903
2	3	21.0667	1.32732	3.98103	77.9266	5.54769	1.56666	48	0	0	0.219697	0.0833333	0.0681818	0.0757576	0.0454545	0.0530303	0.030303	0.030303	0.030303	0.0378788	0.030303	0.030303	0.0227273	0.030303	0.030303	0.00757576	0	0.00757576	0.0606061	0.0606061	0.151515	0.0984848	0.0757576	0.0757576	0.0454545	0.121212	0.030303	0.0681818	0.030303	0.0606061	0.0227273	0	0	0.0227273	0	0	0.0151515	0	-0.0936285
2	3	21.5333	1.32732	3.9075	80.8416	5.75826	1.85077	41	0	0	0.348837	0.0387597	0.0387597	0.0852713	0.0387597	0.0387597	0.0465116	0.0465116	0.0232558	0.0232558	0	0	0.0232558	0.0155039	0.0155039	0.0310078	0.00775194	0.0155039	0.0620155	0.116279	0.108527	0.124031	0.0930233	0.0697674	0.0930233	0.0775194	0.0542636	0.0232558	0.0387597	0.0310078	0	0.00775194	0.0155039	0.0155039	0	0.00775194	0.0155039	0	-0.281477
2	3	21.7833	1.32732	4.02145	51.1132	8.94856	4.9271	74	0	0	0.0719697	0.109848	0.170455	0.125	0.125	0.0643939	0.0606061	0.0795455	0.0492424	0.0113636	0.00378788	0.0151515	0.00378788	0.0151515	0.00378788	0	0.00757576	0.0189394	0.0757576	0.128788	0.121212	0.0681818	0.125	0.0757576	0.0833333	0.0340909	0.0454545	0.0378788	0.0227273	0.030303	0.0113636	0.0227273	0.00757576	0.00757576	0	0	0.00378788	0.00378788	-0.228613
2	3	22.0167	1.32732	1.81576	77.3502	2.34159	0.525826	11	0	0	0.0714286	0.047619	0.142857	0.142857	0.0714286	0.0952381	0.0238095	0.0238095	0.0714286	0.047619	0	0	0	0	0	0	0.0238095	0	0.047619	0.0952381	0.142857	0.0952381	0.0238095	0.0714286	0.0238095	0.047619	0.0238095	0.0238095	0	0	0.0238095	0	0.0238095	0	0.047619	0.0238095	0.047619	0.0238095	0.0819694
2	3	22.0333	1.32732	3.9156	56.471	8.35677	4.44117	51	0	0	0.0888889	0.15	0.155556	0.127778	0.0722222	0.0666667	0.0333333	0.0611111	0.0166667	0.0111111	0.0111111	0.0222222	0.0277778	0.0222222	0.00555556	0.0166667	0	0.00555556	0.0444444	0.05	0.0888889	0.111111	0.1	0.0722222	0.0722222	0.0388889	0.0777778	0.0611111	0.0277778	0.0166667	0.0166667	0.0166667	0.0333333	0.00555556	0.00555556	0.0166667	0.0166667	0.0111111	-0.208029
2	3	22.5	1.32732	4.08733	78.0848	5.14759	1.06026	34	0	0	0.142857	0.0420168	0.0672269	0.109244	0.10084	0.0504202	0.0588235	0.0504202	0.0252101	0.0252101	0.0336134	0.0168067	0.0168067	0.00840336	0.0336134	0.0252101	0	0.00840336	0.0588235	0.10084	0.0840336	0.10084	0.092437	0.092437	0.117647	0.0756303	0.0168067	0.0252101	0.00840336	0.0588235	0.0252101	0	0.0168067	0.00840336	0.00840336	0.00840336	0	0.00840336	0.0333998
2	3	23.5167	1.32732	4.14935	71.0542	5.88623	1.73688	59	0	0	0.179348	0.0434783	0.0706522	0.0869565	0.0597826	0.0326087	0.0706522	0.0652174	0.0652174	0.0434783	0.0380435	0.0163043	0.0217391	0.0108696	0.0108696	0.0163043	0.00543478	0.0108696	0.0815217	0.11413	0.0869565	0.125	0.0978261	0.076087	0.0978261	0.0543478	0.0652174	0.0217391	0.0217391	0.0271739	0.0217391	0.0271739	0.00543478	0.00543478	0.00543478	0.0163043	0	0.00543478	-0.0177667
2	3	24.4833	1.32732	3.8031	70.5503	5.96774	2.16465	56	0	0	0.206897	0.0517241	0.0689655	0.091954	0.0804598	0.0689655	0.0517241	0.0287356	0.0344828	0.0517241	0.00574713	0.0229885	0.00574713	0.0172414	0.0114943	0.0287356	0.0172414	0.0172414	0.0747126	0.0689655	0.109195	0.0689655	0.126437	0.091954	0.109195	0.0632184	0.0402299	0.0574713	0.0574713	0.0287356	0.0114943	0.0172414	0.0114943	0.0114943	0	0	0.0114943	0.00574713	-0.108015
2	3	24.8833	1.32732	3.94806	64.7509	6.48677	2.53871	71	0	0	0.122172	0.081448	0.0859729	0.0859729	0.0950226	0.0995475	0.0316742	0.0588235	0.0316742	0.040724	0.0316742	0.0180995	0.0135747	0.0135747	0.0180995	0.0135747	0.0135747	0.00904977	0.0588235	0.108597	0.104072	0.0995475	0.0723982	0.0950226	0.0723982	0.0723982	0.0452489	0.0452489	0.0497738	0.0361991	0.00904977	0.00904977	0.0226244	0.0135747	0.0135747	0.00452489	0.00904977	0.00452489	-0.0517183
2	3	26.6667	1.32732	3.89797	45.7512	7.92604	4.02808	59	0	0	0.159624	0.14554	0.14554	0.126761	0.0798122	0.084507	0.0422535	0.0375587	0.0140845	0.0234742	0.0328638	0.0187793	0.00469484	0	0	0	0	0	0.0892019	0.0892019	0.0798122	0.0938967	0.0892019	0.0798122	0.0892019	0.0375587	0.0422535	0.0234742	0.0375587	0.0375587	0.0328638	0.0469484	0.0140845	0.0140845	0.00469484	0.00469484	0.0140845	0.00938967	-0.364181
2	3	30.6	1.32732	4.16666	69.7612	6.48552	2.31887	39	0	0	0.0588235	0.0661765	0.117647	0.0955882	0.0808824	0.0367647	0.0808824	0.0441176	0.0441176	0.0294118	0.0367647	0.0147059	0.0220588	0.00735294	0.0147059	0	0.00735294	0.0147059	0.0882353	0.117647	0.0882353	0.0441176	0.102941	0.0735294	0.0955882	0.0955882	0.0294118	0.0147059	0.0367647	0.0441176	0.0294118	0.0220588	0.0147059	0.0147059	0.00735294	0.00735294	0.00735294	0	0.119468
2	3.5	11.25	1.32732	4.45957	33.4432	10.2389	5.77932	91	0	0	0.242525	0.149502	0.189369	0.0963455	0.0797342	0.076412	0.0299003	0.0564784	0.013289	0.00996678	0.00996678	0.00664452	0.00996678	0.00332226	0	0.00332226	0	0	0.089701	0.0963455	0.136213	0.10299	0.0930233	0.0930233	0.076412	0.0664452	0.0431894	0.0531561	0.0232558	0.013289	0.013289	0.013289	0.00664452	0.00332226	0.0199336	0.00996678	0.013289	0.00332226	-0.55162
2	3.5	11.55	1.32732	4.62068	41.0421	11.5474	6.92673	110	0	0	0.342776	0.135977	0.15864	0.110482	0.0849858	0.0538244	0.0169972	0.00849858	0.0169972	0.0113314	0.00849858	0.00849858	0.00566572	0.00283286	0.00566572	0	0.00283286	0	0.0849858	0.0793201	0.130312	0.124646	0.107649	0.0623229	0.0849858	0.0623229	0.0538244	0.0396601	0.0311615	0.0254958	0.01983	0.0169972	0.00283286	0.0141643	0	0.00566572	0	0.00283286	-0.688405
2	3.5	11.85	1.32732	4.71733	42.3368	10.5072	5.78982	84	0	0	0.191176	0.143382	0.169118	0.110294	0.0625	0.0735294	0.0514706	0.0404412	0.0220588	0.0220588	0.0294118	0.00367647	0.00367647	0.0110294	0.00735294	0.00735294	0.00367647	0.00367647	0.0367647	0.0772059	0.113971	0.125	0.106618	0.0808824	0.0772059	0.0661765	0.0882353	0.0367647	0.0441176	0.0294118	0.0147059	0.00735294	0.00735294	0.00735294	0.00735294	0.00367647	0.0147059	0.00735294	-0.425487
2	3.5	14.85	1.32732	4.71899	54.9068	9.6612	4.9422	92	0	0	0.29097	0.140468	0.137124	0.103679	0.090301	0.0468227	0.0234114	0.0267559	0.0167224	0.0167224	0.0200669	0.00668896	0.0100334	0.0200669	0.0100334	0.00668896	0	0.00334448	0.0702341	0.107023	0.117057	0.110368	0.110368	0.107023	0.0635452	0.083612	0.0334448	0.0401338	0.0401338	0.0100334	0.0200669	0.0133779	0.0200669	0.00334448	0.0100334	0	0.00334448	0.00668896	-0.572597
2	3.5	18.6	1.32732	4.81507	44.4571	8.27698	3.46192	69	0	0	0.0731707	0.0691057	0.109756	0.150407	0.0934959	0.121951	0.0813008	0.0569106	0.0569106	0.0528455	0.00813008	0.0243902	0.00813008	0.0162602	0.0121951	0.0121951	0.0162602	0.00813008	0.0772358	0.0772358	0.138211	0.166667	0.105691	0.0934959	0.0609756	0.0447154	0.0365854	0.0203252	0.0284553	0.0121951	0.0162602	0.00813008	0.00813008	0	0.00813008	0.00813008	0	0.00813008	-0.137989
2	3.5	19.5833	1.32732	4.6566	55.1553	6.57968	1.92309	42	0	0	0.0454545	0.0779221	0.123377	0.136364	0.0714286	0.12987	0.0779221	0.0584416	0.0324675	0.012987	0.012987	0.012987	0.0194805	0.012987	0.00649351	0.00649351	0	0	0.0974026	0.103896	0.0909091	0.0844156	0.11039	0.0909091	0.0584416	0.0454545	0.025974	0.0519481	0.025974	0.025974	0.038961	0.012987	0.012987	0.0324675	0	0	0.00649351	0.00649351	-0.0448428
2	3.5	20.0167	1.32732	4.50528	71.5867	6.29087	1.78559	25	0	0	0.0306122	0.0510204	0.0204082	0.0714286	0.0918367	0.0816327	0.0918367	0.0204082	0.0306122	0.0714286	0.0408163	0.0306122	0.0204082	0.0510204	0.0102041	0.0204082	0.0204082	0.0204082	0.0612245	0.102041	0.122449	0.102041	0.0612245	0.0816327	0.0612245	0.0816327	0.0102041	0.0306122	0.0102041	0.0816327	0.0306122	0.0102041	0.0102041	0.0102041	0.0102041	0.0102041	0.0204082	0.0204082	0.32536
2	3.5	21.75	1.32732	4.56633	48.768	9.58614	5.01981	89	0	0	0.145329	0.100346	0.16263	0.0899654	0.110727	0.0726644	0.0553633	0.0311419	0.0519031	0.0138408	0.00692042	0.00692042	0.0103806	0.0138408	0.0103806	0.0138408	0.00346021	0.0103806	0.0726644	0.083045	0.0726644	0.0795848	0.138408	0.0692042	0.0657439	0.0553633	0.0415225	0.0449827	0.0449827	0.0276817	0.0276817	0.0242215	0.017301	0.017301	0.00692042	0.017301	0.00692042	0.00346021	-0.258024
2	3.5	23.1667	1.32732	4.99643	76.4291	6.72301	1.72659	41	0	0	0.12987	0.0519481	0.038961	0.103896	0.0324675	0.0909091	0.0649351	0.038961	0.0519481	0.0584416	0.0194805	0.012987	0.00649351	0.012987	0.00649351	0.025974	0.00649351	0.025974	0.0584416	0.0584416	0.0974026	0.11039	0.0909091	0.0844156	0.123377	0.0714286	0.012987	0.012987	0.025974	0.0194805	0.025974	0.0519481	0.025974	0.00649351	0.00649351	0.00649351	0.0194805	0	0.139782
2	3.5	23.5	1.32732	4.44564	62.495	7.14536	2.69972	61	0	0	0.231183	0.0537634	0.0591398	0.11828	0.0806452	0.0860215	0.0483871	0.0268817	0.0376344	0.0268817	0.016129	0.0322581	0.0376344	0.016129	0.00537634	0.00537634	0.0107527	0.0107527	0.112903	0.102151	0.123656	0.11828	0.139785	0.0967742	0.0645161	0.0376344	0.0215054	0.0268817	0.0322581	0.0430108	0.0107527	0.016129	0.0107527	0.00537634	0	0	0	0	-0.218808
2	3.5	23.5	1.32732	2.35981	75.6168	2.96083	0.601018	12	0	0	0.188679	0.0566038	0.0566038	0.0943396	0.0188679	0.0943396	0.0188679	0.0377358	0.0188679	0.0377358	0.0377358	0.0377358	0.0188679	0	0	0	0	0.0188679	0.0188679	0.0566038	0.0377358	0.0377358	0.0754717	0.169811	0	0.132075	0.0377358	0.0566038	0	0	0	0.0566038	0.0188679	0	0.0188679	0	0	0.0377358	0.109195
2	3.5	24.2833	1.32732	4.63027	61.7402	7.63137	3.00109	77	0	0	0.174312	0.114679	0.119266	0.151376	0.0504587	0.0825688	0.0412844	0.0412844	0.0229358	0.0229358	0.0183486	0.0366972	0.0229358	0.00917431	0.00458716	0.0229358	0.00458716	0.00458716	0.0825688	0.114679	0.123853	0.12844	0.123853	0.0733945	0.0458716	0.0733945	0.0458716	0.0275229	0.0275229	0.00917431	0.0229358	0.00917431	0.00917431	0	0	0	0.00458716	0.00458716	-0.314252
2	3.5	24.65	1.32732	4.66879	44.615	10.001	5.33219	116	0	0	0.236413	0.111413	0.160326	0.108696	0.116848	0.076087	0.0298913	0.0217391	0.0163043	0.013587	0.00543478	0.00815217	0.00543478	0.0163043	0.00815217	0	0.00271739	0	0.0733696	0.119565	0.127717	0.11413	0.103261	0.0869565	0.0543478	0.0733696	0.0461957	0.0380435	0.0244565	0.0217391	0.013587	0.00815217	0.0108696	0.00815217	0.00271739	0.00543478	0.00815217	0	-0.476078
2	3.5	25.15	1.32732	4.45527	68.6313	7.12786	2.67258	74	0	0	0.217573	0.0460251	0.0962343	0.0753138	0.041841	0.0627615	0.041841	0.0502092	0.0292887	0.0292887	0.0292887	0.0334728	0.0125523	0.0460251	0.0209205	0.0251046	0	0.0083682	0.0794979	0.125523	0.100418	0.104603	0.121339	0.0543933	0.0627615	0.0543933	0.0543933	0.0585774	0.0251046	0.0251046	0.0209205	0.0083682	0.0125523	0.0125523	0.0125523	0.0083682	0	0.0083682	-0.104024
2	3.5	28.0833	1.32732	4.66394	51.0479	8.5752	3.91126	84	0	0	0.155894	0.0988593	0.110266	0.095057	0.0988593	0.0760456	0.0646388	0.0494297	0.0456274	0.026616	0.0190114	0.0114068	0.0152091	0.0114068	0.0114068	0.00760456	0.00760456	0.00380228	0.0684411	0.095057	0.110266	0.0988593	0.0912548	0.0912548	0.0646388	0.0684411	0.0532319	0.0456274	0.0532319	0.0228137	0.0190114	0.00380228	0.0190114	0.00760456	0.0152091	0.00760456	0.00380228	0.00380228	-0.220731
2	3.5	28.6	1.32732	4.54905	43.7495	10.5546	6.00557	71	0	0	0.125984	0.0984252	0.177165	0.11811	0.0944882	0.0984252	0.0748031	0.0393701	0.0275591	0.011811	0.011811	0.015748	0.011811	0.00787402	0.011811	0.011811	0.00393701	0.00393701	0.0787402	0.0590551	0.106299	0.122047	0.0787402	0.102362	0.0511811	0.0354331	0.0551181	0.023622	0.0393701	0.0314961	0.023622	0.015748	0.015748	0.015748	0.011811	0.019685	0	0.015748	-0.290927
2	3.5	29.0333	1.32732	4.65291	43.3868	10.0913	5.43841	77	0	0	0.0699301	0.13986	0.122378	0.111888	0.125874	0.104895	0.0699301	0.0524476	0.0314685	0.020979	0.0104895	0.013986	0.0034965	0.00699301	0.0034965	0.0034965	0.0034965	0	0.0734266	0.0524476	0.122378	0.0909091	0.0769231	0.0699301	0.0874126	0.0559441	0.0559441	0.0384615	0.041958	0.0384615	0.013986	0.020979	0.0034965	0.0174825	0.0244755	0.00699301	0.0174825	0.00699301	-0.203811
2	3.5	29.1833	1.32732	4.58507	47.528	10.0936	5.50849	100	0	0	0.126935	0.120743	0.151703	0.102167	0.105263	0.0557276	0.0433437	0.0495356	0.0278638	0.0464396	0.0216718	0.0185759	0.0185759	0.0185759	0.0123839	0.0123839	0	0.00619195	0.0773994	0.0804954	0.114551	0.120743	0.0959752	0.0866873	0.0804954	0.0526316	0.0402477	0.0340557	0.0309598	0.0309598	0.0154799	0.0216718	0.00928793	0.0123839	0.0123839	0.0216718	0.00928793	0.00619195	-0.259163
2	3.5	30.5	1.32732	4.86769	47.8021	10.8519	5.98422	77	0	0	0.172549	0.0980392	0.152941	0.145098	0.0980392	0.0666667	0.027451	0.0509804	0.0352941	0.0156863	0	0.0156863	0.0117647	0.00784314	0	0.00784314	0.0117647	0.00392157	0.0392157	0.0941176	0.0980392	0.129412	0.0666667	0.101961	0.054902	0.0705882	0.0470588	0.0509804	0.0235294	0.0156863	0.0156863	0.0196078	0.0156863	0.0196078	0.0117647	0.0156863	0.0156863	0.00392157	-0.337979
2	4	12.2	1.32732	5.18496	34.7337	14.0367	8.85173	131	0	0	0.299043	0.184211	0.15311	0.119617	0.0837321	0.062201	0.00717703	0.0119617	0.0143541	0.00956938	0.00717703	0.00717703	0	0.00717703	0.00239234	0	0	0	0.0574163	0.0980861	0.100478	0.11244	0.076555	0.0933014	0.0861244	0.0598086	0.076555	0.0478469	0.0334928	0.0215311	0.0191388	0.0119617	0.00717703	0.00478469	0.0119617	0.00717703	0.00478469	0.00478469	-0.669622
2	4	12.2333	1.32732	5.31453	28.0247	12.9317	7.61712	102	0	0	0.277457	0.127168	0.210983	0.121387	0.0780347	0.0751445	0.0289017	0.0404624	0	0.00578035	0	0	0	0.00289017	0.00578035	0	0	0	0.0635838	0.101156	0.124277	0.083815	0.0867052	0.0809249	0.112717	0.0520231	0.0578035	0.0433526	0.0289017	0.0260116	0.017341	0.0115607	0.0202312	0.0144509	0.0115607	0.0115607	0.00289017	0	-0.616332
2	4	18.1	1.32732	3.34343	62.5805	4.79091	1.44747	54	0	0	0.0505618	0.0730337	0.11236	0.157303	0.0842697	0.0505618	0.0898876	0.0786517	0.0449438	0.0393258	0.00561798	0.0168539	0.0168539	0.00561798	0.0168539	0.0168539	0.011236	0.011236	0.0898876	0.0842697	0.168539	0.0842697	0.0674157	0.0674157	0.0955056	0.0224719	0.0280899	0.0337079	0.0337079	0.0505618	0.0280899	0	0.011236	0.0168539	0.011236	0.0337079	0.0168539	0.011236	-0.0389104
2	4	19.7667	1.32732	3.61616	57.5807	6.63559	3.01943	46	0	0	0.0955414	0.101911	0.140127	0.140127	0.089172	0.0636943	0.0828025	0.0318471	0.0318471	0.0254777	0.00636943	0.0127389	0	0.0191083	0.00636943	0.0127389	0.00636943	0.00636943	0.0573248	0.0509554	0.0764331	0.11465	0.11465	0.0700637	0.0764331	0.0573248	0.044586	0.0636943	0.0318471	0.0191083	0.0127389	0.0191083	0.00636943	0.0127389	0.0254777	0.00636943	0.0318471	0.00636943	-0.165374
2	4	20.4667	1.32732	5.24882	68.2534	7.46785	2.21903	34	0	0	0.0671642	0.0671642	0.0820896	0.104478	0.0746269	0.0671642	0.0447761	0.0597015	0.0447761	0.0373134	0.0298507	0.0298507	0.0223881	0.0149254	0.0447761	0.0149254	0.0373134	0.00746269	0.0522388	0.0820896	0.156716	0.0447761	0.119403	0.0597015	0.0597015	0.0447761	0.11194	0.0373134	0.0223881	0.0597015	0.00746269	0.0298507	0.0149254	0	0.0149254	0.0149254	0	0.00746269	0.118337
2	4	20.9167	1.32732	5.48003	32.1318	10.4072	4.92715	105	0	0	0.121302	0.10355	0.12426	0.139053	0.109467	0.118343	0.0532544	0.0443787	0.0384615	0.0295858	0.0295858	0.0177515	0.0118343	0.00591716	0.00295858	0.00887574	0	0.00591716	0.056213	0.0946746	0.139053	0.106509	0.127219	0.0739645	0.0650888	0.0591716	0.0532544	0.0295858	0.0236686	0.0147929	0.0236686	0.00887574	0.00591716	0.00591716	0.0177515	0.0118343	0.00591716	0.00887574	-0.26913
2	4	21.85	1.32732	5.19946	43.4319	8.51632	3.31686	68	0	0	0.125561	0.0941704	0.152466	0.0986547	0.0852018	0.0762332	0.0896861	0.044843	0.044843	0.0493274	0.00896861	0.0179372	0.0134529	0.00896861	0	0.00896861	0	0.0044843	0.0717489	0.0627803	0.161435	0.152466	0.0717489	0.0896861	0.058296	0.0269058	0.0269058	0.0493274	0.0224215	0.0224215	0.0134529	0.0134529	0.0224215	0.0134529	0.0134529	0.00896861	0.0134529	0.0044843	-0.221969
2	4	23.7667	1.32732	5.16782	72.9346	7.12537	1.95755	52	0	0	0.0955056	0.0449438	0.106742	0.117978	0.0449438	0.0674157	0.0674157	0.0505618	0.0337079	0.0561798	0.0224719	0.0393258	0.0168539	0.0393258	0.011236	0.0224719	0.0224719	0.0168539	0.0674157	0.117978	0.129213	0.0898876	0.0898876	0.117978	0.0674157	0.0449438	0.0224719	0.0280899	0.011236	0.0449438	0	0.0224719	0.0168539	0.00561798	0.0168539	0.011236	0	0	0.0469531
2	4	24.1667	1.32732	3.84745	63.5011	5.7194	1.87195	59	0	0	0.0882353	0.0686275	0.0833333	0.142157	0.112745	0.0588235	0.0637255	0.0343137	0.0441176	0.00980392	0.0343137	0.0294118	0.0245098	0.0392157	0.0147059	0.00980392	0.00980392	0	0.0539216	0.107843	0.137255	0.0980392	0.112745	0.102941	0.0882353	0.0441176	0.0490196	0.0294118	0.0441176	0.0196078	0.00490196	0	0.0147059	0.0196078	0.0196078	0.0147059	0.00490196	0.00490196	-0.0295142
2	4	24.3667	1.32732	5.32878	30.9667	11.9951	6.66627	126	0	0	0.125945	0.0982368	0.15869	0.133501	0.130982	0.0780856	0.0528967	0.0503778	0.0327456	0.02267	0.0176322	0.0125945	0.0151134	0.0151134	0.00503778	0.00251889	0	0	0.0881612	0.108312	0.103275	0.110831	0.123426	0.0856423	0.0604534	0.0755668	0.02267	0.0327456	0.0352645	0.0176322	0.0327456	0.0151134	0.0201511	0.00251889	0.0151134	0.00251889	0.00503778	0.0125945	-0.294745
2	4	24.4333	1.32732	2.5806	74.2282	2.97437	0.393771	10	0	0	0.145833	0.0208333	0.0416667	0.0625	0	0.0208333	0.104167	0.0833333	0.0208333	0.0625	0.0416667	0	0.0416667	0	0.0416667	0	0	0.0416667	0.0833333	0.0208333	0.0208333	0	0.104167	0.0416667	0.104167	0.0625	0.0833333	0.0416667	0	0.0416667	0	0.0416667	0.0208333	0.0208333	0.0416667	0.0208333	0	0.0416667	0.312906
2	4	26.0167	1.32732	5.19656	53.0109	9.29344	4.09688	106	0	0	0.23676	0.11838	0.146417	0.102804	0.0560748	0.0685358	0.0373832	0.046729	0.0249221	0.0155763	0.0249221	0.0124611	0.0124611	0.0124611	0.00623053	0.0124611	0.00311526	0	0.0654206	0.140187	0.127726	0.137072	0.121495	0.0654206	0.0716511	0.0685358	0.0311526	0.0436137	0.0186916	0.0186916	0.00623053	0.00311526	0.00934579	0.00934579	0.00623053	0.00623053	0.00311526	0.00623053	-0.433164
2	4	26.05	1.32732	5.25236	43.1711	11.1644	5.91201	92	0	0	0.157729	0.141956	0.170347	0.104101	0.0914826	0.0946372	0.0378549	0.044164	0.00946372	0.0315457	0.00946372	0.00946372	0.00315457	0.00630915	0.00946372	0	0.00315457	0.00315457	0.0662461	0.0788644	0.0883281	0.0914826	0.100946	0.0946372	0.113565	0.0662461	0.0378549	0.0378549	0.0599369	0.0347003	0.0252366	0.022082	0.00946372	0.00630915	0.00946372	0	0.00630915	0.00946372	-0.369879
2	4	26.85	1.32732	5.64656	57.002	10.8291	5.1825	75	0	0	0.266667	0.0875	0.104167	0.125	0.0625	0.0541667	0.05	0.0458333	0.0125	0.025	0.0166667	0.00416667	0.0125	0.00833333	0.00416667	0.00833333	0.00833333	0.00833333	0.0833333	0.1	0.0958333	0.116667	0.0958333	0.075	0.0958333	0.075	0.0416667	0.0416667	0.0375	0.0208333	0.0125	0.025	0.0125	0.00416667	0.00416667	0.00416667	0.00416667	0.00833333	-0.390639
2	4	29.2667	1.32732	4.91859	42.6236	8.9983	4.07972	87	0	0	0.0839695	0.0801527	0.0877863	0.0992366	0.118321	0.10687	0.0839695	0.0763359	0.0534351	0.0267176	0.019084	0.0114504	0.0267176	0.019084	0.00763359	0.00763359	0.0152672	0.00763359	0.0687023	0.0610687	0.122137	0.133588	0.0801527	0.0763359	0.0763359	0.0687023	0.019084	0.0496183	0.0267176	0.0267176	0.0381679	0.0114504	0.0152672	0.00763359	0.0229008	0.00763359	0.00381679	0	-0.0966067
2	4	30.1	1.32732	5.53104	47.953	9.36619	3.83515	71	0	0	0.133603	0.0809717	0.0890688	0.117409	0.121457	0.0364372	0.048583	0.0445344	0.0688259	0.0364372	0.0242915	0.0323887	0.00809717	0.0202429	0.0202429	0.00809717	0.0121457	0.0121457	0.048583	0.048583	0.0890688	0.0931174	0.109312	0.121457	0.0728745	0.0647773	0.0283401	0.0404858	0.0202429	0.0566802	0.0323887	0.0121457	0.0202429	0.0161943	0.00404858	0.0161943	0.00809717	0.00809717	-0.135019
2	4	32.2667	1.32732	5.65722	35.3529	12.0235	6.36633	103	0	0	0.11437	0.108504	0.13783	0.146628	0.0909091	0.105572	0.0645161	0.0498534	0.0351906	0.0381232	0.0175953	0.0205279	0	0.0146628	0	0	0.00293255	0	0.0733138	0.0909091	0.134897	0.0879765	0.0909091	0.108504	0.0527859	0.0762463	0.0381232	0.0469208	0.0293255	0.0234604	0.0175953	0.0175953	0.00879765	0.0146628	0.00293255	0.00879765	0.0146628	0.0058651	-0.281065
1	1	0	1.32732	1.33937	100	1.33937	0	0	0	0	0	0	0	0	0	0	0	0	0	0	0	0	0	0	0	0	0	0	0	0	0	0	0	0	0	0	0	0	0	0	0	0	0	0	0	0	0	0	0
1	1	0	1.32732	1.32795	99.9841	1.32795	0	0	0	0	0	0	0	0	0	0	0	0	0	0	0	0	0	0	0	0	0	0	0	0	0	0	0	0	0	0	0	0	0	0	0	0	0	0	0	0	0	0	0
1	1	0	1.32732	1.44095	100	1.44095	0	0	0	0	0	0	0	0	0	0	0	0	0	0	0	0	0	0	0	0	0	0	0	0	0	0	0	0	0	0	0	0	0	0	0	0	0	0	0	0	0	0	0
1	1	0	1.32732	1.32732	100	1.32732	0	0	0	0	0	0	0	0	0	0	0	0	0	0	0	0	0	0	0	0	0	0	0	0	0	0	0	0	0	0	0	0	0	0	0	0	0	0	0	0	0	0	0
1	1	0	1.32732	1.32751	100	1.32751	0	0	0	0	0	0	0	0	0	0	0	0	0	0	0	0	0	0	0	0	0	0	0	0	0	0	0	0	0	0	0	0	0	0	0	0	0	0	0	0	0	0	0
1	1	0	1.32732	1.32892	100	1.32892	0	0	0	0	0	0	0	0	0	0	0	0	0	0	0	0	0	0	0	0	0	0	0	0	0	0	0	0	0	0	0	0	0	0	0	0	0	0	0	0	0	0	0
1	1	0	1.32732	1.32732	100	1.32732	0	0	0	0	0	0	0	0	0	0	0	0	0	0	0	0	0	0	0	0	0	0	0	0	0	0	0	0	0	0	0	0	0	0	0	0	0	0	0	0	0	0	0
1	1	0	1.32732	1.37703	100	1.37703	0	0	0	0	0	0	0	0	0	0	0	0	0	0	0	0	0	0	0	0	0	0	0	0	0	0	0	0	0	0	0	0	0	0	0	0	0	0	0	0	0	0	0
1	1	0	1.32732	1.32732	99.3707	1.35569	0.0283631	1	0	0	0	0	0	0	0	0	0	0	0	0	0	0	0	0	0	0	0	0	0	0	0	0	0	0	0	0	0	0	0	0	0	0	0	0	0	0	0	0	0
1	1	0	1.32732	1.32732	100	1.32732	0	0	0	0	0	0	0	0	0	0	0	0	0	0	0	0	0	0	0	0	0	0	0	0	0	0	0	0	0	0	0	0	0	0	0	0	0	0	0	0	0	0	0
1	1	0	1.32732	1.33942	100	1.33942	0	0	0	0	0	0	0	0	0	0	0	0	0	0	0	0	0	0	0	0	0	0	0	0	0	0	0	0	0	0	0	0	0	0	0	0	0	0	0	0	0	0	0
1	1	0	1.32732	1.32732	100	1.32732	0	0	0	0	0	0	0	0	0	0	0	0	0	0	0	0	0	0	0	0	0	0	0	0	0	0	0	0	0	0	0	0	0	0	0	0	0	0	0	0	0	0	0
1	1	0	1.32732	1.36197	99.5094	1.38264	0.0206666	1	0	0	0	0	0	0	0	0	0	0	0	0	0	0	0	0	0	0	0	0	0	0	0	0	0	0	0	0	0	0	0	0	0	0	0	0	0	0	0	0	0
1	1	0	1.32732	1.32732	100	1.32732	0	0	0	0	0	0	0	0	0	0	0	0	0	0	0	0	0	0	0	0	0	0	0	0	0	0	0	0	0	0	0	0	0	0	0	0	0	0	0	0	0	0	0
1	1	0	1.32732	1.32976	99.1062	1.32976	0	0	0	0	0	0	0	0	0	0	0	0	0	0	0	0	0	0	0	0	0	0	0	0	0	0	0	0	0	0	0	0	0	0	0	0	0	0	0	0	0	0	0
1	1	0	1.32732	1.32732	95.5367	1.32732	0	0	0	0	0	0	0	0	0	0	0	0	0	0	0	0	0	0	0	0	0	0	0	0	0	0	0	0	0	0	0	0	0	0	0	0	0	0	0	0	0	0	0
1	1	0	1.32732	1.32732	91.1214	1.32732	0	0	0	0	0	0	0	0	0	0	0	0	0	0	0	0	0	0	0	0	0	0	0	0	0	0	0	0	0	0	0	0	0	0	0	0	0	0	0	0	0	0	0
1	1	0	1.32732	1.33373	84.5	1.33373	0	0	0	0	0	0	0	0	0	0	0	0	0	0	0	0	0	0	0	0	0	0	0	0	0	0	0	0	0	0	0	0	0	0	0	0	0	0	0	0	0	0	0
1	1	0	1.32732	1.35688	75.331	1.35688	0	0	0	0	0	0	0	0	0	0	0	0	0	0	0	0	0	0	0	0	0	0	0	0	0	0	0	0	0	0	0	0	0	0	0	0	0	0	0	0	0	0	0
1	1	0	1.32732	1.33193	69.1822	1.33193	0	0	0	0	0	0	0	0	0	0	0	0	0	0	0	0	0	0	0	0	0	0	0	0	0	0	0	0	0	0	0	0	0	0	0	0	0	0	0	0	0	0	0
1	1.5	2.85	1.32732	1.95472	94.0904	2.04754	0.0928185	2	0	0	0	0	0	0	0	0.133333	0.0666667	0	0	0	0	0.0666667	0	0.0666667	0	0	0	0	0.0666667	0	0.0666667	0.133333	0.133333	0	0.0666667	0	0	0.133333	0	0	0	0.0666667	0	0.0666667	0	0.0666667	0	0	1.28194
1	1.5	2.96667	1.32732	1.99444	96.8905	2.10731	0.112869	4	0	0	0	0	0	0	0	0	0	0	0	0	0.0625	0	0.1875	0.0625	0	0.0625	0	0	0	0.0625	0	0.0625	0.0625	0	0	0.0625	0	0.0625	0	0.0625	0.0625	0.0625	0.125	0.125	0	0	0.0625	0	1.10817
1	1.5	3.51667	1.32732	2.0088	93.2709	2.30061	0.291815	4	0	0	0.0555556	0	0	0	0	0.0555556	0	0.0555556	0	0.111111	0	0	0.0555556	0.111111	0.0555556	0.0555556	0	0	0.0555556	0.0555556	0	0.0555556	0	0.0555556	0.166667	0	0	0.166667	0	0	0	0	0	0	0	0.111111	0.111111	0	0.887448
1	1.5	3.55	1.32732	2.00415	98.2768	2.00415	0	0	0	0	0	0	0	0	0	0	0	0	0	0	0	0	0	0	0	0	0	0	0	0	0	0	0	0	0	0	0	0	0	0	0	0	0	0	0	0	0	0	0
1	1.5	3.7	1.32732	1.9193	92.6103	2.04175	0.122444	3	0	0	0	0	0	0	0	0	0	0	0	0	0	0	0	0	0	0	0	0	0	0	0	0	0	0	0	0	0	0	0	0	0	0	0	0	0	0	0	0	0
1	1.5	3.9	1.32732	1.96954	90.4472	2.06254	0.0929971	2	0	0	0	0	0	0	0.0666667	0	0	0	0	0	0	0	0.0666667	0	0.133333	0	0.0666667	0	0	0.0666667	0.0666667	0.0666667	0.133333	0.0666667	0	0	0	0	0.0666667	0	0	0	0	0	0	0.0666667	0.0666667	0	1.31668
1	1.5	3.95	1.32732	1.96193	94.5277	2.16012	0.198194	5	0	0	0	0	0	0	0	0	0.0526316	0	0.0526316	0.105263	0	0	0	0.0526316	0	0	0	0	0	0.105263	0	0	0.0526316	0.0526316	0.0526316	0	0.0526316	0	0	0	0.0526316	0.157895	0.105263	0	0.0526316	0	0	0.0526316	1.21142
1	1.5	4.1	1.32732	2.0699	87.8609	2.11704	0.0471388	4	0	0	0	0	0	0	0.0555556	0	0.111111	0	0.0555556	0	0.111111	0	0.0555556	0.0555556	0	0	0	0	0.0555556	0	0.0555556	0.111111	0.111111	0.0555556	0.0555556	0.0555556	0.111111	0	0	0	0.0555556	0.111111	0	0.0555556	0	0.0555556	0	0	0.887019
1	1.5	4.13333	1.32732	2.04621	85.5346	2.1199	0.0736915	3	0	0	0	0	0	0	0	0	0	0	0	0	0	0	0	0	0	0	0	0.0833333	0	0	0.0833333	0.0833333	0.0833333	0	0.0833333	0	0	0.0833333	0	0	0	0.0833333	0	0	0	0	0.0833333	0.0833333	1.47782
1	1.5	4.35	1.32732	2.01411	79.9329	2.05463	0.0405192	1	0	0	0	0	0.0588235	0	0	0.0588235	0	0	0.0588235	0.117647	0.0588235	0	0.0588235	0	0	0.0588235	0	0	0	0	0	0.0588235	0.0588235	0.0588235	0.0588235	0	0.0588235	0.117647	0	0.0588235	0.0588235	0	0.0588235	0	0.0588235	0	0	0	0.910449
1	1.5	4.51667	1.32732	2.0637	80.1085	2.52291	0.459212	3	0	0	0	0	0	0	0.142857	0	0.0714286	0	0.0714286	0.142857	0	0.0714286	0	0	0	0	0	0	0	0	0	0.142857	0	0.0714286	0	0.0714286	0	0.142857	0.0714286	0.0714286	0	0	0.0714286	0	0	0	0	0	0.918244
1	1.5	4.6	1.32732	2.02931	92.3112	2.31942	0.290119	8	0	0	0.0606061	0.0606061	0.0606061	0	0	0.0606061	0.0909091	0.030303	0	0.030303	0.0606061	0.030303	0.0909091	0	0	0.0606061	0.030303	0	0	0	0.0606061	0.0606061	0.151515	0.151515	0.030303	0	0.030303	0.030303	0.0606061	0.030303	0	0.0606061	0.0606061	0	0.0606061	0.030303	0.030303	0	0.588083
1	1.5	4.65	1.32732	2.03498	84.868	2.3488	0.313819	10	0	0	0.0666667	0.0333333	0	0.0666667	0.0666667	0.0333333	0	0	0	0.0333333	0.0666667	0	0	0	0	0.0333333	0.0666667	0.0333333	0.0333333	0	0.0666667	0	0.133333	0.0666667	0.0666667	0.0666667	0	0.0666667	0	0	0.0333333	0	0	0.0333333	0.0333333	0	0	0.0666667	0.769112
1	1.5	4.71667	1.32732	2.04288	97.7105	2.13674	0.0938543	3	0	0	0	0	0	0	0	0	0	0	0	0	0	0	0.0588235	0.0588235	0.0588235	0	0.0588235	0	0	0	0.117647	0	0.0588235	0.117647	0	0	0	0.0588235	0	0.0588235	0.0588235	0.0588235	0	0.0588235	0	0.0588235	0	0	1.2355
1	1.5	4.85	1.32732	1.99575	79.4961	2.76461	0.768853	14	0	0	0.22	0.04	0.04	0.06	0.1	0.1	0.08	0.02	0.06	0	0.02	0	0.02	0	0.02	0.06	0	0	0.02	0.16	0.04	0.06	0.08	0.06	0.04	0.06	0.04	0.06	0.08	0.02	0.08	0	0.02	0.04	0	0.02	0.02	0	-0.053319
1	1.5	5.46667	1.32732	2.02142	88.3019	2.15468	0.133262	4	0	0	0.1	0	0.05	0.05	0	0.1	0	0.1	0	0	0.05	0	0.05	0	0	0	0	0.1	0	0.05	0.2	0	0.05	0.05	0	0.05	0.05	0.1	0.1	0	0	0.05	0.1	0	0	0	0	0	0.635168
1	1.5	7.06667	1.32732	2.1376	91.2861	2.37706	0.23946	4	0	0	0	0	0	0	0.0588235	0	0	0.0588235	0.0588235	0	0.0588235	0	0	0	0	0	0.0588235	0	0	0	0.117647	0.117647	0	0.0588235	0	0	0.0588235	0.117647	0	0	0.0588235	0.0588235	0.0588235	0	0	0	0	0	1.32012
1	1.5	8.68333	1.32732	2.01968	73.2086	2.29931	0.279626	9	0	0	0.102564	0.0769231	0.025641	0.153846	0.0512821	0.0769231	0.0512821	0.0512821	0.025641	0.025641	0	0	0	0.025641	0	0.025641	0	0	0.102564	0.102564	0.0769231	0.0769231	0.0769231	0.025641	0.0769231	0	0.025641	0.0769231	0.0512821	0	0.0512821	0	0	0.025641	0	0	0.025641	0	0.231239
1	1.5	9	1.32732	1.99996	80.3137	2.02815	0.0281877	2	0	0	0.117647	0	0.0588235	0.0588235	0	0	0.176471	0	0.117647	0	0	0	0	0	0.0588235	0	0.117647	0.0588235	0	0.0588235	0	0.0588235	0.0588235	0.0588235	0.0588235	0.0588235	0.117647	0.0588235	0.0588235	0	0.0588235	0.0588235	0.0588235	0	0	0.0588235	0	0.0588235	0.471416
1	1.5	15.2667	1.32732	1.98609	71.3813	2.16602	0.179935	4	0	0	0	0.04	0	0	0.08	0.04	0	0.12	0.04	0.12	0	0	0.08	0	0	0	0	0.04	0	0	0	0.16	0.04	0.04	0.08	0.04	0	0.04	0.04	0.04	0.04	0.04	0.04	0	0.04	0.08	0.04	0	0.784599
1	2	5.6	1.32732	2.71485	91.4306	3.39852	0.683672	10	0	0	0	0	0	0	0.09375	0.0625	0	0.03125	0	0.0625	0.0625	0.03125	0	0	0.09375	0.03125	0.03125	0.03125	0.0625	0	0.0625	0	0	0.03125	0.03125	0.125	0.03125	0	0.0625	0.125	0.03125	0.03125	0.0625	0	0.0625	0	0.03125	0	0.883268
1	2	5.7	1.32732	2.73755	94.7383	3.52714	0.789581	12	0	0	0.119048	0.0238095	0.0238095	0.0238095	0	0.0714286	0.0238095	0.047619	0.0238095	0.0238095	0.0714286	0	0.0238095	0.0238095	0	0.0238095	0.0238095	0.0238095	0.047619	0.0714286	0.0714286	0.0952381	0.0714286	0.0714286	0.047619	0.0238095	0.0714286	0	0.0714286	0	0	0.0238095	0.0238095	0.047619	0.047619	0	0	0	0.641698
1	2	5.81667	1.32732	2.68493	97.4237	3.23891	0.553986	11	0	0	0.157895	0.0263158	0.0263158	0	0.0263158	0.0263158	0	0.0263158	0	0	0.0263158	0.0263158	0	0.0263158	0.0526316	0.0526316	0.0789474	0	0.0263158	0.0789474	0.0526316	0.105263	0.131579	0.0263158	0.0789474	0	0.0263158	0.0263158	0.0263158	0.0263158	0.0263158	0	0.0263158	0.0263158	0	0.105263	0.0263158	0	0.758681
1	2	5.83333	1.32732	2.63976	88.73	4.05958	1.41982	17	0	0	0.350877	0	0.0175439	0.0350877	0.0175439	0.0175439	0.0175439	0.0350877	0.0175439	0.0350877	0.0526316	0.0701754	0.0175439	0.0175439	0.0350877	0.0175439	0.0175439	0.0350877	0	0.0175439	0.0526316	0.0350877	0.122807	0.122807	0.0877193	0.0701754	0.0701754	0.0350877	0.0701754	0.0350877	0.105263	0.0526316	0	0.0175439	0.0175439	0	0	0.0175439	0.0312791
1	2	5.88333	1.32732	2.74931	88.7979	3.72529	0.975978	8	0	0	0.03125	0.03125	0	0	0.03125	0.03125	0.03125	0.0625	0	0	0	0.09375	0	0.1875	0.09375	0.03125	0.03125	0	0.03125	0.03125	0.03125	0.0625	0.03125	0.09375	0.03125	0.0625	0.09375	0.03125	0.03125	0.03125	0	0.0625	0.03125	0.03125	0.03125	0.03125	0	0	0.76847
1	2	6.08333	1.32732	2.55939	76.0018	3.52615	0.966767	22	0	0	0.191781	0.0410959	0.0684932	0.109589	0.0547945	0.0821918	0.0410959	0.0821918	0.0547945	0.0136986	0.0410959	0.0136986	0	0.0136986	0.0136986	0	0.0273973	0.0136986	0.0410959	0.0273973	0.178082	0.0410959	0.0547945	0.0410959	0.150685	0.0547945	0.0958904	0.0273973	0.0410959	0.0136986	0.0273973	0.0136986	0.0273973	0.0136986	0	0	0.0136986	0.0136986	-0.0867862
1	2	6.28333	1.32732	2.6288	89.4488	3.51668	0.887886	8	0	0	0	0	0	0	0	0.0384615	0	0	0.0384615	0.0384615	0.0384615	0.0384615	0.115385	0.0384615	0.0769231	0.0769231	0.0769231	0	0.0384615	0.0384615	0	0	0.153846	0	0	0	0	0	0.115385	0	0.0769231	0	0.0384615	0.0384615	0	0.0769231	0.0384615	0	0.954991
1	2	6.38333	1.32732	2.56178	77.0325	3.6404	1.07862	13	0	0	0.346154	0.0192308	0.0576923	0.0384615	0.0576923	0.0192308	0.0576923	0.0192308	0	0.0769231	0.0384615	0.0576923	0	0	0.0192308	0	0	0.0192308	0	0	0.0769231	0.192308	0.0769231	0.0576923	0.115385	0.0576923	0.0576923	0.0769231	0.0384615	0.0192308	0.0192308	0.0192308	0	0.0384615	0	0	0	0.0192308	-0.194616
1	2	6.51667	1.32732	2.73672	80.2482	4.1045	1.36778	29	0	0	0.270833	0.0833333	0.0208333	0.0416667	0.0416667	0.09375	0.03125	0.0416667	0.0208333	0.0625	0.03125	0.0208333	0.0208333	0.0208333	0.0104167	0.0208333	0.0104167	0	0.0520833	0.0833333	0.09375	0.0833333	0.09375	0.114583	0.0729167	0.0729167	0.0625	0.03125	0.03125	0.0208333	0.0416667	0.0104167	0.0416667	0	0.0104167	0	0.0104167	0	-0.139876
1	2	6.9	1.32732	2.71118	77.739	3.6935	0.98232	22	0	0	0.112676	0.028169	0.056338	0.056338	0.056338	0.084507	0.028169	0.0704225	0.0422535	0.028169	0.028169	0.0140845	0.028169	0.0140845	0.0140845	0.028169	0.0140845	0.056338	0.0140845	0.0985915	0.084507	0.112676	0.112676	0.126761	0.0422535	0.056338	0.0704225	0.0422535	0.0422535	0.028169	0.0140845	0.028169	0.0140845	0.0140845	0	0.0140845	0	0	0.297182
1	2	7.25	1.32732	2.71309	76.0037	4.00838	1.29529	29	0	0	0.257732	0.0103093	0.0927835	0.0721649	0.0618557	0.0309278	0.0309278	0.0309278	0.0412371	0.0103093	0.0309278	0.0309278	0.0412371	0.0103093	0.0103093	0.0103093	0.0206186	0.0103093	0.0618557	0.0721649	0.0721649	0.0927835	0.0721649	0.0618557	0.113402	0.0412371	0.0824742	0.0309278	0.0103093	0.0309278	0.0103093	0.0309278	0.0103093	0	0.0103093	0.0309278	0.0206186	0.0103093	-0.0456335
1	2	7.43333	1.32732	2.72167	91.6977	4.10037	1.3787	5	0	0	0	0	0	0	0.111111	0	0.0555556	0	0	0.0555556	0	0.0555556	0	0	0.0555556	0.0555556	0	0.0555556	0	0.0555556	0.111111	0.0555556	0.111111	0	0.0555556	0.0555556	0	0.0555556	0.0555556	0	0	0	0	0	0	0.0555556	0	0	1.01832
1	2	7.5	1.32732	2.82526	86.8991	4.15258	1.32732	23	0	0	0.147059	0	0.0147059	0.0441176	0.102941	0.0294118	0.0441176	0.0735294	0.0735294	0	0.0294118	0.0294118	0.0441176	0.0441176	0	0.0147059	0.0294118	0	0.0441176	0.0588235	0.0588235	0.102941	0.117647	0.0588235	0.0588235	0.0441176	0.132353	0.0441176	0.0147059	0	0.0441176	0.0441176	0.0147059	0.0294118	0.0294118	0	0.0147059	0	0.337985
1	2	7.51667	1.32732	2.7194	80.1367	3.92026	1.20085	25	0	0	0.329412	0.0588235	0.0470588	0.0470588	0.0823529	0.0470588	0.0235294	0.0235294	0.0352941	0.0470588	0	0.0117647	0	0.0117647	0.0352941	0	0	0.0235294	0.0235294	0.0705882	0.117647	0.105882	0.164706	0.0588235	0.0705882	0.0470588	0.0705882	0	0.0235294	0.0470588	0.0352941	0.0117647	0	0.0117647	0.0235294	0.0235294	0.0117647	0.0235294	-0.244938
1	2	8.35	1.32732	2.68867	85.2329	3.83569	1.14703	19	0	0	0.21875	0.015625	0.03125	0.015625	0.03125	0.0625	0.046875	0.015625	0	0.046875	0.03125	0	0.03125	0.03125	0.015625	0	0	0.078125	0.03125	0.046875	0.0625	0.125	0.09375	0.046875	0.0625	0.046875	0	0.03125	0.0625	0.03125	0.046875	0.015625	0.03125	0.03125	0.03125	0	0.03125	0.015625	0.337736
1	2	11.0167	1.32732	2.66258	76.9061	3.53776	0.875179	15	0	0	0.107143	0.0535714	0.125	0.0357143	0.0892857	0.0714286	0.0178571	0.0357143	0.0357143	0.0357143	0.0714286	0.0535714	0.0535714	0	0	0	0.0357143	0	0.0535714	0.0178571	0.125	0.125	0.125	0	0.0714286	0.0357143	0.0535714	0.0714286	0.0178571	0.0535714	0.0357143	0.0178571	0.0178571	0	0.0178571	0	0.0535714	0.0178571	0.0934529
1	2	11.6833	1.32732	2.72462	80.8621	4.25003	1.52541	29	0	0	0.292683	0.0121951	0.146341	0.0487805	0.0121951	0.0609756	0.0365854	0.0487805	0.0365854	0.0243902	0.0121951	0.0121951	0.0243902	0	0.0121951	0.0243902	0.0121951	0.0121951	0.0487805	0.097561	0.0609756	0.0853659	0.134146	0.121951	0.0365854	0.0487805	0.0609756	0.0365854	0.0487805	0.0609756	0.0121951	0.0121951	0	0.0243902	0.0243902	0.0365854	0	0	-0.183188
1	2	13.8	1.32732	2.64828	82.4635	2.92379	0.275512	5	0	0	0.0526316	0	0.0526316	0	0	0.105263	0.105263	0.0526316	0	0	0	0.0526316	0	0.0526316	0.0526316	0	0	0.0526316	0	0.0526316	0	0	0.0526316	0	0.105263	0	0.0526316	0.0526316	0	0.0526316	0.0526316	0.105263	0	0.0526316	0.0526316	0	0.105263	0	0.673751
1	2	15.3833	1.32732	2.57239	76.2889	3.30645	0.734058	16	0	0	0.232143	0.0178571	0.107143	0.107143	0.0714286	0	0.0357143	0.0357143	0.0178571	0.0178571	0.0178571	0.0178571	0.0535714	0.0178571	0	0.0178571	0	0	0.0178571	0.0535714	0.0892857	0.125	0.0178571	0.142857	0.0535714	0.0892857	0.0714286	0.0178571	0.0535714	0.0535714	0.0178571	0.0178571	0	0	0.0357143	0	0.0178571	0	-0.0395842
1	2	18.95	1.32732	2.68727	72.9464	3.83304	1.14577	19	0	0	0.0821918	0.0410959	0.109589	0.0547945	0.0821918	0.0684932	0.0273973	0.0273973	0.0136986	0	0.0410959	0.0136986	0.0684932	0.0273973	0.0136986	0.0410959	0	0.0136986	0.0136986	0.0410959	0.0684932	0.123288	0.0958904	0.0410959	0.0547945	0.0410959	0.0410959	0.0958904	0.0410959	0.0410959	0.0273973	0.0136986	0.0136986	0.0273973	0.0136986	0.0136986	0.0136986	0.0273973	0.308778
1	2.5	6.75	1.32732	3.37478	76.878	4.86231	1.48754	30	0	0	0.247619	0.0285714	0.0571429	0.0666667	0.047619	0.104762	0.0190476	0.0761905	0.0285714	0.0571429	0.00952381	0.0285714	0.0285714	0.0190476	0.0190476	0.0190476	0.00952381	0.00952381	0.0380952	0.0571429	0.0952381	0.114286	0.114286	0.12381	0.104762	0.0285714	0.0857143	0.0380952	0.0190476	0.00952381	0.0190476	0.0285714	0.00952381	0.0190476	0.0190476	0	0.0190476	0	-0.109651
1	2.5	6.9	1.32732	3.45802	81.902	5.21839	1.76037	29	0	0	0.239583	0	0.135417	0.03125	0.0729167	0.0208333	0.03125	0.03125	0.0520833	0.0208333	0.0208333	0.03125	0	0.0416667	0.03125	0.0208333	0.03125	0	0.03125	0.09375	0.0729167	0.0416667	0.0833333	0.125	0.0729167	0.0625	0.0416667	0.09375	0.03125	0.0520833	0.0208333	0.0104167	0.0208333	0.03125	0	0.03125	0.0104167	0.0104167	-0.0191331
1	2.5	7.41667	1.32732	3.40854	81.8918	5.47418	2.06564	28	0	0	0.344086	0.0860215	0.0645161	0.0430108	0.0215054	0.0645161	0.0107527	0.0215054	0.0107527	0.0752688	0	0.0107527	0.0215054	0.0107527	0	0	0	0.0430108	0.0645161	0.0967742	0.0322581	0.107527	0.0430108	0.0752688	0.107527	0.0752688	0.0860215	0.0430108	0.0430108	0.0322581	0.0430108	0.0107527	0.0322581	0.0215054	0.0107527	0.0215054	0	0	-0.311503
1	2.5	8.05	1.32732	3.55478	94.1113	5.58701	2.03222	16	0	0	0.2625	0	0.05	0	0	0.0125	0.025	0	0.0375	0.0125	0.025	0.0125	0.0375	0.025	0.0625	0.0625	0.0375	0.05	0.025	0.0625	0.1	0.0875	0.075	0.1	0.15	0.0625	0.0375	0.025	0.05	0.025	0.0375	0.025	0	0	0.0375	0.025	0.0125	0	0.351321
1	2.5	8.63333	1.32732	3.25234	76.1986	5.11314	1.8608	22	0	0	0.222222	0.0246914	0.0987654	0.0617284	0.0617284	0.0987654	0.0493827	0.0246914	0.0246914	0	0.0123457	0.0123457	0.0246914	0.037037	0.0123457	0.0123457	0.0246914	0	0.0493827	0.0493827	0.0740741	0.123457	0.0987654	0.0987654	0.0987654	0.0987654	0.037037	0.0740741	0	0	0.0246914	0.0123457	0	0.0246914	0	0.0123457	0.0123457	0	-0.0503038
1	2.5	8.78333	1.32732	3.3121	92.1442	5.11678	1.80468	18	0	0	0.321429	0	0.0357143	0.0178571	0	0.0178571	0.0357143	0.0714286	0	0	0.0535714	0.0178571	0	0.0178571	0	0.0357143	0.0178571	0	0.0892857	0.0178571	0.0892857	0.0892857	0.0178571	0.0892857	0	0.0535714	0.0178571	0	0.0535714	0.0357143	0.0357143	0.0357143	0.0178571	0.0714286	0.0357143	0.0714286	0.0178571	0.0178571	0.187345
1	2.5	9.01667	1.32732	3.35968	64.1843	5.53267	2.17299	48	0	0	0.304636	0.0397351	0.0860927	0.10596	0.0728477	0.0529801	0.0463576	0.0198675	0.0264901	0.0198675	0.0331126	0.00662252	0.00662252	0	0.0264901	0	0.013245	0.00662252	0.0529801	0.119205	0.112583	0.0860927	0.0993377	0.0860927	0.0927152	0.0529801	0.0860927	0.013245	0.0264901	0.0264901	0.013245	0.0264901	0	0	0.00662252	0.0198675	0.00662252	0.013245	-0.314945
1	2.5	9.26667	1.32732	3.45493	64.3429	5.49431	2.03938	44	0	0	0.212766	0.0638298	0.134752	0.070922	0.0638298	0.0496454	0.0425532	0.0496454	0.0496454	0.0212766	0.0283688	0.035461	0.0141844	0.0212766	0.0070922	0.0212766	0.0141844	0.0070922	0.0283688	0.120567	0.163121	0.0496454	0.106383	0.120567	0.0851064	0.0638298	0.0567376	0.0425532	0.0425532	0.0141844	0.0070922	0.0141844	0.0070922	0	0.0070922	0	0.0070922	0.0070922	-0.211863
1	2.5	9.36667	1.32732	3.26484	51.6884	5.64524	2.3804	54	0	0	0.232044	0.104972	0.121547	0.110497	0.0939227	0.0607735	0.0607735	0.00552486	0.0441989	0.0441989	0.038674	0.0165746	0	0.00552486	0	0	0	0.0165746	0.116022	0.0607735	0.110497	0.149171	0.0828729	0.0773481	0.0662983	0.0718232	0.0497238	0.0165746	0.0165746	0.0276243	0.0110497	0.0165746	0.0276243	0.00552486	0.0165746	0.0110497	0	0.00552486	-0.397435
1	2.5	11.9	1.32732	3.19795	66.7834	5.80477	2.60682	31	0	0	0.207547	0.132075	0.0943396	0.150943	0.0754717	0.0283019	0.0471698	0.0283019	0.0188679	0.0283019	0.0283019	0.0188679	0.00943396	0.00943396	0.0188679	0	0	0	0.0566038	0.0754717	0.113208	0.103774	0.141509	0.0377358	0.0754717	0.0283019	0.0188679	0.0566038	0.0283019	0.00943396	0.00943396	0.0188679	0.0188679	0.0377358	0.0188679	0.0188679	0	0.00943396	-0.326412
1	2.5	13.2333	1.32732	3.41301	75.9027	5.02576	1.61275	25	0	0	0.212766	0.0319149	0.0957447	0.0957447	0.0851064	0.0319149	0.0212766	0.0638298	0.0531915	0.0106383	0.0212766	0.0212766	0.0425532	0.0212766	0.0212766	0	0	0.0212766	0.0744681	0.0851064	0.0638298	0.148936	0.180851	0.0425532	0.0638298	0.0319149	0.0638298	0.0319149	0.0425532	0.0106383	0.0212766	0.0106383	0.0212766	0.0106383	0.0106383	0.0212766	0.0106383	0	-0.116899
1	2.5	13.9833	1.32732	3.41916	68.4766	5.92179	2.50264	63	0	0	0.172043	0.0376344	0.134409	0.102151	0.0698925	0.0376344	0.0860215	0.0430108	0.0376344	0.0591398	0.0107527	0.0215054	0.0376344	0.0107527	0.0107527	0	0	0.016129	0.0698925	0.0913978	0.0591398	0.0967742	0.112903	0.0752688	0.112903	0.0752688	0.0483871	0.0322581	0.0483871	0.0107527	0.016129	0.016129	0.0107527	0.00537634	0.016129	0.00537634	0	0.0107527	-0.141879
1	2.5	18.4	1.32732	3.54733	85.6777	4.56936	1.02203	6	0	0	0.16129	0	0.0322581	0.0967742	0.0967742	0.0322581	0.0645161	0	0	0.0322581	0	0	0	0.0322581	0	0.0322581	0	0	0	0	0.0645161	0.0645161	0.0967742	0.0322581	0.0322581	0.0967742	0.0645161	0.0322581	0.0322581	0	0.0645161	0.0322581	0.0645161	0.0322581	0	0.0645161	0.0322581	0	0.350396
1	2.5	18.7833	1.32732	3.37186	60.2764	4.5041	1.13224	27	0	0	0.0744681	0.0319149	0.0851064	0.138298	0.0425532	0.0531915	0.0851064	0.0638298	0.0851064	0.0744681	0.0319149	0.0425532	0.0212766	0	0.0106383	0.0106383	0	0.0212766	0.117021	0.0851064	0.138298	0.12766	0.0212766	0.0425532	0.0425532	0.0851064	0.0319149	0.0106383	0.0425532	0.0531915	0.0106383	0.0106383	0.0319149	0	0.0106383	0	0	0.0212766	0.0750339
1	2.5	19.4167	1.32732	3.30672	64.9214	5.06912	1.7624	51	0	0	0.160256	0.00641026	0.108974	0.0833333	0.0833333	0.0705128	0.0897436	0.0320513	0.0320513	0.0128205	0.0512821	0.0384615	0.0192308	0.0128205	0.0128205	0.0128205	0.00641026	0.0128205	0.0705128	0.0641026	0.160256	0.108974	0.102564	0.0769231	0.0833333	0.0512821	0.0448718	0.0128205	0.0320513	0.0192308	0.00641026	0.0128205	0.00641026	0	0	0.025641	0.00641026	0	-0.00684696
1	2.5	19.4333	1.32732	3.4348	76.1989	5.26182	1.82702	28	0	0	0.214286	0.0833333	0.0952381	0.0595238	0.0238095	0.047619	0.047619	0.0833333	0.0595238	0.0119048	0	0.0119048	0.0119048	0.047619	0.0119048	0	0	0	0.0595238	0.047619	0.047619	0.107143	0.0595238	0.0833333	0.119048	0.0952381	0.0595238	0.047619	0.0357143	0.0119048	0.0119048	0.0119048	0.0357143	0.0119048	0.0238095	0.0238095	0.0119048	0.0119048	-0.110695
1	2.5	21.85	1.32732	3.26842	51.8563	4.57129	1.30287	52	0	0	0.145349	0.0465116	0.0813953	0.0930233	0.0581395	0.0872093	0.0639535	0.0465116	0.0348837	0.0639535	0.0232558	0.0290698	0.0348837	0.00581395	0	0.0116279	0.0116279	0.0174419	0.0523256	0.0639535	0.110465	0.156977	0.0813953	0.0697674	0.0988372	0.0523256	0.0523256	0.0348837	0.0348837	0.0116279	0.0116279	0.0174419	0.0232558	0	0.0116279	0	0.00581395	0.00581395	-0.00964187
1	2.5	22.8	1.32732	3.3688	82.5561	5.42058	2.05178	42	0	0	0.273381	0.0791367	0.028777	0.0431655	0.0431655	0.028777	0.0359712	0.00719424	0.0143885	0.0503597	0.0503597	0.0215827	0.00719424	0.0215827	0.00719424	0.0215827	0.028777	0.0215827	0.0863309	0.0935252	0.0863309	0.0863309	0.143885	0.0863309	0.057554	0.057554	0.0215827	0.0647482	0.0431655	0.057554	0.00719424	0.0143885	0.0143885	0.0143885	0	0.00719424	0.00719424	0.00719424	-0.0115033
1	2.5	24.6	1.32732	3.20725	63.7435	5.71423	2.50699	41	0	0	0.113475	0.0212766	0.12766	0.141844	0.120567	0.0780142	0.0567376	0.035461	0.035461	0.0425532	0.035461	0	0.0141844	0	0	0.0425532	0.0212766	0.0070922	0.0425532	0.035461	0.0780142	0.0921986	0.0921986	0.0851064	0.0851064	0.0567376	0.0496454	0.0567376	0.0496454	0.0141844	0.035461	0.0070922	0.0212766	0.0141844	0.0212766	0.0070922	0.0212766	0	-0.0952493
1	2.5	28.7667	1.32732	3.24574	59.1967	5.80964	2.5639	47	0	0	0.251656	0.0331126	0.152318	0.0860927	0.0463576	0.0331126	0.0463576	0.0331126	0.0331126	0.0331126	0.0264901	0.013245	0.013245	0.0198675	0.00662252	0.013245	0.013245	0	0.0397351	0.0993377	0.0596026	0.13245	0.0927152	0.0728477	0.0794702	0.0529801	0.0397351	0.0463576	0.0463576	0.013245	0.0264901	0.0529801	0.013245	0.00662252	0.00662252	0.00662252	0.0198675	0.013245	-0.244178
1	3	8.26667	1.32732	4.06389	72.1577	6.47846	2.41458	39	0	0	0.283333	0.025	0.166667	0.075	0.05	0.0833333	0.025	0.0166667	0.0166667	0.0166667	0.0333333	0.0166667	0	0	0.00833333	0.0166667	0.00833333	0.00833333	0.075	0.0833333	0.0833333	0.0666667	0.0833333	0.116667	0.025	0.0666667	0.0666667	0.0416667	0.0416667	0.025	0.025	0.025	0.0333333	0.025	0.0166667	0	0.0166667	0.00833333	-0.330341
1	3	8.46667	1.32732	3.97506	56.7933	7.6535	3.67844	62	0	0	0.293814	0.0927835	0.123711	0.103093	0.056701	0.0721649	0.0515464	0.0360825	0.0309278	0.0154639	0.0257732	0.0103093	0.0154639	0.0206186	0.0103093	0	0	0.0103093	0.0618557	0.0618557	0.149485	0.0721649	0.0927835	0.0927835	0.0824742	0.0670103	0.0618557	0.0515464	0.0360825	0.0309278	0.0257732	0.0154639	0.0154639	0.00515464	0.0103093	0.0103093	0.00515464	0.0103093	-0.484118
1	3	8.48333	1.32732	3.86426	59.6319	7.45776	3.59349	55	0	0	0.181319	0.0769231	0.175824	0.0879121	0.0714286	0.032967	0.0659341	0.0274725	0.0384615	0.021978	0.010989	0.00549451	0.021978	0.010989	0.021978	0	0.00549451	0	0.0604396	0.0769231	0.0824176	0.126374	0.0714286	0.0659341	0.131868	0.0549451	0.0549451	0.043956	0.021978	0.0164835	0.032967	0.0274725	0.021978	0.021978	0.021978	0.00549451	0	0.010989	-0.243748
1	3	10.1667	1.32732	4.04993	49.6369	7.71587	3.66595	74	0	0	0.221739	0.0913043	0.126087	0.134783	0.0782609	0.0826087	0.0478261	0.0434783	0.0304348	0.0130435	0.0217391	0	0.0173913	0.00434783	0	0.00434783	0	0.00869565	0.0391304	0.0913043	0.130435	0.113043	0.0956522	0.108696	0.073913	0.0913043	0.0478261	0.026087	0.0217391	0.0130435	0.0173913	0.0173913	0.0173913	0.0130435	0.00434783	0.00434783	0.0130435	0.00434783	-0.383507
1	3	10.6	1.32732	3.99367	49.7739	7.93345	3.93978	64	0	0	0.255708	0.0958904	0.150685	0.0958904	0.0776256	0.0730594	0.0319635	0.0365297	0.0273973	0.0136986	0.0182648	0.0182648	0.00456621	0.00913242	0.00456621	0.00456621	0	0.0182648	0.0639269	0.0776256	0.105023	0.0639269	0.100457	0.109589	0.0821918	0.0593607	0.0730594	0.0502283	0.0319635	0.0319635	0.0182648	0.0319635	0.00913242	0.00456621	0.00456621	0	0.0136986	0.00456621	-0.426825
1	3	10.65	1.32732	4.16294	44.424	8.22512	4.06219	77	0	0	0.272727	0.0495868	0.18595	0.0991736	0.0702479	0.0413223	0.0495868	0.0247934	0.0454545	0.0371901	0.0165289	0.0165289	0.00826446	0	0.00826446	0.00826446	0.00826446	0.0123967	0.0495868	0.119835	0.169421	0.132231	0.0743802	0.0909091	0.0826446	0.0454545	0.0454545	0.0413223	0.0247934	0.0330579	0.00826446	0.0123967	0.00413223	0.00413223	0.00413223	0.00413223	0.00413223	0.00826446	-0.435321
1	3	12.5833	1.32732	3.9458	63.4803	5.71397	1.76816	22	0	0	0.142857	0.0357143	0.107143	0.0714286	0.119048	0.0595238	0.0833333	0.0119048	0.047619	0.0357143	0	0	0.0119048	0	0.0238095	0.0119048	0	0.0119048	0.0238095	0.0357143	0.0952381	0.154762	0.0357143	0.0595238	0.047619	0.0714286	0.0119048	0.0595238	0.0357143	0.0238095	0.0119048	0.0119048	0.0595238	0.0238095	0.0238095	0.0238095	0	0.0119048	0.0114401
1	3	13.85	1.32732	3.75086	56.42	6.72437	2.97351	55	0	0	0.252688	0.0967742	0.112903	0.139785	0.0860215	0.0537634	0.0430108	0.0322581	0.0215054	0.0107527	0	0	0.016129	0.00537634	0.00537634	0.00537634	0.00537634	0	0.0860215	0.107527	0.0967742	0.0967742	0.0537634	0.11828	0.0913978	0.0698925	0.0483871	0.0483871	0.0215054	0.0376344	0.0268817	0.0107527	0.016129	0.0107527	0.0107527	0	0.00537634	0	-0.41061
1	3	14.1333	1.32732	3.95726	71.5351	6.48052	2.52326	29	0	0	0.201754	0.0350877	0.0877193	0.105263	0.0877193	0.0438596	0.0614035	0.0350877	0.0263158	0.0263158	0.00877193	0.00877193	0.00877193	0	0.00877193	0	0.0175439	0.0263158	0.0526316	0.0877193	0.0877193	0.0964912	0.0877193	0.0526316	0.0350877	0.0789474	0.0350877	0.0263158	0.0614035	0.0526316	0.0263158	0.0263158	0.0175439	0.00877193	0.0175439	0.0175439	0.00877193	0.0263158	-0.0390352
1	3	16.6833	1.32732	3.95286	60.3099	6.47727	2.52441	35	0	0	0.131148	0.0327869	0.213115	0.0983607	0.139344	0.057377	0.0819672	0.0327869	0.0491803	0.00819672	0.0163934	0.0245902	0.00819672	0	0	0.00819672	0.00819672	0.00819672	0.0655738	0.0655738	0.0655738	0.0983607	0.139344	0.0737705	0.057377	0.0245902	0.0491803	0.0409836	0.0409836	0.0655738	0.0163934	0.0409836	0.0163934	0.0327869	0	0.00819672	0.00819672	0.0327869	-0.24998
1	3	16.95	1.32732	3.99611	65.3211	6.95911	2.963	72	0	0	0.294393	0.0373832	0.149533	0.0794393	0.088785	0.0560748	0.046729	0	0.0514019	0	0.0327103	0.0186916	0.0046729	0	0.00934579	0.0186916	0.0046729	0.0046729	0.0654206	0.088785	0.088785	0.088785	0.154206	0.0700935	0.0981308	0.0654206	0.0186916	0.0420561	0.0233645	0.0373832	0.0280374	0.00934579	0.0046729	0.0186916	0.0140187	0.00934579	0	0	-0.395974
1	3	20.2667	1.32732	4.06913	70.5875	5.56439	1.49526	29	0	0	0.15	0.02	0.12	0.07	0.1	0.1	0.04	0.03	0.03	0.02	0.01	0.02	0	0.02	0.03	0.01	0	0.01	0.05	0.04	0.09	0.09	0.07	0.07	0.05	0.08	0.08	0.03	0.03	0.07	0.02	0.01	0.03	0	0.01	0	0.01	0.03	0.0218091
1	3	21.1167	1.32732	4.05058	59.0942	6.51916	2.46858	40	0	0	0.048	0.024	0.072	0.088	0.08	0.096	0.104	0.032	0.048	0.016	0.048	0.048	0.032	0.016	0.008	0.032	0.008	0.024	0.024	0.104	0.056	0.08	0.048	0.08	0.12	0.072	0.04	0.032	0.064	0.048	0.04	0.04	0.048	0.008	0.008	0.016	0.008	0	0.213557
1	3	22.05	1.32732	4.08904	67.1336	6.753	2.66397	30	0	0	0.165049	0.0291262	0.135922	0.15534	0.0776699	0.038835	0.038835	0.038835	0.0194175	0.0194175	0.0194175	0.0194175	0.0291262	0.00970874	0.0194175	0	0.00970874	0	0.0679612	0.106796	0.0485437	0.0679612	0.0485437	0.0776699	0.0776699	0.0873786	0.038835	0.0582524	0.0582524	0.0485437	0.038835	0.0194175	0.0194175	0.00970874	0.0194175	0.0194175	0.00970874	0.00970874	-0.113662
1	3	22.2833	1.32732	4.18387	68.1385	6.24997	2.0661	41	0	0	0.153285	0.0218978	0.116788	0.0656934	0.0729927	0.0510949	0.0364964	0.0145985	0.0364964	0.0437956	0.0291971	0.0510949	0.0291971	0.0437956	0.0218978	0.0145985	0.0145985	0	0.0583942	0.0656934	0.0875912	0.0875912	0.109489	0.080292	0.0291971	0.0510949	0.0656934	0.0510949	0.0656934	0.0510949	0.0364964	0.0145985	0.0145985	0.0145985	0.0291971	0.0218978	0.00729927	0.00729927	0.0830334
1	3	22.5667	1.32732	4.0641	77.4142	7.59155	3.52745	60	0	0	0.298913	0.0543478	0.0923913	0.0869565	0.0380435	0.0543478	0.0271739	0.0326087	0.0163043	0.0217391	0.00543478	0.0163043	0.0326087	0.0163043	0.0217391	0.0217391	0.00543478	0.0108696	0.048913	0.076087	0.152174	0.0706522	0.0978261	0.0815217	0.108696	0.0597826	0.0543478	0.0326087	0.0271739	0.0326087	0.0163043	0.0271739	0.0163043	0.0108696	0.00543478	0	0.0163043	0	-0.269927
1	3	24.55	1.32732	3.88605	80.6455	6.58481	2.69876	48	0	0	0.285714	0.047619	0.108844	0.0612245	0.0204082	0.0272109	0.047619	0.0136054	0.0272109	0.0340136	0.0204082	0.0204082	0.0136054	0.00680272	0.0272109	0.0272109	0	0	0.0816327	0.0680272	0.102041	0.122449	0.0680272	0.0748299	0.0680272	0.0612245	0.0544218	0.0340136	0.0544218	0.0204082	0.0612245	0.0408163	0	0.0136054	0	0	0.00680272	0.00680272	-0.14397
1	3	26.6333	1.32732	4.04709	49.6818	7.53257	3.48548	75	0	0	0.179167	0.0416667	0.141667	0.1125	0.0541667	0.0583333	0.0583333	0.05	0.0541667	0.0333333	0.0208333	0.0291667	0.00416667	0.0166667	0.0166667	0.00416667	0	0.00416667	0.05	0.0958333	0.104167	0.1	0.125	0.0291667	0.0875	0.0583333	0.0625	0.05	0.0166667	0.0458333	0.0333333	0.0125	0.0166667	0.00833333	0.00833333	0.00416667	0.0125	0.0166667	-0.173697
1	3	29.6833	1.32732	4.17723	42.2087	7.56003	3.3828	58	0	0	0.0627803	0.0313901	0.152466	0.130045	0.0986547	0.0986547	0.0762332	0.0672646	0.0807175	0.0358744	0.00896861	0.0134529	0.0044843	0.0134529	0.0134529	0.0179372	0.00896861	0	0.0538117	0.0986547	0.0762332	0.103139	0.0672646	0.0986547	0.0717489	0.0807175	0.044843	0.0493274	0.0179372	0.0403587	0.0224215	0.0179372	0.00896861	0.0269058	0.0134529	0.0044843	0.00896861	0.0224215	-0.0843392
1	3	29.9667	1.32732	4.01072	45.9959	7.01902	3.00831	65	0	0	0.127358	0.0471698	0.0849057	0.113208	0.122642	0.0754717	0.0849057	0.0188679	0.0377358	0.0707547	0.0377358	0.0141509	0.00943396	0.00943396	0.00943396	0.0188679	0.00943396	0.00943396	0.0613208	0.113208	0.103774	0.136792	0.0660377	0.122642	0.0707547	0.0283019	0.0471698	0.0377358	0.0235849	0.0330189	0.0141509	0.0141509	0.0283019	0.00943396	0.00943396	0.00471698	0.00943396	0.00471698	-0.0937155
1	3.5	9.51667	1.32732	4.81926	56.7927	9.71833	4.89907	60	0	0	0.275132	0.042328	0.148148	0.0582011	0.0846561	0.0634921	0.042328	0.031746	0.042328	0.026455	0.021164	0	0.015873	0.015873	0.015873	0.00529101	0.010582	0.00529101	0.0846561	0.0687831	0.0793651	0.0952381	0.0846561	0.0740741	0.0952381	0.037037	0.026455	0.0529101	0.042328	0.047619	0.0529101	0.026455	0.031746	0.010582	0	0.010582	0.00529101	0	-0.344365
1	3.5	9.58333	1.32732	4.66308	43.3408	9.62384	4.96076	75	0	0	0.2607	0.0700389	0.159533	0.101167	0.0817121	0.0700389	0.0583658	0.0544747	0.0389105	0.0272374	0.0077821	0.00389105	0.0116732	0.00389105	0.00389105	0.0077821	0	0.0077821	0.0505837	0.0661479	0.132296	0.120623	0.101167	0.11284	0.0661479	0.077821	0.0116732	0.0155642	0.0389105	0.0350195	0.0233463	0.0233463	0.0116732	0.0116732	0.0116732	0.0116732	0	0.00389105	-0.448296
1	3.5	11.0833	1.32732	4.60898	46.1518	10.0859	5.4769	93	0	0	0.222222	0.100694	0.15625	0.107639	0.107639	0.0625	0.0590278	0.0347222	0.0277778	0.0208333	0.0208333	0	0.0138889	0.00694444	0.0104167	0	0.00347222	0.00347222	0.0694444	0.0729167	0.118056	0.135417	0.100694	0.09375	0.0659722	0.0590278	0.0486111	0.0555556	0.0243056	0.0243056	0.0138889	0.0104167	0.00694444	0.00347222	0.0104167	0.0104167	0.00694444	0.00347222	-0.427905
1	3.5	11.7	1.32732	4.65444	35.7879	9.47043	4.81599	79	0	0	0.202247	0.134831	0.153558	0.131086	0.108614	0.0599251	0.0374532	0.0299625	0.0262172	0.0224719	0.0187266	0.0149813	0.00374532	0.00374532	0.00374532	0	0	0	0.082397	0.0898876	0.11236	0.082397	0.0636704	0.082397	0.0749064	0.0861423	0.0674157	0.0337079	0.0187266	0.0224719	0.00749064	0.0262172	0.0299625	0.0187266	0.011236	0.0149813	0	0.011236	-0.455893
1	3.5	14.6167	1.32732	4.66454	72.3119	7.80469	3.14014	44	0	0	0.113475	0.0425532	0.148936	0.113475	0.0638298	0.0921986	0.0638298	0.035461	0.0141844	0.0283688	0.0212766	0.0070922	0.0212766	0.035461	0.0212766	0.0141844	0.0212766	0	0.0780142	0.0567376	0.0851064	0.106383	0.106383	0.0921986	0.0780142	0.0425532	0.0780142	0.035461	0.0212766	0.0070922	0.0283688	0.0141844	0.0212766	0.0283688	0	0.0141844	0	0	-0.0537944
1	3.5	15.25	1.32732	4.64474	70.4164	8.52911	3.88437	42	0	0	0.150376	0.0902256	0.0977444	0.0902256	0.0451128	0.0526316	0.0827068	0.0676692	0.0075188	0.0300752	0.0526316	0.0075188	0.0225564	0.0075188	0.0150376	0	0.0150376	0.0150376	0.0526316	0.075188	0.0676692	0.105263	0.075188	0.0676692	0.0902256	0.0451128	0.0601504	0.075188	0.0526316	0.0075188	0.0300752	0.0225564	0.0150376	0.0300752	0	0.0300752	0.0300752	0	-0.0680952
1	3.5	16.0833	1.32732	4.5731	45.4018	8.33824	3.76514	87	0	0	0.211321	0.0792453	0.0830189	0.143396	0.0754717	0.0830189	0.0830189	0.045283	0.0188679	0.0113208	0.0113208	0.0150943	0.0188679	0.00754717	0	0.00754717	0.0113208	0.0113208	0.0641509	0.132075	0.143396	0.0566038	0.113208	0.0943396	0.0943396	0.0415094	0.0528302	0.0301887	0.0226415	0.0226415	0.0113208	0.00377358	0.0226415	0.0113208	0.00377358	0.00754717	0.00377358	0.00377358	-0.295281
1	3.5	19.8333	1.32732	4.63372	49.9184	9.5283	4.89457	54	0	0	0.195652	0.0434783	0.190217	0.152174	0.0978261	0.0326087	0.0652174	0.0271739	0.0326087	0.0434783	0.00543478	0.00543478	0	0	0.00543478	0.0108696	0.0108696	0.0108696	0.0597826	0.0869565	0.13587	0.11413	0.0597826	0.0597826	0.0326087	0.0543478	0.0652174	0.0706522	0.0380435	0.0108696	0.0217391	0.0163043	0.0434783	0.0271739	0	0.0217391	0.0108696	0	-0.364311
1	3.5	20.7833	1.32732	4.7034	58.0762	8.23034	3.52694	57	0	0	0.206349	0.037037	0.111111	0.0793651	0.100529	0.0740741	0.0582011	0.026455	0.037037	0.021164	0.031746	0.010582	0.010582	0.026455	0.021164	0.00529101	0.010582	0.00529101	0.047619	0.0740741	0.0846561	0.0793651	0.111111	0.0952381	0.0846561	0.0846561	0.0793651	0.037037	0.026455	0.021164	0.031746	0.015873	0.00529101	0	0.015873	0.015873	0.00529101	0	-0.171945
1	3.5	22.3	1.32732	4.52224	56.2325	8.36153	3.83929	81	0	0	0.21875	0.0742188	0.152344	0.105469	0.078125	0.0625	0.046875	0.015625	0.046875	0.0429688	0.015625	0.0234375	0	0.0078125	0	0	0.0078125	0.0078125	0.101562	0.0859375	0.101562	0.105469	0.101562	0.109375	0.0390625	0.0546875	0.0625	0.046875	0.03125	0.0234375	0.015625	0.0117188	0.0078125	0.0195312	0.0078125	0.0078125	0.015625	0	-0.340757
1	3.5	22.4667	1.32732	4.64816	62.2515	7.0536	2.40544	55	0	0	0.151351	0.0594595	0.140541	0.140541	0.0648649	0.102703	0.0702703	0.0378378	0.0162162	0.027027	0.0108108	0.0108108	0.0108108	0.0162162	0.0162162	0.0108108	0.00540541	0.00540541	0.0486486	0.0756757	0.113514	0.108108	0.0756757	0.140541	0.0918919	0.0756757	0.0324324	0.0378378	0.0162162	0.0216216	0.0216216	0.0324324	0.0108108	0.00540541	0.0108108	0	0.00540541	0.00540541	-0.210492
1	3.5	22.7	1.32732	4.76177	61.8402	8.75704	3.99527	68	0	0	0.195349	0.027907	0.0837209	0.102326	0.0744186	0.0511628	0.0604651	0.0232558	0.0418605	0.0651163	0.0232558	0.0372093	0.0186047	0.00465116	0.0139535	0.0186047	0.00465116	0.00465116	0.0465116	0.116279	0.0511628	0.0883721	0.12093	0.0976744	0.0930233	0.0790698	0.0604651	0.0325581	0.0139535	0.0186047	0.0325581	0.0139535	0.0139535	0.0232558	0.0139535	0.0186047	0.00465116	0	-0.0689937
1	3.5	23.4167	1.32732	4.9915	71.2679	8.17466	3.18317	38	0	0	0.236641	0.0458015	0.167939	0.0687023	0.0534351	0.0534351	0.0229008	0.00763359	0.0534351	0.00763359	0.0229008	0.0152672	0.0229008	0.0381679	0.00763359	0.00763359	0.00763359	0	0.0839695	0.137405	0.0839695	0.0687023	0.129771	0.0687023	0.0381679	0.0534351	0.0381679	0.0381679	0.0229008	0.0152672	0.0458015	0.00763359	0.0229008	0.0152672	0.0152672	0.0229008	0.00763359	0.00763359	-0.20411
1	3.5	23.45	1.32732	4.77872	56.8153	9.54979	4.77107	109	0	0	0.184524	0.0684524	0.166667	0.110119	0.0833333	0.0565476	0.0714286	0.0357143	0.0416667	0.014881	0.0119048	0.0178571	0.0178571	0.00892857	0.00892857	0.00595238	0.00892857	0.00595238	0.0565476	0.110119	0.145833	0.0892857	0.110119	0.0982143	0.077381	0.0446429	0.0505952	0.0327381	0.0357143	0.0297619	0.0178571	0.0178571	0.00892857	0.00297619	0.00595238	0	0.00595238	0.00297619	-0.302767
1	3.5	24.6333	1.32732	4.89039	57.5973	9.74718	4.85679	83	0	0	0.240964	0.0522088	0.128514	0.0963855	0.100402	0.060241	0.0441767	0.0361446	0.0522088	0.0281124	0.0160643	0.0120482	0.0160643	0.00401606	0.0160643	0.0120482	0.00401606	0	0.064257	0.0843373	0.0843373	0.0963855	0.11245	0.108434	0.0763052	0.0562249	0.0441767	0.0522088	0.0200803	0.0401606	0.0120482	0.0160643	0.00803213	0.0120482	0.0160643	0.00401606	0.0120482	0.00401606	-0.330302
1	3.5	25.4833	1.32732	4.88366	75.8207	7.89938	3.01572	51	0	0	0.189349	0.0650888	0.0473373	0.0946746	0.035503	0.0650888	0.0295858	0.0473373	0.035503	0.035503	0.0236686	0.0295858	0	0.0177515	0.035503	0.0295858	0.00591716	0.0177515	0.0650888	0.0414201	0.0532544	0.0828402	0.12426	0.0828402	0.0887574	0.0650888	0.0710059	0.0591716	0.035503	0.0414201	0.0177515	0.0236686	0.0177515	0.0414201	0.0118343	0.0118343	0.0118343	0.00591716	0.0298716
1	3.5	28.3	1.32732	4.96936	66.1577	11.1026	6.13329	75	0	0	0.309735	0.0663717	0.199115	0.0442478	0.0663717	0.039823	0.0176991	0.0176991	0.0221239	0.0221239	0.0176991	0.0221239	0.00442478	0.0132743	0.00884956	0.00884956	0.00884956	0	0.0707965	0.0884956	0.0884956	0.115044	0.0663717	0.119469	0.0840708	0.0575221	0.0309735	0.0575221	0.0486726	0.0176991	0.0265487	0.0132743	0.0353982	0	0.00884956	0.00442478	0.00442478	0.00884956	-0.461551
1	3.5	28.4833	1.32732	4.62046	41.8836	8.55418	3.93372	95	0	0	0.16879	0.0382166	0.133758	0.117834	0.101911	0.0764331	0.0509554	0.0477707	0.0350318	0.0254777	0.0414013	0.0191083	0.0159236	0.0127389	0.00318471	0.00636943	0.0127389	0.00636943	0.066879	0.0828025	0.111465	0.140127	0.0732484	0.0955414	0.0764331	0.0732484	0.0350318	0.066879	0.022293	0.0318471	0.00955414	0.0191083	0.00955414	0.0127389	0	0.00636943	0	0	-0.206464
1	3.5	31.9667	1.32732	4.60336	51.838	7.55744	2.95408	68	0	0	0.146552	0.0818966	0.146552	0.125	0.0948276	0.0387931	0.0517241	0.0431034	0.0431034	0.0344828	0.0258621	0.0172414	0.0215517	0.00862069	0.00862069	0.012931	0.00862069	0.00431034	0.0560345	0.0689655	0.107759	0.103448	0.103448	0.0818966	0.0431034	0.0948276	0.0646552	0.0517241	0.0215517	0.0172414	0.0431034	0.0215517	0.0387931	0.012931	0	0.00862069	0	0.00862069	-0.234692
1	4	10.2667	1.32732	5.44954	42.4028	11.2415	5.79195	75	0	0	0.248945	0.0843882	0.156118	0.109705	0.0548523	0.0548523	0.0843882	0.0253165	0.0337553	0.0126582	0.021097	0.0168776	0.0168776	0.00843882	0.00421941	0	0.0126582	0.00421941	0.0675105	0.0675105	0.105485	0.105485	0.101266	0.0886076	0.101266	0.0632911	0.0464135	0.0464135	0.0295359	0.021097	0.0295359	0.0126582	0.021097	0.00843882	0.00843882	0.00421941	0	0.00843882	-0.422436
1	4	10.3	1.32732	5.3325	29.3437	12.0437	6.71121	88	0	0	0.253472	0.104167	0.159722	0.125	0.125	0.0486111	0.0486111	0.03125	0.0208333	0.0208333	0.00694444	0.00347222	0.00694444	0	0.00347222	0.00347222	0.00347222	0.00347222	0.0659722	0.0729167	0.125	0.15625	0.0694444	0.0798611	0.0729167	0.0694444	0.03125	0.03125	0.0277778	0.0277778	0.03125	0.0138889	0.0173611	0.0208333	0.0104167	0.0104167	0.00347222	0	-0.513487
1	4	17.65	1.32732	5.62779	59.4367	9.9993	4.37151	59	0	0	0.140777	0.0728155	0.0825243	0.0873786	0.140777	0.11165	0.0776699	0.00970874	0.0291262	0.0242718	0.0291262	0.0194175	0.0145631	0	0.0242718	0.00970874	0.0194175	0.00485437	0.0485437	0.0728155	0.11165	0.126214	0.0825243	0.0533981	0.092233	0.038835	0.0436893	0.0533981	0.0339806	0.038835	0.0291262	0.0145631	0.00485437	0.0194175	0.00970874	0.0145631	0	0.00970874	-0.138969
1	4	18.6167	1.32732	5.35674	59.386	9.88018	4.52344	91	0	0	0.256604	0.0943396	0.150943	0.0679245	0.0754717	0.0641509	0.0528302	0.0415094	0.0226415	0.0188679	0.0150943	0.0113208	0.0150943	0.0188679	0.0113208	0.0150943	0	0.00754717	0.045283	0.090566	0.128302	0.150943	0.10566	0.0830189	0.0528302	0.0528302	0.0528302	0.0264151	0.0377358	0.0264151	0.0226415	0.0301887	0	0.00377358	0.00754717	0	0	0.00754717	-0.402748
1	4	21	1.32732	5.28075	60.5863	10.0806	4.79987	54	0	0	0.17033	0.0824176	0.164835	0.131868	0.0879121	0.0274725	0.0879121	0.0274725	0.0164835	0.0164835	0.010989	0.010989	0.0274725	0.00549451	0	0	0.010989	0.00549451	0.0769231	0.0989011	0.0989011	0.104396	0.0494505	0.0714286	0.032967	0.0549451	0.032967	0.0714286	0.0659341	0.0274725	0.032967	0.021978	0.021978	0.021978	0.00549451	0.010989	0.0164835	0.00549451	-0.29468
1	4	22.45	1.32732	5.35196	51.5679	12.3701	7.01814	79	0	0	0.149194	0.100806	0.149194	0.125	0.0564516	0.116935	0.0564516	0.0282258	0.0241935	0.0201613	0.00806452	0.016129	0.0201613	0.0120968	0.016129	0	0.00806452	0	0.0685484	0.0645161	0.129032	0.0766129	0.0927419	0.0846774	0.0766129	0.0443548	0.0403226	0.0483871	0.0403226	0.0322581	0.0282258	0.00806452	0.0241935	0.016129	0.0120968	0.0201613	0.0241935	0	-0.267982
1	4	22.5	1.32732	5.26788	62.7799	9.08367	3.81579	74	0	0	0.273913	0.026087	0.104348	0.113043	0.073913	0.0478261	0.0347826	0.0521739	0.00869565	0.0173913	0.026087	0.026087	0.0217391	0.00869565	0.0173913	0.0173913	0.0130435	0.00869565	0.0956522	0.0695652	0.1	0.1	0.0869565	0.0956522	0.0565217	0.1	0.0652174	0.0304348	0.0130435	0.0173913	0.026087	0.0304348	0.0173913	0.0217391	0.00869565	0.00434783	0	0.0130435	-0.272835
1	4	24.1333	1.32732	5.37579	55.9189	9.39915	4.02336	96	0	0	0.141414	0.0538721	0.138047	0.111111	0.0808081	0.0774411	0.0740741	0.013468	0.0538721	0.047138	0.023569	0.030303	0.010101	0.016835	0.010101	0.00673401	0.00673401	0.003367	0.0572391	0.114478	0.121212	0.0976431	0.0909091	0.111111	0.0673401	0.0774411	0.0538721	0.040404	0.013468	0.013468	0.010101	0.010101	0.00673401	0.016835	0	0.013468	0.00673401	0.010101	-0.164015
1	4	24.4333	1.32732	5.28133	59.4887	9.37969	4.09836	42	0	0	0.160839	0.0559441	0.13986	0.104895	0.104895	0.0769231	0.041958	0.041958	0.041958	0.027972	0.020979	0.00699301	0.027972	0.013986	0.027972	0.00699301	0	0	0.0559441	0.111888	0.104895	0.0909091	0.0559441	0.0839161	0.0559441	0.0629371	0.0629371	0.048951	0.041958	0.013986	0.027972	0.034965	0.013986	0.020979	0	0.00699301	0.00699301	0.013986	-0.204521
1	4	24.7333	1.32732	5.74444	63.1087	10.7406	4.99615	70	0	0	0.15859	0.0572687	0.123348	0.101322	0.0660793	0.0572687	0.0792952	0.030837	0.0352423	0.0352423	0.0220264	0.0264317	0.0132159	0.00881057	0.0176211	0.00440529	0.0176211	0.00881057	0.0176211	0.114537	0.061674	0.092511	0.136564	0.0748899	0.092511	0.0969163	0.0440529	0.0396476	0.030837	0.0396476	0.0264317	0.00881057	0.0264317	0.00881057	0.0132159	0.00881057	0.00440529	0.00440529	-0.114572
1	4	24.7833	1.32732	5.30095	63.8091	9.36386	4.06291	70	0	0	0.164384	0.0410959	0.164384	0.13242	0.0639269	0.0547945	0.0730594	0.0547945	0.0182648	0.0228311	0.0136986	0.0136986	0.0182648	0.0182648	0.00913242	0.0273973	0	0.00913242	0.0593607	0.0639269	0.100457	0.0958904	0.0913242	0.105023	0.100457	0.0410959	0.0776256	0.0228311	0.0136986	0.0273973	0.0319635	0.0228311	0.0182648	0.0182648	0	0.00456621	0.0136986	0	-0.206809
1	4	26.4667	1.32732	5.39186	48.7877	11.5831	6.19129	118	0	0	0.188011	0.0435967	0.19891	0.0871935	0.0653951	0.0844687	0.0626703	0.0463215	0.0354223	0.0299728	0.013624	0.00817439	0.0190736	0.00817439	0.00544959	0	0.0190736	0.00817439	0.0354223	0.0953678	0.13079	0.119891	0.138965	0.0899183	0.0517711	0.0735695	0.0299728	0.0354223	0.0299728	0.0217984	0.0108992	0.013624	0.0108992	0.0108992	0.013624	0.0108992	0.00544959	0.0108992	-0.285566
1	4	26.5333	1.32732	5.17556	69.1031	9.20872	4.03316	61	0	0	0.106952	0.0855615	0.0909091	0.0641711	0.101604	0.0748663	0.0374332	0.0588235	0.0695187	0.0427807	0.0160428	0.0534759	0.0374332	0.00534759	0	0.0213904	0.0106952	0.0160428	0.0427807	0.0802139	0.0962567	0.0748663	0.101604	0.0748663	0.0695187	0.0374332	0.0588235	0.0374332	0.0481283	0.0481283	0.0374332	0.0481283	0.0160428	0.0160428	0.0106952	0.0160428	0.00534759	0.00534759	-0.0285889
1	4	33.5	1.32732	5.2998	50.8057	10.9854	5.68557	80	0	0	0.194757	0.0299625	0.138577	0.127341	0.093633	0.0898876	0.0374532	0.0374532	0.0187266	0.0262172	0.0224719	0.0149813	0.011236	0.0149813	0.0149813	0.00749064	0.0149813	0.00374532	0.0374532	0.0861423	0.0674157	0.146067	0.071161	0.0973783	0.071161	0.0786517	0.0599251	0.0599251	0.0599251	0.0187266	0.0262172	0.011236	0.0262172	0.0149813	0.00374532	0.00749064	0	0.011236	-0.239528
1	4	33.8667	1.32732	5.38174	45.6462	10.8426	5.46086	61	0	0	0.118812	0.0346535	0.118812	0.0841584	0.108911	0.0792079	0.113861	0.0544554	0.0643564	0.019802	0.00990099	0.029703	0.0148515	0.0148515	0.00990099	0.00990099	0.0247525	0.0148515	0.029703	0.0841584	0.118812	0.0891089	0.0940594	0.10396	0.0643564	0.0643564	0.0247525	0.0594059	0.029703	0.039604	0.019802	0.0247525	0.0247525	0.00990099	0.019802	0.0049505	0	0.0148515	-0.0894143
2	1	0	1.32732	1.32732	97.6142	1.36489	0.0375708	1	0	0	0	0	0	0	0	0	0	0	0	0	0	0	0	0	0	0	0	0	0	0	0	0	0	0	0	0	0	0	0	0	0	0	0	0	0	0	0	0	0
2	1	0	1.32732	1.32732	100	1.32732	0	0	0	0	0	0	0	0	0	0	0	0	0	0	0	0	0	0	0	0	0	0	0	0	0	0	0	0	0	0	0	0	0	0	0	0	0	0	0	0	0	0	0
2	1	0	1.32732	1.33283	99.8016	1.33283	0	0	0	0	0	0	0	0	0	0	0	0	0	0	0	0	0	0	0	0	0	0	0	0	0	0	0	0	0	0	0	0	0	0	0	0	0	0	0	0	0	0	0
2	1	0	1.32732	1.34156	99.9385	1.34156	0	0	0	0	0	0	0	0	0	0	0	0	0	0	0	0	0	0	0	0	0	0	0	0	0	0	0	0	0	0	0	0	0	0	0	0	0	0	0	0	0	0	0
2	1	0	1.32732	1.33504	100	1.33504	0	0	0	0	0	0	0	0	0	0	0	0	0	0	0	0	0	0	0	0	0	0	0	0	0	0	0	0	0	0	0	0	0	0	0	0	0	0	0	0	0	0	0
2	1	0	1.32732	1.33591	99.3861	1.33591	0	0	0	0	0	0	0	0	0	0	0	0	0	0	0	0	0	0	0	0	0	0	0	0	0	0	0	0	0	0	0	0	0	0	0	0	0	0	0	0	0	0	0
2	1	0	1.32732	1.33139	100	1.33139	0	0	0	0	0	0	0	0	0	0	0	0	0	0	0	0	0	0	0	0	0	0	0	0	0	0	0	0	0	0	0	0	0	0	0	0	0	0	0	0	0	0	0
2	1	0	1.32732	1.32732	99.9312	1.32732	0	0	0	0	0	0	0	0	0	0	0	0	0	0	0	0	0	0	0	0	0	0	0	0	0	0	0	0	0	0	0	0	0	0	0	0	0	0	0	0	0	0	0
2	1	0	1.32732	1.34115	97.694	1.38481	0.0436619	2	0	0	0	0	0	0	0	0	0	0	0	0	0	0	0	0	0	0	0	0	0	0	0	0	0	0	0	0	0	0	0	0	0	0	0	0	0	0	0	0	0
2	1	0	1.32732	1.36388	100	1.36388	0	0	0	0	0	0	0	0	0	0	0	0	0	0	0	0	0	0	0	0	0	0	0	0	0	0	0	0	0	0	0	0	0	0	0	0	0	0	0	0	0	0	0
2	1	0	1.32732	1.32732	100	1.32732	0	0	0	0	0	0	0	0	0	0	0	0	0	0	0	0	0	0	0	0	0	0	0	0	0	0	0	0	0	0	0	0	0	0	0	0	0	0	0	0	0	0	0
2	1	0	1.32732	1.32749	99.7841	1.39324	0.0657508	1	0	0	0	0	0	0	0	0	0	0	0	0	0	0	0	0	0	0	0	0	0	0	0	0	0	0	0	0	0	0	0	0	0	0	0	0	0	0	0	0	0
2	1	0	1.32732	1.32732	100	1.32732	0	0	0	0	0	0	0	0	0	0	0	0	0	0	0	0	0	0	0	0	0	0	0	0	0	0	0	0	0	0	0	0	0	0	0	0	0	0	0	0	0	0	0
2	1	0	1.32732	1.36151	99.4121	1.36151	0	0	0	0	0	0	0	0	0	0	0	0	0	0	0	0	0	0	0	0	0	0	0	0	0	0	0	0	0	0	0	0	0	0	0	0	0	0	0	0	0	0	0
2	1	0	1.32732	1.34865	100	1.34865	0	0	0	0	0	0	0	0	0	0	0	0	0	0	0	0	0	0	0	0	0	0	0	0	0	0	0	0	0	0	0	0	0	0	0	0	0	0	0	0	0	0	0
2	1	0	1.32732	1.32986	83.6513	1.32986	0	0	0	0	0	0	0	0	0	0	0	0	0	0	0	0	0	0	0	0	0	0	0	0	0	0	0	0	0	0	0	0	0	0	0	0	0	0	0	0	0	0	0
2	1	0	1.32732	1.32732	99.5597	1.32732	0	0	0	0	0	0	0	0	0	0	0	0	0	0	0	0	0	0	0	0	0	0	0	0	0	0	0	0	0	0	0	0	0	0	0	0	0	0	0	0	0	0	0
2	1	0	1.32732	1.32732	92.9501	1.32732	0	0	0	0	0	0	0	0	0	0	0	0	0	0	0	0	0	0	0	0	0	0	0	0	0	0	0	0	0	0	0	0	0	0	0	0	0	0	0	0	0	0	0
2	1	0	1.32732	1.34255	96.0505	1.34255	0	0	0	0	0	0	0	0	0	0	0	0	0	0	0	0	0	0	0	0	0	0	0	0	0	0	0	0	0	0	0	0	0	0	0	0	0	0	0	0	0	0	0
2	1	0	1.32732	1.36992	74.4403	1.36992	0	0	0	0	0	0	0	0	0	0	0	0	0	0	0	0	0	0	0	0	0	0	0	0	0	0	0	0	0	0	0	0	0	0	0	0	0	0	0	0	0	0	0
2	1.5	2.8	1.32732	1.99886	100	1.99886	0	0	0	0	0	0	0	0	0	0	0	0	0	0	0	0	0	0	0	0	0	0	0	0	0	0	0	0	0	0	0	0	0	0	0	0	0	0	0	0	0	0	0
2	1.5	2.9	1.32732	2.08697	99.3741	2.17991	0.0929308	2	0	0	0	0	0	0	0	0	0	0.181818	0	0	0	0	0	0.0909091	0.0909091	0	0.0909091	0	0	0	0	0	0.0909091	0.181818	0	0.181818	0	0.0909091	0	0.0909091	0	0	0	0	0.0909091	0	0	0	0.979795
2	1.5	3.13333	1.32732	2.10445	98.9805	2.14488	0.0404345	1	0	0	0	0	0	0	0	0	0	0	0	0	0	0	0	0	0	0	0	0	0	0	0	0	0	0	0	0	0	0	0	0	0	0	0	0	0	0	0	0	0
2	1.5	3.3	1.32732	2.02992	90.4443	2.08126	0.0513364	1	0	0	0	0	0	0	0	0	0	0	0	0	0	0	0	0	0	0	0	0	0	0	0	0	0	0	0	0	0	0	0	0	0	0	0	0	0	0	0	0	0
2	1.5	3.55	1.32732	2.08032	89.8415	2.32352	0.243201	7	0	0	0	0.0645161	0.0322581	0.0645161	0.0322581	0.0645161	0.0645161	0	0.0645161	0	0.0967742	0	0.0645161	0.0322581	0.0322581	0	0.0322581	0	0.0645161	0.0645161	0	0.0645161	0.0967742	0.129032	0	0.0322581	0.0322581	0.0322581	0.0967742	0.0967742	0.0322581	0.0645161	0.0645161	0	0.0322581	0	0	0	0.609878
2	1.5	3.71667	1.32732	2.07475	90.2221	2.14406	0.0693144	4	0	0	0	0	0	0.142857	0	0	0	0	0	0.0714286	0	0	0	0	0.0714286	0	0.0714286	0	0	0.142857	0.0714286	0.214286	0	0	0	0	0	0.142857	0	0.0714286	0	0.0714286	0.0714286	0	0	0	0	0	1.1932
2	1.5	3.88333	1.32732	1.9345	96.1235	1.95482	0.0203199	1	0	0	0	0	0	0	0	0	0	0	0	0	0	0	0	0	0	0	0	0	0	0	0	0	0	0	0	0	0	0	0	0	0	0	0	0	0	0	0	0	0
2	1.5	3.93333	1.32732	2.16836	79.4949	2.20711	0.03875	1	0	0	0.0714286	0	0	0	0	0	0.0714286	0	0	0.0714286	0	0	0.0714286	0	0.0714286	0	0	0	0	0	0.0714286	0	0	0.142857	0.0714286	0	0.142857	0	0	0	0.0714286	0.142857	0.0714286	0	0	0	0	0	1.29096
2	1.5	4.15	1.32732	2.07297	84.3865	2.10152	0.0285446	3	0	0	0	0	0	0	0.0666667	0	0	0.0666667	0	0	0.0666667	0.0666667	0	0	0.133333	0	0	0.0666667	0	0	0	0.133333	0	0.0666667	0.133333	0.0666667	0.0666667	0	0	0	0.133333	0	0	0	0	0	0	0.2	1.09442
2	1.5	4.43333	1.32732	2.00152	86.9693	2.31257	0.311052	7	0	0	0	0	0	0	0.0333333	0.0666667	0	0.0666667	0.0333333	0	0	0.0333333	0.0666667	0.1	0.0666667	0.0333333	0	0.0333333	0.0333333	0.0666667	0.0666667	0.0666667	0.0333333	0	0.0666667	0.133333	0.0666667	0.0666667	0	0.0333333	0	0.0333333	0	0.0333333	0.0333333	0	0	0.0333333	0.912141
2	1.5	4.43333	1.32732	2.01505	88.2336	2.3582	0.343147	6	0	0	0	0	0	0	0	0	0.047619	0.0952381	0.047619	0.047619	0.047619	0.047619	0.047619	0	0.047619	0	0	0	0	0.142857	0.142857	0.0952381	0	0	0.047619	0	0	0	0	0.047619	0	0.047619	0.047619	0	0.047619	0.047619	0.047619	0	1.10921
2	1.5	4.46667	1.32732	2.06326	99.3506	2.06326	0	0	0	0	0	0	0	0	0	0	0	0	0	0	0	0	0	0	0	0	0	0	0	0	0	0	0	0	0	0	0	0	0	0	0	0	0	0	0	0	0	0	0
2	1.5	4.5	1.32732	1.99616	87.2604	2.07045	0.0742946	3	0	0	0	0	0	0	0	0	0.0555556	0	0.0555556	0.0555556	0	0	0	0.111111	0	0	0.0555556	0.0555556	0.0555556	0	0.0555556	0	0.0555556	0.111111	0.111111	0	0.0555556	0	0.0555556	0.0555556	0.0555556	0.111111	0	0.111111	0	0.0555556	0	0	1.22882
2	1.5	5.05	1.32732	1.99376	99.9156	1.99376	0	0	0	0	0	0	0	0	0	0	0	0	0	0	0	0	0	0	0	0	0	0	0	0	0	0	0	0	0	0	0	0	0	0	0	0	0	0	0	0	0	0	0
2	1.5	5.48333	1.32732	1.9034	85.0878	2.22286	0.319456	4	0	0	0.0625	0.0625	0	0	0	0.125	0	0.125	0	0	0.0625	0	0	0.0625	0	0	0	0.125	0	0	0	0.0625	0	0.0625	0.0625	0.0625	0	0	0.125	0.0625	0.0625	0	0	0	0.0625	0	0	0	0.642142
2	1.5	5.56667	1.32732	1.99657	86.1427	2.27624	0.279673	7	0	0	0	0	0	0	0	0.0952381	0.047619	0	0.0952381	0	0	0.047619	0	0	0.0952381	0	0.047619	0	0	0.047619	0	0	0.142857	0.142857	0.047619	0	0	0	0.047619	0.047619	0.0952381	0	0.047619	0.047619	0	0	0.047619	0.047619	1.08748
2	1.5	5.61667	1.32732	2.11865	74.3624	2.35841	0.23976	8	0	0	0.0294118	0.0588235	0.0588235	0.0588235	0.0294118	0.0294118	0.0882353	0.0588235	0	0.0294118	0	0.0294118	0.0882353	0.0294118	0.0588235	0	0	0.0294118	0.0294118	0	0.0294118	0.0294118	0	0.117647	0.0588235	0.0882353	0.176471	0	0.0294118	0.0294118	0	0.0294118	0.0588235	0.0294118	0.0294118	0.0294118	0.0294118	0	0.507656
2	1.5	5.71667	1.32732	2.06537	89.5636	2.26915	0.203786	4	0	0	0	0	0	0	0	0	0	0	0.0714286	0	0	0	0.142857	0	0	0.0714286	0	0.0714286	0	0.0714286	0	0	0.0714286	0.0714286	0	0.142857	0	0	0.0714286	0	0	0	0	0	0	0	0.0714286	0.0714286	1.25422
2	1.5	6.16667	1.32732	2.02118	91.6031	2.23873	0.217547	6	0	0	0.105263	0.0526316	0	0	0	0	0	0	0	0.0526316	0	0	0	0	0.105263	0	0	0.0526316	0.157895	0	0.105263	0	0.0526316	0.0526316	0.0526316	0	0	0.0526316	0	0.105263	0.0526316	0.0526316	0	0.0526316	0	0.0526316	0.0526316	0.0526316	1.10069
2	1.5	10.1	1.32732	2.08518	69.8069	2.5999	0.51472	7	0	0	0.0526316	0	0.105263	0	0.157895	0.105263	0	0.0526316	0.0526316	0.0526316	0	0	0.0526316	0	0	0	0	0.0526316	0	0.0526316	0.157895	0.0526316	0	0.0526316	0.0526316	0.0526316	0.0526316	0.0526316	0	0	0.0526316	0	0	0	0.0526316	0	0	0.0526316	0.380963
2	2	5.38333	1.32732	2.60166	83.2268	3.8869	1.28524	26	0	0	0.322581	0.0322581	0.0107527	0.0752688	0.0430108	0.0322581	0.0322581	0.129032	0.0322581	0	0.0322581	0.0322581	0	0	0.0107527	0.0107527	0.0215054	0.0215054	0.0752688	0.0537634	0.0967742	0.11828	0.139785	0.0645161	0.0967742	0.0430108	0.0752688	0.0537634	0.0215054	0.0430108	0.0215054	0	0	0.0215054	0	0	0	0.0215054	-0.152281
2	2	5.53333	1.32732	2.67548	82.8368	4.23083	1.55535	19	0	0	0.377049	0.0983607	0.0491803	0.0819672	0.0327869	0.0327869	0	0	0.0163934	0.0327869	0.0163934	0.0491803	0	0	0.0163934	0.0163934	0	0	0.0491803	0.0983607	0.0491803	0.0491803	0.0983607	0.0491803	0.0655738	0.0819672	0.0655738	0.0655738	0.0491803	0.0491803	0.0327869	0	0.0163934	0.0163934	0.0327869	0	0.0163934	0	-0.399235
2	2	5.78333	1.32732	2.65114	83.6355	4.65037	1.99924	18	0	0	0.339286	0	0.0535714	0	0.0178571	0.0535714	0.0714286	0.0357143	0.0357143	0.0178571	0.0357143	0.0178571	0.0178571	0.0357143	0.0357143	0.0178571	0.0178571	0.0178571	0.0178571	0.0714286	0.0178571	0.0178571	0.0535714	0.125	0.0357143	0.125	0.0535714	0.0892857	0.0892857	0	0.0714286	0.0535714	0.0357143	0.0535714	0.0178571	0.0357143	0	0	-0.0753561
2	2	5.88333	1.32732	2.64849	90.7497	3.37762	0.729135	12	0	0	0.121951	0.0243902	0.0487805	0.121951	0.0243902	0	0.0243902	0.121951	0.0243902	0.097561	0.0487805	0	0.0487805	0.0243902	0	0	0	0.0243902	0	0.0487805	0.0487805	0.097561	0.0487805	0.097561	0.097561	0.0487805	0.0731707	0.0243902	0.0243902	0.0243902	0.0243902	0.0243902	0.0243902	0.0731707	0.0243902	0.0243902	0.0243902	0	0.272607
2	2	6.31667	1.32732	2.7499	89.927	4.00119	1.25129	16	0	0	0.0408163	0.0408163	0	0	0.0612245	0	0.0612245	0.0204082	0.0816327	0.0204082	0.0612245	0	0.0408163	0.0408163	0.0612245	0.0204082	0.0408163	0.0612245	0.0612245	0.0612245	0.0408163	0.0204082	0.0816327	0.0204082	0.0816327	0.163265	0.0204082	0.0408163	0.0408163	0.0204082	0.0204082	0.0204082	0.0204082	0.0408163	0.0204082	0.0612245	0.0204082	0.0204082	0.689135
2	2	6.76667	1.32732	2.78839	87.942	4.07257	1.28417	19	0	0	0.153846	0.0192308	0.0769231	0	0.0769231	0.0192308	0.0576923	0.0384615	0.0192308	0.0384615	0.0192308	0.0192308	0.0192308	0.0384615	0.0192308	0.0384615	0.0192308	0.0192308	0.0576923	0.0192308	0.0576923	0	0.0961538	0.0576923	0.0384615	0.0384615	0.0769231	0.153846	0.0961538	0.0192308	0	0.0576923	0.0384615	0.0192308	0.0192308	0.0192308	0.0384615	0.0192308	0.377143
2	2	6.78333	1.32732	2.68514	94.5213	3.43696	0.751817	14	0	0	0.136364	0	0.0454545	0.0227273	0.0227273	0.0227273	0.0227273	0.0681818	0.0681818	0.0227273	0.0681818	0	0	0	0.0227273	0.0681818	0.0681818	0	0.0227273	0.0227273	0.0681818	0.0909091	0.0909091	0.0454545	0.0454545	0.0454545	0.0227273	0.0909091	0.0681818	0.0681818	0.0227273	0.0454545	0	0.0681818	0.0227273	0.0227273	0.0227273	0.0227273	0.5279
2	2	6.9	1.32732	2.71251	85.2556	3.75418	1.04168	19	0	0	0.12069	0	0.0517241	0.0344828	0.103448	0.0344828	0.0172414	0.0344828	0.0172414	0.0517241	0.0862069	0.0344828	0.0517241	0	0.0344828	0.0344828	0.0689655	0	0.0517241	0.0862069	0.0344828	0.12069	0.0862069	0.0172414	0.12069	0.137931	0.0517241	0	0.0517241	0.0862069	0.0172414	0.0344828	0.0172414	0.0172414	0.0172414	0	0.0172414	0	0.360437
2	2	6.93333	1.32732	2.67631	79.1505	3.89514	1.21883	23	0	0	0.144737	0	0.0921053	0.0131579	0.144737	0.0657895	0.0394737	0.0131579	0.0921053	0.0526316	0.0263158	0.0263158	0.0131579	0.0394737	0	0.0131579	0.0131579	0.0131579	0.0657895	0.0789474	0.0789474	0.0657895	0.0789474	0.131579	0.0394737	0.0921053	0.0394737	0.0394737	0.0131579	0.0526316	0.0131579	0.0394737	0.0263158	0.0263158	0	0.0131579	0	0	0.13663
2	2	7.1	1.32732	2.73856	93.7716	3.86414	1.12557	12	0	0	0	0	0	0	0.0571429	0.0285714	0.0857143	0.0285714	0	0	0.0285714	0.0571429	0	0.0285714	0.0571429	0.0571429	0.0571429	0.0571429	0.0285714	0.0571429	0	0.0285714	0.0285714	0.0285714	0	0.114286	0.0285714	0.0571429	0.0571429	0.142857	0.0571429	0.0285714	0	0	0.0285714	0	0.0285714	0.0571429	0.93531
2	2	7.11667	1.32732	2.62899	70.6249	3.22334	0.594348	23	0	0	0.104478	0.0149254	0.134328	0.0149254	0.0597015	0.0746269	0.0298507	0.0895522	0.0447761	0.0597015	0.0298507	0.0149254	0.0597015	0.0149254	0.0298507	0	0	0	0.0447761	0.0895522	0.104478	0.164179	0.0149254	0.0597015	0.0597015	0.0895522	0.104478	0.0149254	0.0298507	0.0298507	0.0447761	0.0447761	0.0149254	0	0.0149254	0	0	0	0.186243
2	2	7.18333	1.32732	2.63941	85.7667	3.69048	1.05107	16	0	0	0.173077	0.0384615	0.115385	0.0384615	0.0192308	0.0192308	0.0769231	0.0192308	0.0384615	0	0.0576923	0	0.0192308	0.0192308	0	0.0384615	0.0192308	0.0192308	0.0384615	0.0192308	0.0961538	0.0384615	0.0769231	0.134615	0.0576923	0.0576923	0.0769231	0.0384615	0.0961538	0.0576923	0.0384615	0	0.0576923	0.0192308	0.0192308	0	0	0	0.179312
2	2	7.2	1.32732	2.62269	90.1552	3.1882	0.565513	16	0	0	0.0816327	0.0204082	0.102041	0.122449	0	0.0204082	0.0204082	0.0612245	0	0.0204082	0	0	0.0204082	0.0816327	0	0.0408163	0.0408163	0.0612245	0.0612245	0.0408163	0.0612245	0.0408163	0.163265	0.0816327	0.0204082	0.102041	0.0408163	0.0612245	0.0408163	0.0204082	0.0204082	0.0204082	0.0612245	0.0204082	0.0204082	0.0204082	0.0204082	0.0408163	0.444794
2	2	7.75	1.32732	2.75534	87.4417	3.81086	1.05552	17	0	0	0.111111	0	0.0555556	0	0.037037	0.0185185	0.0555556	0.037037	0.0555556	0.0555556	0.037037	0	0	0.037037	0.037037	0.037037	0.0185185	0.0185185	0.0185185	0.037037	0.111111	0.0555556	0.037037	0.0555556	0.0185185	0.0185185	0.0555556	0.037037	0.0555556	0.0925926	0.0740741	0.0185185	0.0185185	0.0185185	0.0185185	0.0740741	0.037037	0.0185185	0.585135
2	2	7.91667	1.32732	2.57921	75.3488	4.49412	1.91491	15	0	0	0.186441	0.0677966	0.118644	0.0677966	0.0508475	0.0677966	0.0677966	0.0508475	0.0508475	0.0338983	0.0169492	0.0169492	0.0338983	0.0508475	0.0169492	0	0.0169492	0	0.0169492	0.0338983	0.0677966	0.0338983	0.0847458	0.0847458	0.118644	0.0169492	0.0338983	0.0338983	0.0508475	0.0677966	0.0508475	0.0338983	0.0169492	0.0338983	0.0338983	0.0338983	0.0338983	0.0169492	-0.165146
2	2	8.3	1.32732	2.69157	92.6103	3.63756	0.945994	13	0	0	0.1	0	0	0	0.075	0	0.075	0.05	0.025	0	0.025	0.05	0.025	0.05	0.05	0.025	0.025	0.05	0.025	0.05	0.1	0.025	0.05	0.05	0.025	0.025	0.1	0.05	0.15	0.025	0	0	0.125	0	0.025	0	0	0.05	0.6611
2	2	9.35	1.32732	2.70556	76.9206	3.85523	1.14967	23	0	0	0.324324	0.0135135	0.0810811	0.027027	0.0540541	0.0675676	0.0540541	0.0135135	0.027027	0.0135135	0	0.027027	0.027027	0.0135135	0.0135135	0.027027	0.0135135	0	0.0810811	0.0810811	0.0540541	0.121622	0.0945946	0.0945946	0.0540541	0.0945946	0.0810811	0	0	0.027027	0.027027	0.0405405	0.0135135	0.0135135	0.0405405	0.027027	0.0135135	0.0135135	-0.155492
2	2	11.9333	1.32732	2.5796	68.27	3.73465	1.15505	27	0	0	0.258824	0.0235294	0.117647	0.117647	0.0588235	0.0470588	0.0235294	0.0823529	0.0235294	0	0.0117647	0.0235294	0	0	0	0	0.0117647	0	0.0470588	0.0235294	0.0941176	0.117647	0.0588235	0.0941176	0.0941176	0.0588235	0.0352941	0.0705882	0.0352941	0.0352941	0.0235294	0.0235294	0.0235294	0.0352941	0.0235294	0	0	0.0235294	-0.211061
2	2	12.5833	1.32732	2.73874	56.7258	4.03844	1.2997	24	0	0	0.0941176	0.0235294	0.141176	0.117647	0.188235	0.0705882	0.0588235	0.0235294	0.0588235	0	0.0470588	0.0117647	0.0117647	0	0	0	0	0	0.0352941	0.0705882	0.0705882	0.0588235	0.0705882	0.0588235	0.105882	0.0235294	0.0588235	0.0823529	0.0705882	0.0117647	0	0	0.0117647	0.0117647	0.0117647	0	0.0117647	0.0117647	-0.101036
2	2	13.7667	1.32732	2.81352	65.1183	3.78553	0.97201	12	0	0	0.204545	0.0681818	0.113636	0.0681818	0.0454545	0.0681818	0.113636	0.0909091	0	0	0	0	0	0.0227273	0	0	0	0	0.0454545	0.113636	0.0909091	0.0909091	0.0454545	0.0681818	0.0227273	0.0681818	0.0454545	0	0.0681818	0.0454545	0.0227273	0.0227273	0	0.0227273	0.0454545	0	0	0	-0.157984
2	2.5	6.4	1.32732	3.38195	76.9739	5.76974	2.3878	42	0	0	0.278195	0.0300752	0.0827068	0.0676692	0.0225564	0.0676692	0.0225564	0.037594	0.0300752	0.0225564	0.037594	0	0.0300752	0.037594	0.0150376	0.0075188	0.0300752	0.0150376	0.0601504	0.0827068	0.0977444	0.120301	0.12782	0.0827068	0.075188	0.0451128	0.0150376	0.0526316	0.0300752	0.0225564	0.0075188	0	0.0225564	0	0.037594	0	0.0225564	0.0150376	-0.103187
2	2.5	7	1.32732	3.44415	58.0234	6.3414	2.89725	36	0	0	0.348214	0.0178571	0.142857	0.0625	0.0357143	0.0535714	0.0357143	0.0535714	0.0625	0.0178571	0.00892857	0.0357143	0	0.0178571	0	0	0.0178571	0.00892857	0.0446429	0.0892857	0.0625	0.0982143	0.0982143	0.0803571	0.0982143	0.0535714	0.0357143	0.0625	0.0535714	0.0535714	0.0267857	0.00892857	0.0267857	0.00892857	0.0178571	0	0.0178571	0.00892857	-0.425969
2	2.5	7.08333	1.32732	3.47085	62.1486	6.16816	2.69731	54	0	0	0.353293	0.113772	0.107784	0.0718563	0.0479042	0.0299401	0.0479042	0.0239521	0.0299401	0.0179641	0.011976	0.0239521	0.0419162	0.00598802	0	0	0.00598802	0.00598802	0.0658683	0.0778443	0.125749	0.125749	0.11976	0.131737	0.0479042	0.0778443	0.00598802	0.0299401	0.0359281	0.011976	0.0179641	0.0239521	0.00598802	0.011976	0.011976	0	0	0.00598802	-0.555561
2	2.5	7.91667	1.32732	3.58912	87.8196	5.27571	1.68659	33	0	0	0.316327	0.0204082	0.0408163	0.0306122	0.0204082	0.0204082	0.0204082	0.0102041	0.0510204	0.0204082	0.0204082	0.0204082	0.0408163	0.0204082	0.0306122	0.0102041	0	0.0102041	0.0510204	0.132653	0.102041	0.112245	0.0714286	0.0612245	0.0612245	0.0918367	0.0510204	0.0306122	0.0204082	0.0204082	0.0204082	0.0102041	0.0204082	0.0408163	0.0306122	0.0102041	0.0102041	0	0.0747282
2	2.5	8.6	1.32732	3.32549	84.197	5.24295	1.91745	23	0	0	0.121622	0.0540541	0.108108	0.0945946	0.0405405	0.0810811	0.0405405	0.0135135	0.027027	0.027027	0	0.0405405	0.0540541	0.0675676	0.027027	0	0.0135135	0	0.027027	0.0675676	0.0540541	0.0945946	0.0540541	0.0810811	0.0675676	0.0675676	0.0810811	0.027027	0.0405405	0.0405405	0.0405405	0.0135135	0.0540541	0.027027	0.0540541	0.0135135	0	0.0135135	0.0909037
2	2.5	8.86667	1.32732	3.29264	68.6581	6.51333	3.22068	42	0	0	0.423358	0.0583942	0.138686	0.0364964	0.0364964	0.080292	0.0437956	0.0145985	0.0145985	0.00729927	0.0145985	0.0145985	0.0145985	0.0145985	0.0145985	0.00729927	0	0.0145985	0.0583942	0.0948905	0.124088	0.109489	0.0875912	0.0875912	0.0656934	0.0583942	0.0510949	0.0437956	0.0583942	0.00729927	0.0145985	0.00729927	0.0145985	0.0218978	0.00729927	0	0	0.0145985	-0.632254
2	2.5	9.11667	1.32732	3.405	58.228	6.11527	2.71027	46	0	0	0.235294	0.0514706	0.0882353	0.132353	0.0661765	0.0735294	0.0735294	0.0661765	0.0441176	0.0220588	0.0294118	0.00735294	0.00735294	0.00735294	0.00735294	0.0220588	0.00735294	0.00735294	0.0955882	0.0735294	0.0661765	0.154412	0.0955882	0.110294	0.0514706	0.0514706	0.0661765	0.0294118	0.0441176	0.0294118	0.0294118	0.00735294	0.00735294	0.00735294	0.0147059	0.00735294	0	0.00735294	-0.308617
2	2.5	9.31667	1.32732	3.47011	53.2138	5.94562	2.47551	60	0	0	0.353933	0.0505618	0.0955056	0.0730337	0.0505618	0.0730337	0.0393258	0.0337079	0.0337079	0.0337079	0.00561798	0	0.0168539	0.00561798	0.00561798	0.0168539	0.011236	0.011236	0.0674157	0.11236	0.140449	0.11236	0.0786517	0.146067	0.0786517	0.0449438	0.0505618	0.0449438	0.0168539	0.0280899	0.00561798	0.00561798	0.00561798	0.011236	0.00561798	0	0	0.0168539	-0.443701
2	2.5	10.7667	1.32732	3.37546	61.1656	5.08917	1.71371	35	0	0	0.158333	0.05	0.116667	0.0833333	0.108333	0.0416667	0.108333	0.0666667	0.0416667	0.0166667	0.0333333	0.0166667	0.00833333	0.0166667	0	0.00833333	0.0166667	0.00833333	0.0916667	0.05	0.1	0.108333	0.0833333	0.0666667	0.0666667	0.05	0.0833333	0.025	0.0583333	0.0333333	0.025	0.00833333	0.0416667	0.0166667	0.00833333	0.0166667	0.0166667	0	-0.149439
2	2.5	11.7833	1.32732	3.3556	71.9553	5.86942	2.51382	29	0	0	0.19	0.01	0.16	0.13	0.06	0.03	0.04	0.05	0.02	0.01	0.03	0.02	0.02	0.01	0.01	0.01	0.01	0.02	0.07	0.07	0.07	0.05	0.1	0.04	0.07	0.09	0.04	0.06	0.03	0.03	0.04	0.03	0.03	0.02	0.02	0	0.03	0.01	-0.0968176
2	2.5	11.8167	1.32732	3.27405	67.1627	5.71964	2.44559	36	0	0	0.253968	0.119048	0.0714286	0.0873016	0.0873016	0.0555556	0.0238095	0.015873	0.0396825	0.00793651	0.00793651	0.031746	0	0.00793651	0.00793651	0	0.015873	0.00793651	0.047619	0.0555556	0.134921	0.0873016	0.0952381	0.103175	0.0634921	0.103175	0.0238095	0.0238095	0.0555556	0.0238095	0.0238095	0.015873	0	0.015873	0.0238095	0	0.015873	0.00793651	-0.291292
2	2.5	13.5833	1.32732	3.34763	72.4604	5.25065	1.90303	28	0	0	0.142857	0.0659341	0.131868	0.120879	0.0659341	0.043956	0.032967	0.032967	0	0	0.021978	0	0.043956	0.043956	0.010989	0	0.010989	0.010989	0.032967	0.10989	0.0769231	0.0989011	0.021978	0.043956	0.043956	0.0989011	0.0659341	0.032967	0.0659341	0.032967	0.0659341	0.010989	0.021978	0.021978	0.043956	0.010989	0.021978	0.010989	-0.0103491
2	2.5	15.7833	1.32732	3.35808	72.7205	5.55044	2.19236	36	0	0	0.19685	0.0314961	0.165354	0.0944882	0.0629921	0.0393701	0.0393701	0.015748	0.023622	0.00787402	0	0.023622	0.00787402	0.015748	0.023622	0	0.00787402	0.015748	0.0551181	0.110236	0.0944882	0.0944882	0.0629921	0.0866142	0.0629921	0.102362	0.0551181	0.0314961	0.0393701	0.023622	0.00787402	0.0393701	0.00787402	0.015748	0.023622	0.015748	0.023622	0.00787402	-0.0808655
2	2.5	16.7833	1.32732	3.49462	72.1011	6.10821	2.61359	12	0	0	0.18	0	0.12	0.08	0.04	0.1	0.1	0.04	0	0.04	0	0.02	0.04	0	0.06	0	0.02	0	0.06	0.04	0.06	0.1	0.02	0.02	0.1	0.02	0.06	0.02	0.04	0.04	0.08	0.06	0.04	0.02	0.02	0.06	0.04	0	-0.00883062
2	2.5	17.3	1.32732	3.47677	58.025	6.04062	2.56385	43	0	0	0.123188	0.00724638	0.108696	0.123188	0.0869565	0.108696	0.101449	0.0217391	0.0289855	0.0362319	0.0217391	0.0362319	0.0217391	0	0.00724638	0.0144928	0	0.0144928	0.0289855	0.0507246	0.0724638	0.057971	0.0507246	0.123188	0.108696	0.0797101	0.0869565	0.057971	0.0217391	0.0144928	0.0289855	0.0724638	0.0217391	0.0289855	0.00724638	0	0.0217391	0.00724638	-0.0350655
2	2.5	17.5833	1.32732	3.40454	66.9819	5.46502	2.06048	46	0	0	0.215827	0.0431655	0.0935252	0.107914	0.0719424	0.057554	0.0647482	0.0359712	0.0359712	0.0143885	0.0215827	0	0.0215827	0.0215827	0.00719424	0.0215827	0.00719424	0.0143885	0.028777	0.136691	0.0503597	0.0863309	0.115108	0.143885	0.107914	0.0791367	0.0143885	0.0719424	0.0215827	0.00719424	0.0143885	0.0143885	0.00719424	0	0.00719424	0.00719424	0.00719424	0	-0.154416
2	2.5	18.4	1.32732	3.43865	66.6549	5.97888	2.54023	27	0	0	0.186813	0.043956	0.0769231	0.0659341	0.0769231	0.0769231	0.043956	0.032967	0.021978	0.032967	0.021978	0.043956	0.032967	0.021978	0.010989	0.021978	0.010989	0.021978	0.0659341	0.0549451	0.0879121	0.142857	0.120879	0.032967	0.0769231	0.021978	0.0769231	0.043956	0.043956	0	0.032967	0.032967	0.0769231	0.010989	0.010989	0.010989	0.010989	0	-0.0143716
2	2.5	19.6667	1.32732	3.29186	48.5035	5.1874	1.89555	29	0	0	0.0860215	0.0430108	0.16129	0.0752688	0.129032	0.0967742	0.0967742	0.0322581	0.0215054	0.0537634	0.0107527	0.0107527	0.0215054	0	0	0.0215054	0	0.0215054	0.0322581	0.0860215	0.0752688	0.129032	0.0752688	0.0537634	0.0645161	0.0645161	0.0537634	0.0860215	0.0107527	0.0430108	0	0.0322581	0.0215054	0	0.0322581	0.0107527	0.0215054	0.0215054	-0.0937944
2	2.5	20.7333	1.32732	3.49554	64.8038	5.32907	1.83352	48	0	0	0.188811	0.0769231	0.104895	0.118881	0.0769231	0.0629371	0.0629371	0.034965	0.020979	0.013986	0.013986	0.027972	0.020979	0.027972	0.013986	0.00699301	0.00699301	0.00699301	0.0979021	0.0699301	0.118881	0.125874	0.153846	0.041958	0.0769231	0.0839161	0.027972	0.020979	0.013986	0.041958	0.013986	0.013986	0.013986	0.013986	0.020979	0.013986	0	0.00699301	-0.203524
2	2.5	21.8	1.32732	3.35589	59.5123	5.39318	2.03729	41	0	0	0.277778	0.0138889	0.118056	0.118056	0.0694444	0.0625	0.0277778	0.0347222	0.0416667	0.0277778	0.0138889	0.0138889	0.0138889	0.0138889	0.0208333	0.00694444	0.00694444	0	0.0833333	0.0833333	0.0902778	0.131944	0.0625	0.0625	0.0277778	0.0902778	0.0902778	0.0347222	0.0347222	0.00694444	0.0208333	0.0208333	0.0347222	0	0	0.0208333	0	0.00694444	-0.292854
2	3	8.05	1.32732	4.03565	52.9715	8.35512	4.31947	73	0	0	0.317597	0.0686695	0.11588	0.137339	0.055794	0.0472103	0.0343348	0.0257511	0.0300429	0.0128755	0.0214592	0.00858369	0.0171674	0.0128755	0.00429185	0.00429185	0	0.00429185	0.0772532	0.0600858	0.128755	0.133047	0.0944206	0.103004	0.0901288	0.0686695	0.0343348	0.0429185	0.0343348	0.0171674	0.0171674	0.00429185	0.00858369	0.00429185	0	0	0.00858369	0.0171674	-0.476979
2	3	8.23333	1.32732	3.92647	50.2023	7.52267	3.59619	42	0	0	0.253623	0.0869565	0.144928	0.0942029	0.0652174	0.0869565	0.0362319	0.0289855	0.0434783	0.0144928	0.0144928	0.0217391	0.0144928	0.00724638	0.00724638	0.00724638	0	0.00724638	0.0507246	0.0797101	0.0724638	0.101449	0.0797101	0.0797101	0.057971	0.0797101	0.0507246	0.0434783	0.0797101	0.0217391	0.0362319	0.0217391	0.0362319	0.0144928	0.0144928	0.0217391	0.0217391	0	-0.414349
2	3	8.61667	1.32732	4.12219	51.5424	9.03694	4.91475	70	0	0	0.30303	0.112554	0.12987	0.0909091	0.047619	0.047619	0.0562771	0.025974	0.025974	0.030303	0.017316	0.017316	0.00865801	0	0.00865801	0.00865801	0.00865801	0.00865801	0.0519481	0.0909091	0.142857	0.0822511	0.121212	0.0909091	0.0779221	0.0735931	0.047619	0.034632	0.04329	0.017316	0.004329	0.025974	0.012987	0.012987	0.012987	0	0	0	-0.498439
2	3	9.98333	1.32732	4.00498	62.3706	8.33673	4.33174	51	0	0	0.329545	0.0738636	0.176136	0.0909091	0.0738636	0.0340909	0.0284091	0.0284091	0.0340909	0.0113636	0.00568182	0.0170455	0.0113636	0.0113636	0.0113636	0.0170455	0.00568182	0.0113636	0.0852273	0.0568182	0.113636	0.0738636	0.107955	0.0795455	0.0681818	0.0795455	0.0795455	0.0227273	0.0625	0.0113636	0.0397727	0.0227273	0.0170455	0	0.0113636	0.00568182	0.0170455	0	-0.557069
2	3	11.1667	1.32732	3.94261	41.5973	7.33602	3.39341	75	0	0	0.255605	0.0358744	0.161435	0.125561	0.0762332	0.058296	0.0717489	0.0224215	0.044843	0.0269058	0.0134529	0.0134529	0.00896861	0	0	0.0044843	0.00896861	0	0.0762332	0.0852018	0.103139	0.116592	0.103139	0.0896861	0.0627803	0.0807175	0.0717489	0.0403587	0.0179372	0.0358744	0.00896861	0.0134529	0.0179372	0.0044843	0	0	0.0044843	0	-0.398507
2	3	11.6333	1.32732	3.96191	76.2977	6.62366	2.66175	38	0	0	0.212121	0.0833333	0.151515	0.0606061	0.0606061	0.0378788	0.0227273	0.030303	0.0151515	0.0454545	0.0378788	0.0151515	0	0.030303	0.0151515	0.00757576	0	0.0151515	0.030303	0.0833333	0.0833333	0.0833333	0.136364	0.0909091	0.0606061	0.0454545	0.0909091	0.0227273	0.0454545	0.0227273	0.030303	0.00757576	0	0.0454545	0	0.0151515	0.00757576	0	-0.182033
2	3	13.6833	1.32732	3.84057	66.9024	6.49838	2.65781	31	0	0	0.1875	0.0267857	0.160714	0.125	0.0714286	0.0625	0.0446429	0.0625	0	0.0267857	0	0.00892857	0.0178571	0.00892857	0.0267857	0.00892857	0.00892857	0.0178571	0.0446429	0.0446429	0.0803571	0.0714286	0.0535714	0.0714286	0.116071	0.0892857	0.0625	0.0446429	0.0178571	0.0357143	0.0357143	0.0357143	0.0178571	0.00892857	0.0178571	0.0178571	0.00892857	0	-0.188428
2	3	14.0667	1.32732	3.94696	61.0048	6.68356	2.7366	42	0	0	0.172662	0.0431655	0.0647482	0.18705	0.0935252	0.0863309	0.0359712	0.0359712	0.0215827	0.0359712	0.0143885	0.00719424	0.00719424	0.00719424	0.0215827	0.0143885	0.0143885	0.00719424	0.028777	0.057554	0.0863309	0.0935252	0.0719424	0.0647482	0.0719424	0.0791367	0.0791367	0.0503597	0.028777	0.0215827	0.0503597	0.0503597	0.0359712	0	0	0.0143885	0.0143885	0	-0.156676
2	3	14.2	1.32732	4.10976	65.9966	7.27608	3.16632	59	0	0	0.255435	0.0652174	0.0978261	0.0923913	0.0652174	0.0597826	0.0217391	0.0271739	0.0217391	0.0217391	0.0108696	0.0271739	0.0163043	0.0271739	0.0163043	0.0108696	0.0108696	0.0217391	0.0652174	0.0923913	0.119565	0.141304	0.076087	0.076087	0.0597826	0.048913	0.076087	0.0271739	0.0217391	0.0163043	0.0326087	0.0217391	0.0326087	0.00543478	0.00543478	0.00543478	0	0.0271739	-0.229398
2	3	16.9	1.32732	4.02721	65.8503	6.56042	2.53321	35	0	0	0.057377	0.0327869	0.204918	0.0983607	0.0819672	0.057377	0.0819672	0.057377	0.0409836	0.057377	0.0245902	0.0163934	0	0.00819672	0.00819672	0	0.00819672	0.00819672	0.0983607	0.057377	0.131148	0.0655738	0.057377	0.0901639	0.106557	0.0901639	0.0409836	0.0491803	0.0245902	0.0245902	0.00819672	0.0327869	0.00819672	0.0163934	0	0.0245902	0.00819672	0.00819672	-0.03405
2	3	18.8833	1.32732	4.11477	69.2546	6.31752	2.20274	50	0	0	0.106667	0.06	0.12	0.0933333	0.1	0.0266667	0.0466667	0.04	0.0466667	0.0266667	0.0333333	0.04	0.0333333	0.0266667	0.0133333	0.00666667	0.0133333	0	0.0866667	0.1	0.06	0.0933333	0.0733333	0.06	0.0466667	0.1	0.06	0.0666667	0.04	0.0133333	0.04	0.0266667	0.00666667	0.0133333	0.00666667	0	0.0266667	0	0.0186398
2	3	18.9333	1.32732	4.02049	60.959	7.20146	3.18097	43	0	0	0.122581	0.0451613	0.167742	0.122581	0.0967742	0.0709677	0.109677	0.0193548	0.0258065	0.0193548	0.00645161	0.0387097	0	0	0.0129032	0.00645161	0	0.00645161	0.0387097	0.109677	0.109677	0.0774194	0.0903226	0.129032	0.0967742	0.0516129	0.0258065	0.0516129	0.0516129	0.0193548	0.0451613	0.00645161	0.00645161	0.0193548	0	0.00645161	0.0129032	0	-0.178357
2	3	19.05	1.32732	4.04852	66.2866	6.25044	2.20192	23	0	0	0.179775	0.0561798	0.11236	0.146067	0.0449438	0.0674157	0.0449438	0.0337079	0.0224719	0	0.0224719	0.0337079	0	0.0224719	0.011236	0.0224719	0	0	0.0449438	0.134831	0.0898876	0.0561798	0.101124	0.11236	0.0561798	0.0449438	0.0561798	0.0449438	0.0337079	0.0337079	0	0	0.0224719	0.0224719	0.0449438	0.0224719	0.011236	0.011236	-0.126649
2	3	19.7833	1.32732	4.13362	62.5018	6.77223	2.63861	53	0	0	0.217391	0.0496894	0.0745342	0.136646	0.0745342	0.0993789	0.0434783	0.0496894	0.0186335	0.0248447	0.0372671	0.0248447	0.0310559	0.0124224	0.00621118	0.00621118	0	0.0310559	0.0434783	0.118012	0.0993789	0.0931677	0.136646	0.142857	0.0372671	0.068323	0.0186335	0.0186335	0.0372671	0.0434783	0.0310559	0.0124224	0.00621118	0.00621118	0.00621118	0	0.0124224	0	-0.2472
2	3	22.2667	1.32732	4.09034	79.2359	6.18377	2.09343	31	0	0	0.283019	0.0283019	0.0754717	0.0660377	0.0660377	0.0377358	0.0283019	0.0566038	0.0188679	0.0188679	0.00943396	0.0188679	0.00943396	0.00943396	0.0566038	0.0377358	0.0188679	0.0188679	0.0849057	0.0471698	0.0754717	0.103774	0.0754717	0.160377	0.0943396	0.0471698	0.0660377	0.0471698	0.0566038	0.00943396	0.00943396	0.0188679	0.00943396	0.0188679	0.0283019	0	0	0	-0.134217
2	3	22.3667	1.32732	4.19167	62.7818	6.79282	2.60115	68	0	0	0.218274	0.0304569	0.162437	0.121827	0.0761421	0.0609137	0.0507614	0.0152284	0.0507614	0.0152284	0.0253807	0.0253807	0.0203046	0.00507614	0.0101523	0.0101523	0.00507614	0.0152284	0.101523	0.0913706	0.15736	0.106599	0.111675	0.0913706	0.071066	0.0558376	0.0203046	0.0609137	0.0152284	0.0203046	0.0152284	0.0101523	0.0101523	0.00507614	0.00507614	0	0	0.00507614	-0.303286
2	3	22.5667	1.32732	4.03316	78.1882	6.64031	2.60715	45	0	0	0.359712	0.0791367	0.0719424	0.0503597	0.0143885	0.0359712	0.0359712	0.0215827	0.0143885	0.0215827	0.0431655	0.0143885	0.0215827	0	0.0143885	0.0215827	0	0.0143885	0.0647482	0.0863309	0.18705	0.0791367	0.122302	0.100719	0.057554	0.0503597	0.028777	0.0647482	0.0215827	0.0143885	0.0143885	0.00719424	0.00719424	0.0143885	0.0143885	0	0.00719424	0.00719424	-0.331981
2	3	23.2833	1.32732	4.0428	75.368	6.45125	2.40845	34	0	0	0.293103	0.0172414	0.112069	0.0948276	0.0431034	0.0344828	0.00862069	0.0258621	0.0431034	0.0258621	0.0172414	0.00862069	0.0258621	0.0172414	0.0172414	0.0258621	0	0.0258621	0.0689655	0.0775862	0.0775862	0.12931	0.12069	0.0775862	0.0775862	0.0862069	0.0517241	0.0517241	0.00862069	0.0344828	0.00862069	0.0258621	0.0172414	0.00862069	0.0172414	0.00862069	0.0258621	0	-0.205881
2	3	23.6167	1.32732	4.05222	59.8325	6.36956	2.31734	48	0	0	0.169697	0.0606061	0.109091	0.0666667	0.115152	0.127273	0.030303	0.0363636	0.0424242	0.0242424	0.0242424	0.0242424	0.0242424	0.0121212	0.00606061	0.0121212	0	0.0242424	0.0545455	0.0727273	0.0848485	0.10303	0.109091	0.121212	0.0787879	0.0424242	0.0545455	0.030303	0.0484848	0.0121212	0.0363636	0.0181818	0.0181818	0.00606061	0.0121212	0	0.00606061	0.0121212	-0.168328
2	3	23.8333	1.32732	3.97333	47.8666	8.89121	4.91789	68	0	0	0.173709	0.0657277	0.150235	0.103286	0.0938967	0.0892019	0.0375587	0.0375587	0.0469484	0.0187793	0.0328638	0.0234742	0.0140845	0	0	0.00469484	0.00938967	0.00469484	0.0798122	0.0610329	0.0657277	0.0798122	0.0704225	0.0892019	0.0751174	0.0798122	0.0938967	0.0422535	0.0375587	0.0187793	0.0328638	0.0140845	0.028169	0.00469484	0.00938967	0.0187793	0.00938967	0.00469484	-0.25734
2	3.5	8.95	1.32732	4.63983	42.7596	10.2272	5.5874	99	0	0	0.310458	0.0816993	0.150327	0.0980392	0.0653595	0.0392157	0.0326797	0.0457516	0.0326797	0.0196078	0.00980392	0.00980392	0.0130719	0.00980392	0.00653595	0.00326797	0.00980392	0.00653595	0.0816993	0.0882353	0.120915	0.143791	0.127451	0.0947712	0.0915033	0.0620915	0.0326797	0.0228758	0.0326797	0.0228758	0.00653595	0.0130719	0.0130719	0.00653595	0.00326797	0	0.00326797	0	-0.496686
2	3.5	9.13333	1.32732	4.66193	47.2652	9.52066	4.85874	56	0	0	0.202186	0.0874317	0.196721	0.0928962	0.0874317	0.0710383	0.0601093	0.0218579	0	0.0218579	0.0437158	0.0218579	0.00546448	0.010929	0.010929	0.00546448	0.00546448	0	0.0546448	0.0928962	0.10929	0.114754	0.0601093	0.0928962	0.0546448	0.0382514	0.0765027	0.0327869	0.0601093	0.0437158	0.0218579	0.00546448	0.0163934	0.0273224	0.010929	0.00546448	0.0163934	0	-0.392928
2	3.5	9.58333	1.32732	4.64637	46.8095	10.5954	5.94906	85	0	0	0.276978	0.125899	0.136691	0.104317	0.0935252	0.0431655	0.0395683	0.0251799	0.0179856	0.028777	0.0215827	0.0143885	0.0107914	0.00719424	0.00359712	0	0.00359712	0.00719424	0.0683453	0.0935252	0.125899	0.0935252	0.104317	0.122302	0.0611511	0.0467626	0.0359712	0.0503597	0.0323741	0.0251799	0.0215827	0.0251799	0.0143885	0.0107914	0.00719424	0	0.00719424	0.00719424	-0.515624
2	3.5	10.7167	1.32732	4.52079	44.0548	10.0252	5.50436	54	0	0	0.217617	0.0880829	0.196891	0.11399	0.0777202	0.0621762	0.0362694	0.0466321	0.0310881	0.0103627	0.015544	0.015544	0.0103627	0.0103627	0.00518135	0.00518135	0	0.0103627	0.0466321	0.0725389	0.11399	0.0829016	0.0829016	0.0777202	0.0880829	0.0725389	0.0880829	0.0362694	0.015544	0.0362694	0.0103627	0.0207254	0.0259067	0.0207254	0.0207254	0	0.00518135	0.00518135	-0.432499
2	3.5	15.8	1.32732	4.52598	59.2818	9.62108	5.0951	70	0	0	0.259259	0.138889	0.148148	0.101852	0.0925926	0.0416667	0.0416667	0.0324074	0.0185185	0.0185185	0.00925926	0.00925926	0	0.00925926	0.00462963	0.00925926	0	0	0.087963	0.0740741	0.106481	0.134259	0.134259	0.0462963	0.0787037	0.0601852	0.0509259	0.0231481	0.0277778	0.0231481	0.0185185	0.0138889	0.00462963	0.0185185	0.0231481	0.00925926	0.00925926	0.00462963	-0.503613
2	3.5	16.0667	1.32732	4.61392	66.6451	7.55148	2.93757	46	0	0	0.12	0.0266667	0.1	0.14	0.0866667	0.0733333	0.08	0.0466667	0.0266667	0.0266667	0.02	0.0133333	0.0133333	0.02	0.0133333	0.0133333	0.0133333	0.00666667	0.0333333	0.0733333	0.0933333	0.0866667	0.1	0.0666667	0.06	0.0866667	0.06	0.0533333	0.0466667	0.0266667	0.0266667	0.0133333	0.02	0.0133333	0.0133333	0.0133333	0.0133333	0.02	-0.0237398
2	3.5	16.9667	1.32732	4.5865	55.2572	8.10246	3.51596	70	0	0	0.208696	0.0608696	0.0782609	0.0826087	0.0826087	0.0913043	0.0695652	0.0347826	0.0304348	0.0565217	0.026087	0.0173913	0.0130435	0.0130435	0.00869565	0	0.00434783	0.0173913	0.0608696	0.0956522	0.0956522	0.130435	0.0869565	0.0956522	0.0478261	0.0434783	0.0478261	0.0304348	0.0391304	0.0217391	0.0478261	0.0217391	0.0173913	0.00869565	0.026087	0.00434783	0.0130435	0	-0.189804
2	3.5	17.2167	1.32732	4.6501	54.8727	8.70456	4.05446	74	0	0	0.212121	0.108225	0.138528	0.0995671	0.0606061	0.0822511	0.0562771	0.034632	0.021645	0.025974	0.00865801	0.017316	0.012987	0	0.00865801	0.004329	0	0.012987	0.0822511	0.0995671	0.112554	0.12987	0.125541	0.0865801	0.0735931	0.0692641	0.047619	0.017316	0.021645	0.012987	0.017316	0.004329	0.012987	0.012987	0.004329	0.00865801	0.017316	0.004329	-0.346827
2	3.5	20.3667	1.32732	4.6679	68.0005	7.6733	3.0054	27	0	0	0.198113	0.0566038	0.0660377	0.0660377	0.0471698	0.103774	0.00943396	0.0283019	0.0660377	0.0471698	0.00943396	0.00943396	0.0377358	0.0283019	0.0283019	0.0188679	0.0188679	0.0188679	0.0566038	0.0660377	0.103774	0.0849057	0.103774	0.0943396	0.122642	0.0283019	0.0566038	0.0471698	0.0471698	0.0188679	0.0188679	0.0188679	0	0.0188679	0.00943396	0.0377358	0.0188679	0	-0.0276129
2	3.5	20.85	1.32732	4.75645	62.347	8.84899	4.09254	58	0	0	0.131148	0.0382514	0.114754	0.0983607	0.125683	0.0874317	0.0491803	0.0437158	0.0655738	0.0491803	0.010929	0.010929	0.00546448	0.00546448	0.0163934	0.00546448	0.0163934	0.010929	0.0601093	0.0983607	0.0928962	0.0874317	0.0819672	0.0928962	0.0983607	0.0437158	0.0601093	0.0218579	0.0601093	0.0382514	0.0218579	0.0163934	0.0273224	0.0218579	0.00546448	0	0.010929	0.00546448	-0.107763
2	3.5	21.8667	1.32732	4.5201	60.2149	7.85788	3.33777	65	0	0	0.263158	0.0143541	0.138756	0.0382775	0.062201	0.0478469	0.0574163	0.0382775	0.0478469	0.0143541	0.0574163	0.0334928	0	0.0382775	0.0191388	0.0143541	0.0239234	0.00956938	0.0478469	0.129187	0.0909091	0.124402	0.0956938	0.0717703	0.0813397	0.0813397	0.0334928	0.0526316	0.0287081	0.0334928	0.0239234	0.00478469	0.00956938	0.00956938	0.00478469	0.00956938	0.0143541	0.00956938	-0.201376
2	3.5	22.1667	1.32732	4.73087	56.6067	8.7456	4.01473	43	0	0	0.0909091	0.034965	0.118881	0.111888	0.0979021	0.0839161	0.104895	0.0559441	0.034965	0.034965	0.013986	0.041958	0.013986	0	0.00699301	0	0.020979	0.013986	0.048951	0.0909091	0.0769231	0.0769231	0.0699301	0.0769231	0.048951	0.0699301	0.048951	0.0769231	0.0629371	0.027972	0.013986	0.00699301	0.013986	0.027972	0.020979	0.034965	0.013986	0.013986	-0.0422227
2	3.5	23.5333	1.32732	4.40408	77.4234	7.29436	2.89028	53	0	0	0.352201	0.0377358	0.0754717	0.0377358	0.0566038	0.0440252	0.0314465	0.00628931	0.0314465	0.0188679	0.0503145	0.0251572	0.0125786	0.0188679	0.0440252	0.0125786	0.00628931	0.00628931	0.0440252	0.0943396	0.0943396	0.132075	0.132075	0.0566038	0.0628931	0.0503145	0.0566038	0.0566038	0.0251572	0.0251572	0.0503145	0.00628931	0.0251572	0.00628931	0.0125786	0.0188679	0	0.00628931	-0.293608
2	3.5	23.9167	1.32732	4.72236	73.2118	8.16602	3.44366	64	0	0	0.352041	0.0306122	0.0867347	0.0663265	0.0306122	0.0408163	0.0357143	0.0153061	0.0102041	0.0408163	0.0255102	0.0255102	0.0102041	0.0357143	0.0102041	0.0204082	0.0102041	0.0204082	0.0765306	0.0969388	0.0867347	0.153061	0.0816327	0.0918367	0.0969388	0.0306122	0.0459184	0.0510204	0.0408163	0.0204082	0.00510204	0.0357143	0.0153061	0.0153061	0	0	0	0.00510204	-0.307427
2	3.5	24.7833	1.32732	4.72542	64.6546	8.28876	3.56335	56	0	0	0.152047	0.0350877	0.187135	0.0584795	0.116959	0.0643275	0.0643275	0.0292398	0.0526316	0.0233918	0.0116959	0.0175439	0.0175439	0.00584795	0.00584795	0.00584795	0.0175439	0.0175439	0.0526316	0.0701754	0.111111	0.116959	0.122807	0.0994152	0.0467836	0.0760234	0.0760234	0.0350877	0.0409357	0.0350877	0.0116959	0.0116959	0.0233918	0.00584795	0.00584795	0.0233918	0.00584795	0	-0.164975
2	3.5	24.85	1.32732	4.72603	50.4194	8.70451	3.97848	74	0	0	0.174797	0.0528455	0.154472	0.0731707	0.0731707	0.0894309	0.0487805	0.0650407	0.0243902	0.0203252	0.0243902	0.0162602	0.0365854	0.00813008	0.0243902	0.00813008	0.00813008	0.00813008	0.0569106	0.0772358	0.0934959	0.138211	0.117886	0.0813008	0.0813008	0.0772358	0.0325203	0.0447154	0.0406504	0.0365854	0.00813008	0.0325203	0.0203252	0	0.00813008	0	0.00406504	0	-0.189916
2	3.5	25.5333	1.32732	4.7047	79.4003	8.06312	3.35842	42	0	0	0.310078	0.00775194	0.0775194	0.0465116	0.0775194	0.0542636	0.0387597	0.0387597	0.0232558	0.0232558	0.00775194	0.00775194	0.0232558	0	0.0155039	0.0232558	0.0387597	0.0310078	0.0155039	0.0620155	0.0775194	0.0620155	0.0697674	0.108527	0.0930233	0.0775194	0.124031	0.0465116	0.0310078	0.0465116	0.0232558	0.0387597	0.0310078	0.0155039	0	0.0232558	0.00775194	0	-0.176833
2	3.5	25.8333	1.32732	4.65817	54.4678	10.3107	5.6525	87	0	0	0.172662	0.0719424	0.18705	0.0935252	0.111511	0.057554	0.0611511	0.028777	0.0251799	0.00359712	0.0179856	0.0251799	0.00719424	0.00359712	0.00359712	0.00719424	0.00719424	0	0.0791367	0.0827338	0.100719	0.0647482	0.057554	0.0899281	0.107914	0.0863309	0.0683453	0.0251799	0.0359712	0.028777	0.0431655	0.0215827	0.0251799	0.00359712	0.0179856	0.00719424	0	0.00719424	-0.306571
2	3.5	26.8	1.32732	4.72219	76.2717	8.00796	3.28577	41	0	0	0.245902	0.0409836	0.0983607	0.0819672	0.0491803	0.0245902	0.057377	0.0163934	0.0245902	0.0409836	0.0245902	0.00819672	0.0163934	0.0163934	0.0327869	0	0.0163934	0.0245902	0.057377	0.0491803	0.106557	0.0983607	0.0983607	0.114754	0.057377	0.0409836	0.0491803	0.0819672	0.0491803	0.0327869	0.0163934	0.0163934	0.0163934	0.0245902	0.0163934	0.00819672	0.00819672	0	-0.1155
2	3.5	31.9667	1.32732	4.61493	55.6896	6.54074	1.9258	39	0	0	0.0344828	0.0344828	0.0758621	0.0758621	0.0551724	0.0965517	0.103448	0.0758621	0.0827586	0.0344828	0.0551724	0.0206897	0.0206897	0.0137931	0.0275862	0.0275862	0.00689655	0.0275862	0.0689655	0.103448	0.124138	0.0758621	0.0827586	0.0965517	0.0758621	0.0896552	0.0413793	0.0344828	0.0275862	0.0137931	0.0206897	0.0275862	0.00689655	0.0206897	0.00689655	0.0137931	0.00689655	0	0.175743
2	4	9.85	1.32732	5.36488	27.8267	12.8375	7.47266	127	0	0	0.227273	0.125668	0.184492	0.163102	0.0909091	0.0614973	0.040107	0.0187166	0.00534759	0.0106952	0.013369	0.0026738	0.0026738	0.00534759	0.0026738	0	0	0	0.0775401	0.0695187	0.136364	0.13369	0.117647	0.0962567	0.0775401	0.0668449	0.040107	0.0347594	0.0213904	0.0213904	0.0213904	0.00534759	0.00534759	0.0026738	0	0.0026738	0.0026738	0.00534759	-0.526207
2	4	10.2667	1.32732	4.28955	45.182	9.47537	5.18582	54	0	0	0.224719	0.0955056	0.123596	0.134831	0.0786517	0.0617978	0.0674157	0.0449438	0.0449438	0.0224719	0.011236	0	0.011236	0.00561798	0.00561798	0.00561798	0.00561798	0	0.0505618	0.123596	0.0842697	0.101124	0.0505618	0.0842697	0.106742	0.0730337	0.0842697	0.0337079	0.0168539	0.0168539	0.0224719	0.011236	0.0224719	0.0224719	0.011236	0.00561798	0.00561798	0.011236	-0.400227
2	4	10.3	1.32732	5.23214	28.3692	13.0983	7.86615	83	0	0	0.240157	0.102362	0.204724	0.11811	0.122047	0.0472441	0.023622	0.019685	0.023622	0.00787402	0.011811	0.00787402	0.00393701	0.00393701	0.00393701	0.00787402	0.00393701	0.00787402	0.0748031	0.0944882	0.0944882	0.0866142	0.0629921	0.0826772	0.0629921	0.0590551	0.0551181	0.0472441	0.0669291	0.0314961	0.0314961	0.023622	0.0314961	0.00393701	0.011811	0.011811	0.00787402	0.00393701	-0.516183
2	4	11.1667	1.32732	5.30218	35.7337	14.8459	9.54376	99	0	0	0.298193	0.186747	0.153614	0.0903614	0.063253	0.0542169	0.0271084	0.0271084	0.0301205	0.0120482	0.00903614	0.00301205	0.00301205	0.0150602	0	0.00301205	0.00301205	0	0.0572289	0.10241	0.120482	0.0993976	0.0993976	0.0963855	0.0722892	0.060241	0.0451807	0.0451807	0.0120482	0.0301205	0.0271084	0.0150602	0.0060241	0.0120482	0.0120482	0.00301205	0.00301205	0.0060241	-0.642193
2	4	17.2833	1.32732	5.25669	55.7709	10.5401	5.28339	101	0	0	0.235669	0.16879	0.16242	0.105096	0.066879	0.0732484	0.0350318	0.0318471	0.0127389	0.022293	0.00955414	0	0.00636943	0.00318471	0.00636943	0.00636943	0	0.00318471	0.0732484	0.089172	0.140127	0.149682	0.130573	0.0509554	0.0828025	0.0636943	0.0414013	0.0382166	0.0127389	0.0191083	0.0127389	0.0127389	0.00955414	0.00636943	0.00955414	0.00318471	0	0.00636943	-0.521862
2	4	19.2333	1.32732	5.31526	63.7532	10.5101	5.19483	56	0	0	0.0989011	0.0274725	0.115385	0.126374	0.115385	0.0824176	0.0769231	0.032967	0.032967	0.0274725	0.010989	0.032967	0.010989	0.0164835	0.0494505	0	0.00549451	0.0164835	0.0659341	0.0494505	0.0659341	0.0824176	0.120879	0.021978	0.0604396	0.0494505	0.0659341	0.032967	0.0384615	0.0494505	0.0384615	0.032967	0.0164835	0.0494505	0.00549451	0.010989	0.00549451	0.0164835	-0.0317641
2	4	19.5333	1.32732	5.46119	53.5208	10.892	5.43085	71	0	0	0.134694	0.102041	0.118367	0.110204	0.077551	0.077551	0.0979592	0.0244898	0.044898	0.0244898	0.0122449	0.00816327	0.0122449	0.0163265	0.0122449	0.0122449	0.00408163	0.0122449	0.0571429	0.0938776	0.106122	0.0816327	0.126531	0.0979592	0.0653061	0.0816327	0.044898	0.0530612	0.0163265	0.0204082	0.0204082	0.0326531	0.0163265	0.0122449	0.00408163	0.0122449	0.00816327	0.00816327	-0.197585
2	4	22.65	1.32732	5.34549	61.9134	9.36348	4.01799	67	0	0	0.197368	0.0263158	0.114035	0.0394737	0.0745614	0.0526316	0.0701754	0.0526316	0.0482456	0.0307018	0.0350877	0.0219298	0.0263158	0.0175439	0.00438596	0.0175439	0.00877193	0.0263158	0.0438596	0.100877	0.122807	0.109649	0.0745614	0.0964912	0.0745614	0.0526316	0.0526316	0.0350877	0.0394737	0.0131579	0.0307018	0.0175439	0.0175439	0.00438596	0.0175439	0.00438596	0.00877193	0.00877193	-0.0608645
2	4	22.8333	1.32732	5.26489	45.0285	12.4563	7.19143	90	0	0	0.174061	0.0546075	0.167235	0.136519	0.112628	0.0443686	0.0989761	0.0443686	0.0136519	0.0102389	0.0238908	0.00341297	0.00682594	0.00682594	0.00341297	0.00341297	0.00682594	0.00682594	0.0648464	0.0887372	0.0921502	0.0853242	0.0921502	0.0716724	0.0853242	0.0580205	0.0477816	0.0375427	0.0375427	0.0238908	0.0409556	0.0204778	0.0204778	0.0102389	0.0136519	0.0136519	0.0102389	0.0136519	-0.313574
2	4	23.5833	1.32732	5.46092	54.3761	9.63154	4.17063	50	0	0	0.172619	0.0238095	0.107143	0.142857	0.0833333	0.0714286	0.0654762	0.0416667	0.0416667	0.0178571	0.0297619	0.0297619	0.0238095	0.0178571	0.0416667	0.0119048	0	0.00595238	0.047619	0.0833333	0.107143	0.142857	0.10119	0.0952381	0.0892857	0.0654762	0.0535714	0.0178571	0.0357143	0	0.0178571	0.00595238	0.0119048	0.00595238	0.00595238	0.0238095	0	0.00595238	-0.157654
2	4	23.8333	1.32732	5.31329	48.5436	9.93483	4.62153	101	0	0	0.134426	0.0557377	0.140984	0.114754	0.114754	0.0852459	0.0655738	0.0459016	0.042623	0.0327869	0.0262295	0.00327869	0.00983607	0.0163934	0.00655738	0	0.0262295	0.00327869	0.101639	0.0983607	0.0983607	0.140984	0.0918033	0.0983607	0.0786885	0.0491803	0.0459016	0.0327869	0.042623	0.00655738	0.0163934	0.00983607	0.00655738	0	0.00983607	0	0.00327869	0.00327869	-0.202422
2	4	24.2333	1.32732	5.43055	53.556	10.2282	4.79766	58	0	0	0.0985222	0.0394089	0.172414	0.118227	0.108374	0.0935961	0.0541872	0.0394089	0.0541872	0.0246305	0.0246305	0.0147783	0.0246305	0.0246305	0.00985222	0	0.00985222	0	0.0246305	0.0738916	0.108374	0.128079	0.108374	0.103448	0.0492611	0.0640394	0.0591133	0.0344828	0.044335	0.0344828	0.00985222	0.0197044	0.0295567	0.0147783	0.00985222	0.0147783	0.00492611	0.00985222	-0.151024
2	4	24.8667	1.32732	5.53144	69.7728	10.0045	4.47302	72	0	0	0.309091	0.0772727	0.1	0.0681818	0.0545455	0.0409091	0.0363636	0.0272727	0.05	0.0227273	0.00909091	0.0363636	0.00909091	0.0181818	0.00454545	0.0136364	0.00909091	0.0181818	0.0454545	0.131818	0.0772727	0.0954545	0.145455	0.0545455	0.0954545	0.0590909	0.0409091	0.0545455	0.05	0.0181818	0.0136364	0.0136364	0.0227273	0.0136364	0	0	0.00454545	0.00454545	-0.366933
2	4	25.6333	1.32732	5.3294	63.224	9.56403	4.23462	81	0	0	0.272727	0.0606061	0.0952381	0.0735931	0.0649351	0.04329	0.0519481	0.030303	0.04329	0.025974	0.021645	0.017316	0.017316	0.021645	0.030303	0.004329	0.012987	0.017316	0.0649351	0.0995671	0.0952381	0.121212	0.134199	0.0995671	0.0909091	0.0779221	0.038961	0.04329	0.047619	0.025974	0.012987	0.004329	0.00865801	0.00865801	0.004329	0	0	0	-0.283248
2	4	25.8333	1.32732	5.52774	58.8806	9.97908	4.45134	71	0	0	0.133929	0.0491071	0.178571	0.0982143	0.102679	0.0669643	0.0625	0.03125	0.0446429	0.0133929	0.0133929	0.0223214	0.0267857	0.0178571	0.0133929	0.00446429	0.00892857	0.0133929	0.0446429	0.102679	0.133929	0.107143	0.111607	0.0758929	0.0714286	0.0758929	0.0535714	0.0625	0.00446429	0.0357143	0.0178571	0.00446429	0.0223214	0.00446429	0.00446429	0	0.00446429	0.00446429	-0.184484
2	4	26.3667	1.32732	5.16768	30.2298	10.947	5.77933	121	0	0	0.219577	0.0608466	0.161376	0.113757	0.0925926	0.0846561	0.0608466	0.0396825	0.037037	0.031746	0.0132275	0.0132275	0.021164	0	0.00793651	0.0026455	0	0.0026455	0.0634921	0.108466	0.111111	0.145503	0.126984	0.103175	0.0820106	0.0449735	0.0582011	0.026455	0.021164	0.026455	0.010582	0.010582	0.00793651	0.00529101	0	0.00529101	0	0.0026455	-0.379719
2	4	29.1333	1.32732	5.79052	46.1726	13.5512	7.76069	119	0	0	0.162304	0.078534	0.172775	0.078534	0.0706806	0.0759162	0.078534	0.052356	0.026178	0.013089	0.0418848	0.0157068	0.0157068	0.0078534	0.0157068	0.0078534	0.0026178	0.0104712	0.0471204	0.0706806	0.0759162	0.0968586	0.0994764	0.109948	0.0863874	0.0863874	0.065445	0.0445026	0.0183246	0.026178	0.0183246	0.0287958	0.0209424	0.013089	0.0078534	0.0052356	0.0104712	0.0026178	-0.263354
2	4	35.4167	1.32732	5.14939	48.5226	11.0397	5.89034	60	0	0	0.226601	0.0541872	0.152709	0.103448	0.0985222	0.0640394	0.0640394	0.0394089	0.0246305	0.00985222	0.0197044	0.0197044	0.00492611	0.00492611	0.0147783	0.0246305	0.00985222	0	0.0837438	0.103448	0.08867	0.0985222	0.0935961	0.0837438	0.0591133	0.0591133	0.044335	0.0492611	0.0197044	0.0246305	0.0295567	0.0344828	0.0295567	0.00492611	0	0	0.0147783	0.00985222	-0.335603
2	4	38.4167	1.32732	5.58988	55.9166	10.2595	4.66966	55	0	0	0.158824	0.0647059	0.117647	0.0941176	0.1	0.0647059	0.0411765	0.0647059	0.0529412	0.0294118	0.0235294	0.0176471	0.0235294	0.00588235	0.00588235	0.00588235	0.00588235	0.00588235	0.0352941	0.0705882	0.0705882	0.105882	0.117647	0.0705882	0.123529	0.0411765	0.0529412	0.0235294	0.0882353	0.0352941	0.0294118	0.0176471	0.0176471	0.00588235	0.0117647	0.0176471	0	0	-0.160054
1	1	0	1.32732	1.32931	100	1.32931	0	0	0	0	0	0	0	0	0	0	0	0	0	0	0	0	0	0	0	0	0	0	0	0	0	0	0	0	0	0	0	0	0	0	0	0	0	0	0	0	0	0	0
1	1	0	1.32732	1.32732	100	1.32732	0	0	0	0	0	0	0	0	0	0	0	0	0	0	0	0	0	0	0	0	0	0	0	0	0	0	0	0	0	0	0	0	0	0	0	0	0	0	0	0	0	0	0
1	1	0	1.32732	1.33221	99.9236	1.33628	0.00407342	1	0	0	0	0	0	0	0	0	0	0	0	0	0	0	0	0	0	0	0	0	0	0	0	0	0	0	0	0	0	0	0	0	0	0	0	0	0	0	0	0	0
1	1	0	1.32732	1.34598	99.8956	1.34598	0	0	0	0	0	0	0	0	0	0	0	0	0	0	0	0	0	0	0	0	0	0	0	0	0	0	0	0	0	0	0	0	0	0	0	0	0	0	0	0	0	0	0
1	1	0	1.32732	1.32732	100	1.32732	0	0	0	0	0	0	0	0	0	0	0	0	0	0	0	0	0	0	0	0	0	0	0	0	0	0	0	0	0	0	0	0	0	0	0	0	0	0	0	0	0	0	0
1	1	0	1.32732	1.32732	100	1.32732	0	0	0	0	0	0	0	0	0	0	0	0	0	0	0	0	0	0	0	0	0	0	0	0	0	0	0	0	0	0	0	0	0	0	0	0	0	0	0	0	0	0	0
1	1	0	1.32732	1.32732	99.7998	1.34972	0.0223941	1	0	0	0	0	0	0	0	0	0	0	0	0	0	0	0	0	0	0	0	0	0	0	0	0	0	0	0	0	0	0	0	0	0	0	0	0	0	0	0	0	0
1	1	0	1.32732	1.35034	100	1.35034	0	0	0	0	0	0	0	0	0	0	0	0	0	0	0	0	0	0	0	0	0	0	0	0	0	0	0	0	0	0	0	0	0	0	0	0	0	0	0	0	0	0	0
1	1	0	1.32732	1.32806	98.2809	1.32843	0.000368241	2	0	0	0	0	0	0	0	0	0	0	0	0	0	0	0	0	0	0	0	0	0	0	0	0	0	0	0	0	0	0	0	0	0	0	0	0	0	0	0	0	0
1	1	0	1.32732	1.32732	100	1.32732	0	0	0	0	0	0	0	0	0	0	0	0	0	0	0	0	0	0	0	0	0	0	0	0	0	0	0	0	0	0	0	0	0	0	0	0	0	0	0	0	0	0	0
1	1	0	1.32732	1.35396	99.9253	1.35396	0	0	0	0	0	0	0	0	0	0	0	0	0	0	0	0	0	0	0	0	0	0	0	0	0	0	0	0	0	0	0	0	0	0	0	0	0	0	0	0	0	0	0
1	1	0	1.32732	1.32732	100	1.32732	0	0	0	0	0	0	0	0	0	0	0	0	0	0	0	0	0	0	0	0	0	0	0	0	0	0	0	0	0	0	0	0	0	0	0	0	0	0	0	0	0	0	0
1	1	0	1.32732	1.32732	100	1.32732	0	0	0	0	0	0	0	0	0	0	0	0	0	0	0	0	0	0	0	0	0	0	0	0	0	0	0	0	0	0	0	0	0	0	0	0	0	0	0	0	0	0	0
1	1	0	1.32732	1.32732	100	1.32732	0	0	0	0	0	0	0	0	0	0	0	0	0	0	0	0	0	0	0	0	0	0	0	0	0	0	0	0	0	0	0	0	0	0	0	0	0	0	0	0	0	0	0
1	1	0	1.32732	1.32732	100	1.32732	0	0	0	0	0	0	0	0	0	0	0	0	0	0	0	0	0	0	0	0	0	0	0	0	0	0	0	0	0	0	0	0	0	0	0	0	0	0	0	0	0	0	0
1	1	0	1.32732	1.35518	97.7344	1.35518	0	0	0	0	0	0	0	0	0	0	0	0	0	0	0	0	0	0	0	0	0	0	0	0	0	0	0	0	0	0	0	0	0	0	0	0	0	0	0	0	0	0	0
1	1	0	1.32732	1.32732	93.7331	1.32732	0	0	0	0	0	0	0	0	0	0	0	0	0	0	0	0	0	0	0	0	0	0	0	0	0	0	0	0	0	0	0	0	0	0	0	0	0	0	0	0	0	0	0
1	1	0	1.32732	1.32732	72.9801	1.32759	0.000268444	1	0	0	0	0	0	0	0	0	0	0	0	0	0	0	0	0	0	0	0	0	0	0	0	0	0	0	0	0	0	0	0	0	0	0	0	0	0	0	0	0	0
1	1	0	1.32732	1.32732	100	1.32732	0	0	0	0	0	0	0	0	0	0	0	0	0	0	0	0	0	0	0	0	0	0	0	0	0	0	0	0	0	0	0	0	0	0	0	0	0	0	0	0	0	0	0
1	1	0	1.32732	1.32732	80.6126	1.32732	0	0	0	0	0	0	0	0	0	0	0	0	0	0	0	0	0	0	0	0	0	0	0	0	0	0	0	0	0	0	0	0	0	0	0	0	0	0	0	0	0	0	0
1	1.5	2.6	1.32732	1.99335	96.731	2.04269	0.0493437	2	0	0	0	0	0	0	0	0	0	0	0	0	0	0	0	0	0	0	0	0	0	0	0	0	0	0	0	0	0	0	0	0	0	0	0	0	0	0	0	0	0
1	1.5	3.21667	1.32732	2.04181	93.5662	2.12938	0.0875768	1	0	0	0	0	0	0	0	0	0	0	0	0	0	0	0	0	0	0	0	0	0	0	0	0	0	0	0	0	0	0	0	0	0	0	0	0	0	0	0	0	0
1	1.5	4.16667	1.32732	1.99682	98.8167	2.00705	0.010229	1	0	0	0	0	0	0	0	0	0	0	0	0	0	0	0	0	0	0	0	0	0	0	0	0	0	0	0	0	0	0	0	0	0	0	0	0	0	0	0	0	0
1	1.5	4.26667	1.32732	2.00941	92.2025	2.36527	0.355856	9	0	0	0.0434783	0	0.0434783	0.130435	0	0	0.0869565	0.130435	0	0	0	0.0434783	0	0	0	0.0434783	0.0434783	0	0	0	0	0.0869565	0.0869565	0.0434783	0.0869565	0.0434783	0.130435	0.130435	0.0434783	0.0434783	0	0.0434783	0	0	0	0	0.0434783	0.130435	0.724669
1	1.5	4.3	1.32732	2.01651	86.331	2.23367	0.217168	6	0	0	0.0909091	0	0.0454545	0.0454545	0.0909091	0	0.0454545	0.0909091	0	0	0.0454545	0.0454545	0	0.0454545	0	0	0	0	0	0.0909091	0	0.0909091	0.0909091	0.0909091	0	0.0909091	0	0	0	0.0454545	0.0454545	0.0454545	0.0454545	0.0454545	0	0.0454545	0	0	0.590378
1	1.5	5.15	1.32732	2.0564	99.0311	2.0564	0	0	0	0	0	0	0	0	0	0	0	0	0	0	0	0	0	0	0	0	0	0	0	0	0	0	0	0	0	0	0	0	0	0	0	0	0	0	0	0	0	0	0
1	1.5	5.2	1.32732	2.02142	94.8384	2.08417	0.0627467	4	0	0	0	0	0	0	0	0	0.1	0	0	0	0	0	0.05	0.1	0.05	0.05	0	0	0.05	0	0	0	0.05	0.1	0.1	0.1	0.05	0.05	0	0	0.05	0.1	0.05	0.05	0.1	0	0	0	1.12337
1	1.5	6.63333	1.32732	1.90471	80.2885	2.2742	0.369491	5	0	0	0.130435	0.0869565	0.26087	0.0434783	0.130435	0.0869565	0	0.0434783	0	0.0869565	0	0	0	0	0	0	0	0	0	0.130435	0	0.130435	0.0434783	0	0.0434783	0.130435	0.0434783	0.0434783	0	0	0	0	0.0869565	0	0.0434783	0	0.0434783	0.0434783	-0.299677
1	1.5	7	1.32732	1.9932	88.5147	2.07804	0.0848435	4	0	0	0.0526316	0	0.0526316	0	0.0526316	0	0.157895	0	0.157895	0	0	0	0.0526316	0	0	0.0526316	0	0	0.105263	0	0.0526316	0.0526316	0.0526316	0.0526316	0.0526316	0	0.0526316	0	0	0.0526316	0	0.0526316	0.0526316	0	0	0.105263	0.0526316	0	0.719976
1	1.5	7.11667	1.32732	1.97945	74.2365	2.41375	0.434301	13	0	0	0.0731707	0.0731707	0.0243902	0.0731707	0	0.097561	0.0487805	0.0731707	0.0731707	0.0487805	0.0243902	0.0243902	0.0243902	0	0	0.0487805	0.0243902	0	0.097561	0.0243902	0.0243902	0.097561	0.0487805	0.0731707	0.097561	0.0731707	0.0731707	0.0487805	0.0243902	0.0243902	0.0487805	0.0243902	0.0243902	0.0487805	0	0.0243902	0	0	0.413454
1	1.5	7.11667	1.32732	2.11621	86.2037	2.47853	0.36232	18	0	0	0.0576923	0	0.0384615	0.0192308	0.0384615	0.0769231	0.0576923	0.0961538	0.0576923	0	0.0384615	0.0384615	0.0384615	0.0384615	0	0.0192308	0.0192308	0.0192308	0.0192308	0.0769231	0.0961538	0.0961538	0.0576923	0.0769231	0.115385	0.0576923	0.0576923	0.0384615	0.0192308	0.0384615	0.0384615	0.0192308	0.0192308	0.0192308	0.0384615	0.0384615	0	0.0192308	0.552429
1	1.5	7.23333	1.32732	1.97785	85.6245	2.23345	0.255607	5	0	0	0.136364	0	0.136364	0	0.136364	0.0454545	0.0454545	0.0454545	0	0.0454545	0	0	0	0.0454545	0.0454545	0	0	0	0	0	0.0909091	0.0454545	0.0454545	0.136364	0.0909091	0.0909091	0.0454545	0	0	0.0454545	0.0454545	0	0.0454545	0.136364	0.0454545	0.0909091	0	0	0.296394
1	1.5	7.86667	1.32732	1.95558	87.1046	1.98846	0.0328712	2	0	0	0	0	0	0	0.0526316	0	0.105263	0.0526316	0.0526316	0	0.0526316	0	0.0526316	0	0	0	0	0	0.0526316	0	0.105263	0.0526316	0.105263	0	0.0526316	0	0.105263	0.105263	0.157895	0	0.0526316	0	0.0526316	0.0526316	0	0	0	0	1.15861
1	1.5	8.25	1.32732	1.97785	79.3928	2.35941	0.381558	14	0	0	0.0625	0.0208333	0.0625	0.104167	0.0416667	0.0833333	0.0625	0	0.0208333	0.0416667	0	0.0416667	0	0.0625	0.0416667	0	0.0208333	0.0208333	0.0208333	0.1875	0.0416667	0.104167	0.0833333	0.0416667	0.0833333	0.0416667	0.0625	0.0208333	0.0416667	0.0416667	0.0208333	0.0416667	0	0.0208333	0	0	0	0.0208333	0.416532
1	1.5	9.41667	1.32732	1.985	93.3216	1.99826	0.0132567	1	0	0	0	0	0	0	0	0	0	0	0	0	0	0	0	0	0	0	0	0	0	0	0	0	0	0	0	0	0	0	0	0	0	0	0	0	0	0	0	0	0
1	1.5	10.2167	1.32732	1.95834	95.3775	2.06709	0.108744	3	0	0	0	0	0.0588235	0	0.0588235	0	0	0.0588235	0.0588235	0	0	0	0	0	0	0	0	0.0588235	0	0.0588235	0.0588235	0	0.0588235	0	0.176471	0.176471	0.117647	0.0588235	0	0	0.0588235	0	0	0	0	0	0	0	1.13451
1	1.5	10.7833	1.32732	2.02038	74.8932	2.19094	0.170555	8	0	0	0.0322581	0.0645161	0.193548	0.0322581	0	0.16129	0.0645161	0	0	0	0	0	0.0322581	0.0645161	0.0322581	0	0	0	0.0645161	0.0645161	0.129032	0	0.0322581	0	0.0322581	0.0645161	0.0967742	0.0967742	0	0	0	0.0322581	0.0645161	0.0322581	0	0	0.0322581	0	0.307654
1	1.5	10.85	1.32732	1.99695	77.0678	2.19645	0.199496	4	0	0	0	0	0.157895	0	0.105263	0.0526316	0.105263	0	0.105263	0	0	0	0.0526316	0	0	0.0526316	0.0526316	0	0	0.0526316	0.0526316	0.105263	0.105263	0.105263	0.0526316	0	0.105263	0	0.0526316	0.157895	0.0526316	0	0	0.0526316	0	0	0	0	0.471614
1	1.5	12.5833	1.32732	1.95005	80.5591	2.08464	0.134586	5	0	0	0.15	0.1	0	0.05	0.15	0	0.05	0	0.1	0	0.05	0	0.05	0	0	0	0	0	0	0.05	0.1	0.1	0.05	0.05	0.05	0.05	0	0.1	0	0	0	0	0	0.05	0.05	0	0.1	0	0.247235
1	1.5	13.9	1.32732	2.01051	76.0531	2.16017	0.149658	4	0	0	0	0.0416667	0	0	0	0	0.0416667	0	0	0	0	0.0833333	0.0416667	0.0416667	0	0.0416667	0.0416667	0	0	0.0416667	0.125	0.0833333	0.0833333	0	0.0416667	0	0	0.0416667	0.0833333	0	0.0416667	0	0.0416667	0.0416667	0.0416667	0	0	0	1.14559
1	2	6.18333	1.32732	2.66787	80.0973	3.72486	1.05699	17	0	0	0.254545	0.0545455	0.0545455	0.109091	0.0727273	0.0909091	0.0181818	0.0181818	0.0181818	0.0181818	0.0545455	0.0181818	0.0181818	0	0.0363636	0	0	0	0.0181818	0.109091	0.127273	0.0909091	0.0727273	0.145455	0.0181818	0.0363636	0.0909091	0.127273	0.0181818	0.0181818	0.0181818	0.0181818	0	0	0	0	0.0545455	0	-0.181489
1	2	7.4	1.32732	2.67515	78.8516	3.7521	1.07695	18	0	0	0.188406	0.0144928	0.057971	0.0434783	0.0434783	0.057971	0.0434783	0.0289855	0.0434783	0	0.0289855	0.0289855	0.0144928	0.0724638	0.0144928	0.057971	0.0289855	0.0144928	0.101449	0.057971	0.0869565	0.0869565	0.0724638	0.0869565	0.0869565	0.0434783	0.0434783	0.0434783	0.0869565	0.0144928	0.0434783	0.0434783	0.0144928	0	0	0	0	0	0.219431
1	2	8.48333	1.32732	2.67773	92.4536	3.54263	0.864902	21	0	0	0.203125	0.015625	0.03125	0	0.0625	0.03125	0.046875	0.03125	0.03125	0.046875	0.03125	0.03125	0.015625	0.015625	0.046875	0.03125	0.03125	0.015625	0.03125	0.171875	0.046875	0.078125	0.078125	0.0625	0.015625	0.09375	0.078125	0.109375	0.03125	0.03125	0.03125	0	0.03125	0	0.015625	0.015625	0.015625	0	0.31977
1	2	8.66667	1.32732	2.61699	70.0734	3.77868	1.1617	16	0	0	0.264151	0.0188679	0.132075	0.0566038	0.0943396	0.0377358	0.0943396	0.0566038	0.0377358	0.0754717	0.0377358	0	0	0.0188679	0	0	0	0	0.0377358	0.0754717	0.113208	0.113208	0.0566038	0.0754717	0.0754717	0.0754717	0.113208	0.0754717	0	0.0188679	0.0188679	0.0377358	0	0	0.0188679	0.0188679	0	0	-0.315883
1	2	8.66667	1.32732	2.61084	70.7806	3.79598	1.18514	23	0	0	0.390244	0.0243902	0.0487805	0.0365854	0.0365854	0.0365854	0.0731707	0.0243902	0.0243902	0.0121951	0	0.0365854	0.0365854	0.0121951	0.0365854	0	0	0	0.0365854	0.0853659	0.0609756	0.121951	0.109756	0.109756	0.0487805	0.0609756	0.0487805	0.0121951	0.0487805	0.0731707	0.0487805	0.0121951	0.0243902	0.0121951	0	0.0365854	0	0	-0.299682
1	2	9.73333	1.32732	2.59456	71.3243	3.44652	0.851955	18	0	0	0.193548	0.0645161	0.145161	0.0806452	0.0806452	0.0645161	0.0645161	0.016129	0.0322581	0.0483871	0	0.0483871	0	0	0.0322581	0	0	0	0.0483871	0.0806452	0.0967742	0.0806452	0.16129	0.0322581	0.129032	0.0483871	0.0645161	0.0483871	0.0322581	0.0322581	0.016129	0.016129	0	0.0322581	0	0.016129	0	0	-0.227515
1	2	10.2167	1.32732	2.7261	72.5558	3.77566	1.04955	25	0	0	0.222222	0.0666667	0.0888889	0.0222222	0.0888889	0.0333333	0.0333333	0.0444444	0.0444444	0.0333333	0.0333333	0.0333333	0.0222222	0.0222222	0.0333333	0	0.0111111	0	0.0333333	0.1	0.122222	0.0777778	0.1	0.144444	0.0555556	0.1	0.0222222	0.0111111	0.0444444	0.0333333	0.0444444	0.0111111	0.0111111	0	0	0	0.0222222	0.0222222	-0.0527315
1	2	11.4667	1.32732	2.71032	75.2906	3.72895	1.01862	17	0	0	0.137931	0.0344828	0.137931	0.0862069	0.0862069	0.0344828	0.0344828	0	0.0344828	0.0517241	0.0344828	0.0172414	0.0689655	0	0.0517241	0	0	0.0172414	0.0344828	0.0689655	0.0862069	0.0862069	0.12069	0.12069	0.0517241	0.0344828	0.0344828	0.0344828	0.0172414	0.0517241	0.0344828	0.103448	0	0	0	0.0344828	0.0172414	0.0172414	0.0127859
1	2	12.3167	1.32732	2.64157	83.8087	3.48461	0.843045	24	0	0	0.135802	0.0123457	0.0987654	0.037037	0.0740741	0.0740741	0.0493827	0	0.0617284	0.0246914	0.037037	0.0123457	0.0123457	0.0246914	0.037037	0.0246914	0.0493827	0.037037	0.0246914	0.0617284	0.0864198	0.135802	0.123457	0.135802	0.0617284	0.037037	0.0246914	0.0246914	0.0246914	0.0493827	0.0123457	0.0246914	0.037037	0	0.0123457	0.0123457	0.0123457	0.0123457	0.215895
1	2	13.8	1.32732	2.54929	67.3081	3.6981	1.14881	20	0	0	0.216216	0.0405405	0.135135	0.0675676	0.121622	0.027027	0.027027	0.0405405	0.0675676	0.0135135	0	0.0135135	0.0135135	0.027027	0	0	0	0.0135135	0.0405405	0.0675676	0.121622	0.108108	0.027027	0.0405405	0.027027	0.0540541	0.121622	0.0675676	0.135135	0.0405405	0.0135135	0	0	0.0135135	0.0405405	0	0	0.0405405	-0.159062
1	2	15.2	1.32732	2.57818	89.0292	3.07586	0.497679	5	0	0	0.047619	0	0	0	0	0.047619	0.047619	0.047619	0.047619	0	0.047619	0.047619	0	0.047619	0.047619	0	0.047619	0	0	0	0.047619	0.047619	0.047619	0	0.047619	0.047619	0	0.047619	0.0952381	0.047619	0.047619	0.047619	0	0	0	0.047619	0	0.047619	0.926572
1	2	15.7833	1.32732	2.65902	73.8462	3.55362	0.894598	38	0	0	0.0894309	0.0243902	0.097561	0.0569106	0.0813008	0.0650407	0.0569106	0.0650407	0.0487805	0.0406504	0.0325203	0.0243902	0.0487805	0.0162602	0.0406504	0.00813008	0.0162602	0.00813008	0.097561	0.097561	0.0731707	0.130081	0.113821	0.0487805	0.0569106	0.0894309	0.0406504	0.0406504	0.0243902	0.0325203	0.0243902	0.00813008	0.00813008	0.00813008	0.00813008	0	0	0	0.169932
1	2	15.8333	1.32732	2.65104	70.5204	3.70679	1.05575	23	0	0	0.189189	0.0135135	0.0945946	0.108108	0.0540541	0.0810811	0.0675676	0.027027	0.0135135	0.027027	0.0405405	0.0135135	0.0135135	0	0.0135135	0.0675676	0	0	0.027027	0.108108	0.121622	0.148649	0.108108	0.0945946	0.027027	0.0675676	0.0405405	0.0135135	0.027027	0.0675676	0.027027	0.0135135	0.0135135	0	0.0135135	0.027027	0	0	-0.0189181
1	2	15.9333	1.32732	2.57419	62.3274	3.07186	0.497677	10	0	0	0.0588235	0.0196078	0.0980392	0.117647	0.137255	0.0784314	0.0588235	0.0588235	0.0392157	0.0392157	0.0588235	0.0196078	0	0	0.0392157	0	0	0.0196078	0.0392157	0.0392157	0.0784314	0.117647	0.0980392	0.0784314	0.0392157	0.117647	0.0196078	0.0392157	0.0196078	0.0392157	0	0.0196078	0.0392157	0.0392157	0.0392157	0.0196078	0	0.0196078	0.0703456
1	2	16.4333	1.32732	2.56485	66.1236	2.96931	0.404465	8	0	0	0.047619	0	0.119048	0.0714286	0.0714286	0.142857	0.0714286	0.0952381	0.047619	0.0238095	0.0238095	0	0.0238095	0.0238095	0	0.0238095	0.0238095	0.0238095	0	0	0.0714286	0.190476	0.0952381	0.0714286	0.0714286	0.0952381	0.047619	0.0238095	0	0.0238095	0.047619	0	0.047619	0.0238095	0	0.0238095	0	0.047619	0.170875
1	2	16.6167	1.32732	2.68254	77.6124	4.12202	1.43949	17	0	0	0.176471	0.0392157	0.156863	0.0980392	0.0784314	0.137255	0.0392157	0	0	0.0392157	0	0.0196078	0	0.0196078	0	0	0	0	0	0.0392157	0.117647	0.0588235	0.0784314	0.0392157	0.0588235	0.0588235	0.0784314	0	0.0784314	0.0588235	0.0392157	0.0588235	0.0784314	0	0.0196078	0	0.0392157	0.0392157	-0.164861
1	2	17.7833	1.32732	2.76873	70.0698	3.7095	0.940763	26	0	0	0.179775	0.0561798	0.11236	0.0337079	0.0786517	0.0224719	0.0898876	0.0786517	0.011236	0.0449438	0.011236	0	0.0337079	0.0224719	0.011236	0	0	0.0224719	0.011236	0.0786517	0.11236	0.0674157	0.101124	0.11236	0.0561798	0.0786517	0.0224719	0.0674157	0.011236	0.0224719	0.0449438	0.0224719	0	0.0337079	0.0224719	0.011236	0.011236	0	-0.0160345
1	2	20.1833	1.32732	2.65548	68.451	3.73422	1.07874	28	0	0	0.245098	0.0588235	0.0784314	0.0588235	0.0784314	0.0980392	0.0392157	0.0588235	0.0392157	0	0.0392157	0.00980392	0.00980392	0.00980392	0.0294118	0	0.00980392	0	0.0588235	0.0588235	0.0882353	0.107843	0.0980392	0.137255	0.0588235	0.0686275	0.0588235	0.0784314	0.00980392	0.0294118	0.00980392	0.0294118	0.0294118	0	0	0	0.0196078	0	-0.199255
1	2	20.25	1.32732	2.72143	64.9144	3.68952	0.968094	30	0	0	0.164948	0.0412371	0.123711	0.0824742	0.0412371	0.0618557	0.0412371	0.0412371	0.0824742	0.0412371	0.0103093	0.0412371	0	0	0.0103093	0	0.0103093	0.0206186	0.0618557	0.0206186	0.154639	0.113402	0.103093	0.0721649	0.0412371	0.0927835	0.0515464	0.0412371	0.0206186	0.0412371	0	0.0206186	0.0103093	0.0206186	0.0515464	0.0103093	0.0309278	0	-0.00285702
1	2	23.15	1.32732	2.49807	71.0681	2.92693	0.428865	16	0	0	0.05	0.0333333	0.0666667	0.0666667	0.15	0.116667	0.05	0.0666667	0.0833333	0.0166667	0	0.05	0.0166667	0.0166667	0	0	0.0166667	0.0166667	0.05	0.0166667	0.0333333	0.116667	0.0166667	0.0833333	0.0833333	0.05	0.05	0.1	0.0333333	0.0333333	0.05	0.0166667	0.0166667	0.05	0.0166667	0.0333333	0.0166667	0.05	0.148608
1	2.5	9.2	1.32732	3.44155	62.777	5.7319	2.29035	27	0	0	0.3	0.0888889	0.0888889	0.155556	0.0333333	0.0777778	0.0222222	0	0.0444444	0.0222222	0.0333333	0	0	0.0333333	0	0.0222222	0.0111111	0	0.111111	0.0777778	0.0555556	0.0888889	0.111111	0.111111	0.0888889	0.0666667	0.0666667	0.0555556	0.0111111	0.0333333	0.0222222	0	0.0111111	0.0111111	0.0222222	0.0111111	0	0	-0.451719
1	2.5	9.88333	1.32732	3.39843	72.5618	5.0622	1.66377	19	0	0	0.265823	0.0379747	0.0886076	0.0632911	0.0632911	0.0506329	0.0379747	0	0.0886076	0.0126582	0.0126582	0	0.0253165	0.0379747	0	0	0.0126582	0	0.0632911	0.0759494	0.0759494	0.113924	0.0759494	0.0632911	0.0632911	0.0886076	0.0126582	0.0759494	0.0253165	0.0253165	0.0379747	0.0126582	0.0379747	0.0253165	0.0126582	0	0.0126582	0.0253165	-0.149207
1	2.5	10.3667	1.32732	3.33826	63.0192	5.78558	2.44732	28	0	0	0.34	0.03	0.03	0.07	0.12	0.07	0.02	0.03	0.04	0.02	0.06	0.02	0.02	0	0	0	0	0.02	0.03	0.07	0.11	0.1	0.07	0.12	0.07	0.04	0.03	0.03	0.09	0.03	0.05	0.01	0.04	0	0.01	0.01	0.01	0.03	-0.327819
1	2.5	11.6	1.32732	3.3457	69.4101	4.97731	1.63161	17	0	0	0.133333	0.0666667	0.133333	0.0833333	0.05	0.0833333	0.1	0	0.0833333	0.0333333	0.0333333	0.0166667	0	0.0333333	0	0	0.0166667	0	0.0166667	0.05	0.05	0.0333333	0.1	0.15	0.05	0.05	0.1	0.0166667	0.05	0.0833333	0.05	0	0.05	0.0333333	0.05	0.0333333	0	0	-0.106962
1	2.5	13.6667	1.32732	3.3081	67.4054	4.99544	1.68734	20	0	0	0.205479	0.0273973	0.191781	0.0821918	0.0821918	0.0273973	0.0684932	0.0273973	0	0.0410959	0.0136986	0.0136986	0.0136986	0	0.0410959	0.0273973	0	0.0136986	0.0273973	0.0410959	0.136986	0.0547945	0.0684932	0.0958904	0.0684932	0.0684932	0.0273973	0.0684932	0.0410959	0.0273973	0.0136986	0.0547945	0.0410959	0.0136986	0.0136986	0.0136986	0.0136986	0	-0.218635
1	2.5	17	1.32732	3.20729	82.6391	4.93201	1.72472	17	0	0	0.225806	0.016129	0.129032	0.129032	0.129032	0.016129	0	0	0.016129	0	0.0322581	0.016129	0	0	0	0.016129	0.0322581	0.016129	0.0322581	0.0645161	0.0645161	0.112903	0.0967742	0.0322581	0.112903	0.0645161	0.016129	0.0483871	0.0645161	0.0322581	0.0322581	0.0483871	0	0.016129	0.0322581	0	0.016129	0	-0.124887
1	2.5	17.35	1.32732	3.32308	89.3118	4.35946	1.03638	14	0	0	0.0377358	0	0.132075	0.0566038	0.0566038	0.0377358	0.0377358	0.0754717	0.0754717	0.0943396	0.0188679	0.0377358	0.0188679	0.0188679	0.0377358	0	0.0188679	0.0377358	0.0566038	0.0754717	0.0377358	0.150943	0.0188679	0.0188679	0.113208	0.0377358	0.0377358	0.0754717	0.0188679	0.0377358	0.0754717	0.0188679	0.0377358	0.0377358	0.0188679	0.0188679	0.0188679	0	0.31098
1	2.5	17.4667	1.32732	3.31679	68.2507	5.27372	1.95693	30	0	0	0.205607	0.0747664	0.121495	0.0934579	0.046729	0.0841121	0.046729	0.046729	0.0186916	0.0373832	0.0280374	0	0.0186916	0	0.0280374	0.0186916	0	0.00934579	0.0560748	0.0560748	0.0560748	0.11215	0.0841121	0.0934579	0.0654206	0.0747664	0.0747664	0.0654206	0.0186916	0.0280374	0.0373832	0.0280374	0.0186916	0.0373832	0.00934579	0	0	0	-0.199475
1	2.5	18.3667	1.32732	3.3887	74.11	3.93023	0.541526	14	0	0	0.0943396	0.0754717	0.113208	0.0566038	0.0754717	0.0943396	0.0377358	0.0188679	0	0.0566038	0.0188679	0.0377358	0.0377358	0	0	0.0377358	0.0377358	0.0188679	0.113208	0.0943396	0.0943396	0.132075	0.0188679	0.0377358	0	0.0566038	0.0188679	0.0188679	0	0.0188679	0.0377358	0.0188679	0.0188679	0.0943396	0.0188679	0.0377358	0	0.0188679	0.102569
1	2.5	18.5167	1.32732	3.34991	72.6625	5.22341	1.8735	26	0	0	0.270588	0.0588235	0.164706	0.105882	0.0588235	0.0352941	0.0352941	0	0.0235294	0.0235294	0.0235294	0.0235294	0	0	0	0.0235294	0.0117647	0	0.0588235	0.0705882	0.0588235	0.152941	0.105882	0.0705882	0.0823529	0.0235294	0.0588235	0.0235294	0.0352941	0.0235294	0.0235294	0	0.0235294	0.0235294	0.0235294	0.0117647	0.0117647	0.0235294	-0.362029
1	2.5	18.6667	1.32732	3.31499	74.5955	5.41323	2.09825	38	0	0	0.394958	0.0252101	0.10084	0.0504202	0.0840336	0.0252101	0.0168067	0.00840336	0.00840336	0	0.0336134	0.0168067	0.0168067	0.00840336	0.0168067	0.00840336	0.0168067	0.0168067	0.0252101	0.0672269	0.109244	0.092437	0.134454	0.109244	0.0504202	0.0336134	0.0420168	0.0756303	0.0504202	0.0336134	0.0336134	0.0168067	0.0252101	0.0420168	0.00840336	0	0	0	-0.395836
1	2.5	19.1667	1.32732	3.41511	70.1865	5.10077	1.68566	41	0	0	0.124031	0.0232558	0.100775	0.0697674	0.116279	0.0542636	0.0697674	0.0232558	0.0465116	0.0542636	0.00775194	0.0232558	0.00775194	0.00775194	0.0310078	0.0155039	0.00775194	0.00775194	0.0620155	0.0930233	0.0542636	0.100775	0.0542636	0.0697674	0.0930233	0.0620155	0.0387597	0.0620155	0.0387597	0.0387597	0.0155039	0.0155039	0.0155039	0.0232558	0.0387597	0.0155039	0.00775194	0.0232558	0.0924273
1	2.5	19.7333	1.32732	3.40414	62.2151	6.09691	2.69276	44	0	0	0.2	0.0148148	0.133333	0.0814815	0.0814815	0.0666667	0.0592593	0.0740741	0.037037	0.0296296	0.0444444	0.0148148	0	0.00740741	0.0222222	0.00740741	0.00740741	0.00740741	0.0222222	0.0814815	0.0888889	0.0962963	0.0888889	0.0962963	0.0888889	0.0592593	0.0740741	0.0296296	0.0296296	0.0296296	0.0296296	0.0296296	0.0296296	0.0222222	0.0148148	0.0148148	0.0148148	0.00740741	-0.163993
1	2.5	19.8	1.32732	3.35099	76.3132	4.34597	0.994986	15	0	0	0.0983607	0.0491803	0.131148	0.0983607	0.0491803	0.0491803	0.0655738	0.0327869	0.0327869	0.0327869	0.0327869	0.0327869	0	0	0	0.0491803	0	0	0.0327869	0.0983607	0.0163934	0.0983607	0.0819672	0.0491803	0.0491803	0.0655738	0.114754	0.0163934	0.0491803	0.0491803	0.0163934	0.0491803	0.0327869	0.0491803	0.0327869	0.0163934	0	0	0.129722
1	2.5	19.8833	1.32732	3.34143	70.6636	4.38767	1.04624	25	0	0	0.0967742	0.0537634	0.0967742	0.0967742	0	0.0537634	0.0645161	0.0645161	0.0537634	0.0322581	0.0537634	0.0430108	0.0322581	0.0322581	0.0107527	0.0322581	0.0215054	0	0.0537634	0.0537634	0.0752688	0.107527	0.0860215	0.11828	0.0645161	0.0430108	0.0645161	0.0537634	0.0430108	0.0215054	0.0107527	0	0.0215054	0	0.0215054	0.0322581	0.0430108	0.0107527	0.154867
1	2.5	21.0833	1.32732	3.13998	60.1357	4.17323	1.03326	28	0	0	0.163265	0	0.122449	0.122449	0.112245	0.0510204	0.0918367	0.0306122	0.0204082	0.0816327	0.0102041	0.0102041	0.0102041	0.0102041	0.0204082	0.0204082	0	0	0.0612245	0.0918367	0.102041	0.0816327	0.0612245	0.112245	0.0612245	0.0204082	0.0714286	0.0306122	0	0.0612245	0.0306122	0.0306122	0.0102041	0.0204082	0	0.0102041	0	0.0204082	-0.105954
1	2.5	22.5167	1.32732	3.36707	74.1359	4.3121	0.94503	29	0	0	0.1	0.04	0.06	0.1	0.1	0.08	0.09	0.03	0.03	0.06	0.03	0.03	0	0.02	0.02	0.02	0	0	0.06	0.08	0.1	0.1	0.08	0.09	0.06	0.08	0.05	0.03	0.03	0.04	0.01	0.06	0.03	0	0.01	0	0.02	0	0.0983499
1	2.5	22.65	1.32732	3.23706	79.2757	4.70418	1.46711	33	0	0	0.0940171	0.00854701	0.025641	0.0769231	0.0940171	0.0683761	0.0769231	0.017094	0.034188	0.025641	0.0598291	0.0598291	0.025641	0.034188	0.025641	0.0512821	0.017094	0.034188	0.0598291	0.0940171	0.0683761	0.0940171	0.0940171	0.042735	0.042735	0.0683761	0.0598291	0.0769231	0.0769231	0.017094	0.025641	0.00854701	0.0512821	0.025641	0	0	0	0.00854701	0.291418
1	2.5	25.1	1.32732	3.27736	82.084	4.08587	0.808511	24	0	0	0.0263158	0.0263158	0.0394737	0.0526316	0.0657895	0.0526316	0.0394737	0.0657895	0.0394737	0.0657895	0.0657895	0.0263158	0.0131579	0.0263158	0.0263158	0.0394737	0.0131579	0.0526316	0.0657895	0.0657895	0.0526316	0.118421	0.0526316	0.0657895	0.0789474	0.0394737	0.0394737	0.0789474	0.0921053	0.0263158	0.0526316	0.0131579	0	0.0131579	0	0	0.0263158	0	0.474368
1	2.5	25.55	1.32732	3.37998	68.5136	4.40981	1.02983	28	0	0	0.040404	0.030303	0.0606061	0.020202	0.0606061	0.040404	0.0808081	0.0505051	0.0606061	0.0808081	0.040404	0.040404	0.040404	0.040404	0.0606061	0.010101	0.030303	0.030303	0.030303	0.0707071	0.111111	0.111111	0.0808081	0.0707071	0.0707071	0.040404	0.0606061	0.0505051	0.020202	0.040404	0.020202	0.0505051	0.020202	0.010101	0.010101	0	0	0.010101	0.376235
1	3	10.15	1.32732	4.01667	76.9529	5.91818	1.9015	26	0	0	0.3125	0.114583	0.0833333	0.0520833	0.0520833	0.0520833	0.0104167	0.0416667	0.0208333	0.0104167	0.03125	0.0416667	0.0208333	0.0208333	0	0.0104167	0	0.03125	0.0729167	0.0625	0.0625	0.104167	0.0520833	0.104167	0.114583	0.0729167	0.0208333	0.0833333	0	0.03125	0.0520833	0.0208333	0.0104167	0.03125	0.0208333	0.0104167	0	0	-0.39352
1	3	11.3833	1.32732	4.11357	47.1257	8.07976	3.96619	49	0	0	0.191083	0.0573248	0.10828	0.11465	0.121019	0.0700637	0.044586	0.0382166	0.0191083	0.0382166	0.0509554	0.0382166	0.00636943	0.00636943	0	0.00636943	0.0191083	0.00636943	0.0509554	0.0509554	0.140127	0.133758	0.0636943	0.133758	0.0700637	0.0509554	0.0382166	0.0191083	0.044586	0.0509554	0.0254777	0.0191083	0.0254777	0	0.00636943	0.0254777	0	0	-0.249009
1	3	11.8	1.32732	4.03212	59.3376	7.62019	3.58808	36	0	0	0.251969	0.0472441	0.0944882	0.110236	0.0866142	0.0551181	0.0393701	0.0472441	0.0472441	0.0314961	0.015748	0.0314961	0.00787402	0	0.023622	0.023622	0.023622	0.00787402	0.0629921	0.0551181	0.0708661	0.102362	0.110236	0.0472441	0.0866142	0.0708661	0.0629921	0.0393701	0.023622	0.0551181	0.015748	0.015748	0.015748	0.0314961	0.0314961	0.015748	0.015748	0.023622	-0.282176
1	3	12.9333	1.32732	3.95407	56.1244	6.01725	2.06319	36	0	0	0.115044	0.079646	0.123894	0.123894	0.0707965	0.123894	0.0530973	0.0442478	0.0707965	0.0353982	0.0353982	0.0176991	0.00884956	0	0.0265487	0	0.00884956	0.00884956	0.079646	0.0353982	0.0973451	0.0707965	0.150442	0.0884956	0.0530973	0.0619469	0.0442478	0.0353982	0.0353982	0.0353982	0.0176991	0.0442478	0.0176991	0.00884956	0.0265487	0.0176991	0	0	-0.186101
1	3	17.8333	1.32732	4.07153	63.4581	7.50228	3.43075	26	0	0	0.101852	0.0277778	0.0833333	0.101852	0.111111	0.0740741	0.0555556	0.0740741	0.0648148	0.0185185	0.00925926	0.0185185	0.0185185	0.0185185	0.0185185	0.037037	0.0555556	0.0185185	0.0185185	0.0740741	0.0833333	0.148148	0.0462963	0.0925926	0.0833333	0.0648148	0.0740741	0.0185185	0.0462963	0.0277778	0.00925926	0.0462963	0.00925926	0.0277778	0	0.0277778	0	0.00925926	0.0404394
1	3	18.8333	1.32732	3.88427	83.9679	5.50343	1.61916	18	0	0	0.0625	0	0.1	0.05	0.075	0.075	0.0375	0.0375	0.0375	0.025	0.0125	0.0375	0.0625	0.025	0.025	0.0375	0.0375	0.0125	0.0375	0.0625	0.075	0.1	0.0875	0.05	0.075	0.0875	0.0625	0.05	0.025	0.0625	0.0125	0.025	0.0125	0.0125	0	0.0125	0.0125	0	0.358944
1	3	19.45	1.32732	3.99558	77.2523	5.79944	1.80386	41	0	0	0.189781	0.0364964	0.131387	0.0656934	0.0510949	0.0583942	0.0510949	0.0583942	0.0218978	0.0364964	0.0218978	0.0145985	0.0218978	0.0291971	0.00729927	0.0364964	0.0364964	0.0145985	0.0437956	0.080292	0.0656934	0.138686	0.124088	0.080292	0.0875912	0.0583942	0.0437956	0.0510949	0.0218978	0.0291971	0.00729927	0.0218978	0.00729927	0.0218978	0.0145985	0.0145985	0.00729927	0.00729927	-0.0821735
1	3	19.7167	1.32732	4.09913	59.6496	6.99044	2.89132	41	0	0	0.142857	0.0214286	0.0928571	0.0785714	0.0928571	0.05	0.107143	0.0571429	0.05	0.0571429	0.0285714	0.0142857	0.0285714	0.0214286	0	0.00714286	0.0214286	0.00714286	0.05	0.0571429	0.0857143	0.1	0.135714	0.0857143	0.0571429	0.0642857	0.1	0.0285714	0.05	0.0285714	0.0214286	0.00714286	0.0285714	0.0214286	0.00714286	0	0.00714286	0	-0.016022
1	3	20.35	1.32732	4.06939	57.4662	6.36654	2.29716	64	0	0	0.0753769	0.0201005	0.0854271	0.0904523	0.0854271	0.0904523	0.105528	0.080402	0.0552764	0.040201	0.0251256	0.0351759	0.0150754	0.0201005	0.0251256	0.0301508	0.0150754	0.0100503	0.040201	0.145729	0.120603	0.105528	0.0854271	0.0653266	0.0703518	0.0653266	0.0502513	0.0552764	0.040201	0.0351759	0	0.0100503	0.00502513	0.00502513	0.00502513	0.0100503	0.00502513	0.0100503	0.0630801
1	3	20.9	1.32732	3.9908	61.0941	7.20767	3.21688	43	0	0	0.153846	0.034965	0.188811	0.153846	0.048951	0.0769231	0.048951	0.041958	0.048951	0.027972	0	0.00699301	0.013986	0	0.013986	0.020979	0	0	0.0839161	0.027972	0.111888	0.104895	0.0769231	0.0699301	0.0839161	0.0699301	0.041958	0.048951	0.034965	0.041958	0.020979	0.027972	0.020979	0.020979	0.00699301	0.00699301	0.013986	0.00699301	-0.226803
1	3	22.1167	1.32732	4.03606	50.5321	7.3696	3.33354	50	0	0	0.171429	0.0228571	0.137143	0.0971429	0.102857	0.08	0.0571429	0.0514286	0.0342857	0.0457143	0.0228571	0.0285714	0.0171429	0.0114286	0.00571429	0.00571429	0.0114286	0.00571429	0.0457143	0.0857143	0.102857	0.108571	0.08	0.0857143	0.0571429	0.0742857	0.0971429	0.04	0.0342857	0.00571429	0.0285714	0.00571429	0.0171429	0.0342857	0.00571429	0	0	0.00571429	-0.162974
1	3	22.3333	1.32732	3.94625	68.6185	5.94064	1.99439	19	0	0	0.148649	0.0135135	0.0945946	0.108108	0.0945946	0.135135	0.027027	0.0675676	0.0675676	0.0405405	0.027027	0.027027	0	0	0.0135135	0.0135135	0.0135135	0	0.0675676	0.027027	0.0540541	0.0675676	0.0810811	0.0405405	0.0945946	0.0810811	0.027027	0.0540541	0.027027	0.0810811	0.0135135	0.0135135	0.0135135	0.0405405	0.027027	0.0540541	0.0135135	0.0135135	-0.0780772
1	3	22.5167	1.32732	4.00057	53.8852	7.08374	3.08317	40	0	0	0.175676	0.0878378	0.114865	0.108108	0.0743243	0.0743243	0.027027	0.0405405	0.0337838	0.0202703	0.0202703	0.0135135	0.0202703	0	0.0405405	0	0.0135135	0.00675676	0.0472973	0.0878378	0.108108	0.0472973	0.108108	0.0945946	0.0878378	0.0540541	0.0337838	0.0405405	0.0337838	0.0405405	0.0405405	0.0337838	0.0202703	0.00675676	0.027027	0.00675676	0.00675676	0	-0.202458
1	3	23.85	1.32732	4.13	68.3797	6.0273	1.8973	55	0	0	0.153374	0.0613497	0.0613497	0.110429	0.0858896	0.0429448	0.0429448	0.104294	0.0490798	0.0306748	0.0245399	0.0184049	0.00613497	0.0122699	0.0122699	0.00613497	0.0184049	0.0184049	0.0736196	0.110429	0.116564	0.0981595	0.0920245	0.134969	0.0674847	0.0122699	0.0552147	0.0306748	0.0429448	0.0122699	0.0184049	0.00613497	0.0184049	0.0122699	0.0184049	0	0.0184049	0.00613497	-0.0391737
1	3	24.3333	1.32732	3.86252	75.705	5.45877	1.59625	45	0	0	0.129252	0.0340136	0.108844	0.0816327	0.0408163	0.0408163	0.0340136	0.0612245	0.0680272	0.0408163	0.047619	0.0272109	0.0340136	0.0204082	0.0272109	0.00680272	0.0136054	0.0204082	0.0340136	0.0680272	0.0952381	0.136054	0.115646	0.102041	0.0748299	0.0952381	0.0340136	0.0340136	0.0408163	0.0272109	0.0340136	0.00680272	0.0272109	0.0204082	0	0	0	0	0.0955234
1	3	24.65	1.32732	3.91829	54.4629	5.92395	2.00566	22	0	0	0.0927835	0.0824742	0.113402	0.134021	0.103093	0.113402	0.0515464	0.0412371	0.0206186	0.0515464	0	0.0103093	0.0309278	0	0.0206186	0.0103093	0.0206186	0	0.0206186	0.0824742	0.0824742	0.0927835	0.0721649	0.0515464	0.0721649	0.0515464	0.0618557	0.0515464	0.0618557	0.0412371	0.0412371	0.0206186	0.0103093	0.0206186	0.0206186	0.0206186	0.0206186	0.0206186	-0.124655
1	3	26.0833	1.32732	4.04155	78.8591	5.17142	1.12987	24	0	0	0.0666667	0.0111111	0.0444444	0.0222222	0.0333333	0.0555556	0.0555556	0.0555556	0.0444444	0.1	0.0333333	0.0222222	0.0333333	0.0333333	0.0444444	0.0111111	0.0333333	0.0111111	0.0222222	0.0555556	0.1	0.0777778	0.155556	0.0666667	0.0444444	0.0111111	0.0444444	0.0333333	0.0333333	0.0555556	0.0111111	0.0666667	0.0111111	0.0222222	0	0.0111111	0.0333333	0.0222222	0.491716
1	3	27.7833	1.32732	4.15608	57.827	6.06845	1.91237	43	0	0	0.0472973	0.00675676	0.0743243	0.114865	0.0945946	0.114865	0.108108	0.0675676	0.0608108	0.027027	0.0405405	0.0540541	0.0337838	0.0135135	0	0.00675676	0.0202703	0.027027	0.0810811	0.0540541	0.121622	0.114865	0.0810811	0.0810811	0.0743243	0.0743243	0.0540541	0.0405405	0.0202703	0.0135135	0.0202703	0.0135135	0.00675676	0.00675676	0.0135135	0	0.00675676	0.00675676	0.0860908
1	3.5	11.3833	1.32732	4.669	70.9395	7.3796	2.7106	36	0	0	0.28	0.072	0.176	0.088	0.016	0.04	0.032	0.032	0.032	0.032	0.016	0.016	0.016	0.008	0.024	0.008	0.008	0	0.064	0.064	0.096	0.096	0.144	0.112	0.048	0.088	0.016	0.04	0.048	0.064	0.016	0	0.008	0.016	0.008	0.008	0	0.016	-0.382512
1	3.5	12.6	1.32732	4.71269	48.9828	8.66833	3.95565	47	0	0	0.146497	0.0254777	0.133758	0.146497	0.0764331	0.101911	0.0955414	0.0573248	0.0382166	0.0318471	0.0127389	0.0254777	0.0254777	0.0127389	0	0	0.00636943	0.00636943	0.0700637	0.0509554	0.11465	0.089172	0.089172	0.089172	0.0764331	0.0700637	0.0318471	0.0573248	0.044586	0.0318471	0.0254777	0.0254777	0.0127389	0.00636943	0	0.0127389	0.0254777	0.0127389	-0.201155
1	3.5	12.6667	1.32732	4.77435	35.2733	9.25581	4.48145	47	0	0	0.188889	0.0555556	0.166667	0.111111	0.0833333	0.0833333	0.05	0.0333333	0.0444444	0.0111111	0.0388889	0.0333333	0.0166667	0.0111111	0	0.00555556	0	0.00555556	0.0444444	0.1	0.0833333	0.122222	0.0944444	0.0833333	0.0388889	0.0388889	0.0388889	0.0722222	0.0722222	0.0333333	0.0222222	0.0166667	0.0111111	0.0111111	0.0111111	0	0.0222222	0.00555556	-0.295837
1	3.5	13.9833	1.32732	4.69278	51.4735	8.46924	3.77646	52	0	0	0.177515	0.0414201	0.153846	0.118343	0.106509	0.118343	0.0591716	0.0236686	0.035503	0.0236686	0.0236686	0.0118343	0.00591716	0	0.0177515	0.0118343	0	0	0.0650888	0.0769231	0.130178	0.0946746	0.112426	0.0828402	0.0769231	0.0650888	0.0650888	0.0118343	0.0177515	0.035503	0.0236686	0.0236686	0.00591716	0.00591716	0.0118343	0.00591716	0.0177515	0.00591716	-0.286154
1	3.5	19.1333	1.32732	4.33564	62.6268	7.60016	3.26451	36	0	0	0.0930233	0.0542636	0.155039	0.100775	0.100775	0.0775194	0.0542636	0.0465116	0.0465116	0.0387597	0.0232558	0.00775194	0.0155039	0.0310078	0.0155039	0.0232558	0.0310078	0	0.0155039	0.0697674	0.0852713	0.147287	0.108527	0.147287	0.0465116	0.0387597	0.100775	0.0232558	0.0232558	0.0232558	0.0232558	0.0232558	0.00775194	0.00775194	0.0155039	0	0.0155039	0.00775194	-0.0898485
1	3.5	20.15	1.32732	4.91378	59.4479	7.30111	2.38732	71	0	0	0.132701	0.014218	0.0758294	0.0947867	0.118483	0.0900474	0.0663507	0.0236967	0.056872	0.0331754	0.042654	0.042654	0.0189573	0.042654	0.0236967	0.00947867	0.00947867	0.014218	0.0616114	0.0758294	0.104265	0.0995261	0.113744	0.0663507	0.104265	0.0947867	0.056872	0.07109	0.014218	0.0189573	0.00947867	0.014218	0.014218	0.00473934	0.00473934	0.00473934	0	0	0.000118757
1	3.5	21.4167	1.32732	4.74972	66.8157	8.11508	3.36536	37	0	0	0.0647482	0.0143885	0.151079	0.0863309	0.0791367	0.0935252	0.0719424	0.0359712	0.0503597	0.0503597	0.028777	0.00719424	0.0215827	0.0215827	0.0143885	0.0143885	0.0215827	0.00719424	0.0719424	0.0359712	0.0863309	0.107914	0.107914	0.0791367	0.0863309	0.0647482	0.0215827	0.028777	0.0503597	0.0431655	0.028777	0.0215827	0.0215827	0.00719424	0.0215827	0.0143885	0.00719424	0.0143885	0.0803603
1	3.5	23.1	1.32732	4.64883	54.1772	8.55157	3.90274	55	0	0	0.139896	0.0932642	0.129534	0.0880829	0.0932642	0.0725389	0.0725389	0.0414508	0.0518135	0.0207254	0.0310881	0.0310881	0.00518135	0.00518135	0.015544	0.015544	0.00518135	0.015544	0.0621762	0.0984456	0.0777202	0.103627	0.0932642	0.0777202	0.0932642	0.0310881	0.0673575	0.0569948	0.0310881	0.0466321	0.015544	0.0207254	0.00518135	0.015544	0.0103627	0.0103627	0.00518135	0.0103627	-0.195956
1	3.5	24.4167	1.32732	5.00255	62.7972	7.10225	2.09971	32	0	0	0.016129	0.016129	0.0645161	0.112903	0.0967742	0.104839	0.0725806	0.0887097	0.0645161	0.0403226	0.0564516	0.0322581	0.00806452	0	0.016129	0.00806452	0	0.0403226	0.0645161	0.0645161	0.0564516	0.129032	0.0322581	0.0887097	0.0725806	0.0564516	0.0725806	0.0725806	0.0403226	0.0241935	0.0403226	0.00806452	0.0241935	0.016129	0.016129	0.00806452	0.00806452	0.016129	0.170627
1	3.5	24.5333	1.32732	4.85762	52.9762	9.63297	4.77535	65	0	0	0.102941	0.0833333	0.171569	0.151961	0.122549	0.0588235	0.0833333	0.0147059	0.0343137	0.00980392	0.0196078	0.00490196	0.00490196	0.00980392	0.00490196	0.0147059	0.00490196	0.00490196	0.0588235	0.112745	0.102941	0.137255	0.0784314	0.0784314	0.0735294	0.0637255	0.0539216	0.0343137	0.0539216	0.0196078	0.0196078	0.0196078	0.0147059	0.00490196	0.0147059	0.00490196	0.00980392	0	-0.250138
1	3.5	24.8	1.32732	4.69953	54.5047	8.08673	3.3872	40	0	0	0.118421	0.0460526	0.0921053	0.0789474	0.118421	0.111842	0.0657895	0.0328947	0.0394737	0.0657895	0.0197368	0.0328947	0.0131579	0.00657895	0.0263158	0	0.0131579	0	0.0394737	0.0986842	0.131579	0.0855263	0.0592105	0.0789474	0.0921053	0.0526316	0.0131579	0.0460526	0.0657895	0.0131579	0.0197368	0.0328947	0.0131579	0.0197368	0	0.0197368	0	0.0394737	-0.0525239
1	3.5	25.8833	1.32732	4.54016	58.2238	7.25301	2.71285	24	0	0	0.117647	0.0686275	0.186275	0.137255	0.0784314	0.0686275	0.0294118	0.0392157	0.0294118	0.0196078	0.0196078	0.00980392	0.00980392	0.0196078	0	0.00980392	0	0.0294118	0.0686275	0.0784314	0.0588235	0.0980392	0.0686275	0.0784314	0.0196078	0.0490196	0.0784314	0.0392157	0.0490196	0.0588235	0.0294118	0.0196078	0.0392157	0.0196078	0.0294118	0.00980392	0.0196078	0	-0.184975
1	3.5	26.2167	1.32732	4.61507	47.1264	9.83765	5.22258	99	0	0	0.235495	0.0546075	0.12628	0.129693	0.0580205	0.0784983	0.0511945	0.0341297	0.0341297	0.0443686	0.0273038	0.0136519	0.0136519	0.00682594	0.0170648	0.0102389	0.0102389	0.00682594	0.0409556	0.0784983	0.119454	0.112628	0.0853242	0.0921502	0.0750853	0.0682594	0.0716724	0.0511945	0.0238908	0.0307167	0.0204778	0.0170648	0.0102389	0.0238908	0.00341297	0.0136519	0.0102389	0.00682594	-0.334182
1	3.5	26.45	1.32732	4.54742	64.1616	8.02378	3.47636	78	0	0	0.205761	0.0781893	0.115226	0.090535	0.0617284	0.0864198	0.0288066	0.0411523	0.037037	0.037037	0.0205761	0.0205761	0.0164609	0.00823045	0.0205761	0.0164609	0.00823045	0.00823045	0.0658436	0.0740741	0.127572	0.090535	0.135802	0.119342	0.0740741	0.0617284	0.0493827	0.0534979	0.0246914	0.037037	0.0123457	0.00411523	0.0164609	0.00411523	0.00823045	0.00823045	0	0.00411523	-0.231124
1	3.5	26.9333	1.32732	4.69361	38.7286	12.1342	7.44061	85	0	0	0.172535	0.0492958	0.137324	0.140845	0.109155	0.0633803	0.0633803	0.0422535	0.0387324	0.0352113	0.028169	0.0211268	0.0105634	0.00352113	0.00704225	0	0.00704225	0.0105634	0.0633803	0.0985915	0.084507	0.105634	0.0950704	0.105634	0.056338	0.0669014	0.0457746	0.0246479	0.0316901	0.0176056	0.028169	0.0246479	0.0140845	0.0246479	0.0176056	0	0.0105634	0.00352113	-0.267759
1	3.5	28.1833	1.32732	4.67788	59.4591	8.2748	3.59692	78	0	0	0.115079	0.0277778	0.130952	0.119048	0.0912698	0.103175	0.0357143	0.0555556	0.0436508	0.0357143	0.0396825	0.0238095	0.031746	0.015873	0.015873	0.00793651	0.0119048	0.0119048	0.0833333	0.0634921	0.0873016	0.134921	0.111111	0.0952381	0.047619	0.0555556	0.031746	0.0634921	0.0238095	0.031746	0.0198413	0.0198413	0.00396825	0.015873	0.0119048	0.00396825	0.00396825	0.00396825	-0.0823744
1	4	12.2	1.32732	5.3584	54.0183	9.74574	4.38734	51	0	0	0.224138	0.0747126	0.103448	0.0574713	0.0517241	0.0574713	0.0862069	0.0402299	0.0747126	0.0229885	0.0114943	0.0287356	0.0229885	0.0114943	0	0	0.0287356	0.00574713	0.091954	0.0977011	0.091954	0.0977011	0.114943	0.0862069	0.109195	0.0632184	0.0574713	0.045977	0.0172414	0.0172414	0.0344828	0.0287356	0	0.00574713	0	0	0	0	-0.22341
1	4	13.4	1.32732	5.4142	33.7568	9.13428	3.72008	51	0	0	0.1	0.0222222	0.122222	0.161111	0.15	0.1	0.0666667	0.05	0.0777778	0.0166667	0.0388889	0.0222222	0.0222222	0.00555556	0	0.0166667	0	0	0.0611111	0.0666667	0.0944444	0.0833333	0.111111	0.0555556	0.0944444	0.0888889	0.0666667	0.0277778	0.0222222	0.0222222	0.0444444	0.00555556	0.0222222	0.0222222	0	0.00555556	0.0166667	0.00555556	-0.18094
1	4	13.8	1.32732	5.43681	29.3981	10.4532	5.01639	57	0	0	0.183962	0.0801887	0.132075	0.165094	0.0990566	0.103774	0.0471698	0.0283019	0.0471698	0.0188679	0.00943396	0.00943396	0.00943396	0.00943396	0	0	0	0	0.0613208	0.0660377	0.113208	0.0896226	0.0990566	0.103774	0.0754717	0.0471698	0.0424528	0.0283019	0.0424528	0.0471698	0.0235849	0.0141509	0.00471698	0.0188679	0.0141509	0.00471698	0.00471698	0.00943396	-0.358372
1	4	17.45	1.32732	5.09177	41.728	12.1469	7.05516	60	0	0	0.145631	0.106796	0.252427	0.126214	0.106796	0.0728155	0.0582524	0.0194175	0.0291262	0	0.00970874	0	0	0.00485437	0.00485437	0.00485437	0.0145631	0	0.0533981	0.0631068	0.126214	0.106796	0.0776699	0.0825243	0.0776699	0.0533981	0.0242718	0.0485437	0.0582524	0.0339806	0.0242718	0.00970874	0.0242718	0.0194175	0.00970874	0.00970874	0.0194175	0	-0.434407
1	4	21.4833	1.32732	5.42778	46.9263	9.72062	4.29285	54	0	0	0.106599	0.0507614	0.13198	0.121827	0.13198	0.0609137	0.0659898	0.0609137	0.0558376	0.0203046	0.0304569	0.0101523	0.0203046	0.0253807	0.0253807	0.00507614	0.0101523	0.00507614	0.0862944	0.0913706	0.0913706	0.101523	0.101523	0.0964467	0.0964467	0.0507614	0.0507614	0.035533	0.0253807	0.0101523	0.0101523	0.0152284	0.00507614	0.0203046	0.0152284	0.00507614	0	0.00507614	-0.14643
1	4	24.7167	1.32732	5.2508	46.4028	10.2916	5.04076	74	0	0	0.173554	0.103306	0.119835	0.11157	0.0909091	0.0743802	0.0619835	0.0495868	0.0495868	0.0206612	0.0123967	0.0206612	0.0165289	0.0123967	0.00413223	0.00826446	0.00826446	0.00826446	0.0371901	0.0909091	0.0991736	0.103306	0.0867769	0.0867769	0.128099	0.0495868	0.0826446	0.0330579	0.0495868	0.0289256	0.0206612	0.00826446	0.00826446	0	0.00826446	0.0206612	0.00413223	0	-0.289502
1	4	25.8667	1.32732	5.21664	51.3304	8.92647	3.70983	88	0	0	0.183746	0.0353357	0.123675	0.0954064	0.116608	0.0777385	0.04947	0.0424028	0.0353357	0.0388693	0.0424028	0.0212014	0.024735	0.00353357	0	0.00706714	0.0212014	0.0106007	0.0565371	0.0812721	0.130742	0.141343	0.113074	0.116608	0.0989399	0.0530035	0.0353357	0.0176678	0.0106007	0.0176678	0.0106007	0.0176678	0.0141343	0.00706714	0.0106007	0.0106007	0	0	-0.200581
1	4	26.2667	1.32732	5.14247	40.3661	9.49224	4.34976	57	0	0	0.107477	0.0327103	0.130841	0.11215	0.126168	0.107477	0.0794393	0.0514019	0.0607477	0.0140187	0.0233645	0.0327103	0.00934579	0	0.0186916	0.0046729	0.00934579	0.0046729	0.0514019	0.107477	0.0934579	0.163551	0.088785	0.0841121	0.0841121	0.0280374	0.0607477	0.0373832	0.0280374	0.0140187	0.0140187	0.00934579	0.0140187	0.0140187	0.0046729	0.00934579	0.0046729	0.00934579	-0.145732
1	4	27.7833	1.32732	5.13972	38.4274	8.4281	3.28839	55	0	0	0.127854	0.0684932	0.219178	0.118721	0.0776256	0.0958904	0.0684932	0.0273973	0.0365297	0.0365297	0.00913242	0.0228311	0.00913242	0.00456621	0.00456621	0	0	0	0.0410959	0.118721	0.0821918	0.100457	0.114155	0.100457	0.0821918	0.0273973	0.0456621	0.0319635	0.0273973	0.0365297	0.0136986	0.0365297	0.0228311	0.00456621	0.0136986	0.00913242	0.00913242	0.00456621	-0.294655
1	4	27.8	1.32732	5.19636	43.8439	10.1213	4.92497	40	0	0	0.175676	0.0675676	0.128378	0.114865	0.114865	0.0945946	0.0810811	0.00675676	0.0608108	0.00675676	0.0135135	0.0135135	0.0135135	0	0	0.00675676	0.00675676	0.0135135	0.0743243	0.0472973	0.0945946	0.128378	0.0608108	0.0472973	0.0743243	0.027027	0.0675676	0.0337838	0.0540541	0.0202703	0.027027	0.0540541	0.0202703	0.0135135	0.027027	0.0135135	0.00675676	0.0202703	-0.288081
1	4	27.9	1.32732	5.29778	35.8613	9.92137	4.62359	84	0	0	0.122744	0.0433213	0.184116	0.151625	0.158845	0.111913	0.0649819	0.0216606	0.0252708	0.0216606	0.00722022	0.00361011	0.0108303	0	0.00722022	0.00361011	0.00361011	0.00361011	0.0649819	0.115523	0.0830325	0.111913	0.137184	0.0974729	0.0433213	0.0577617	0.0433213	0.0397112	0.0108303	0.0252708	0.0216606	0.0216606	0.0216606	0.0180505	0	0	0.0108303	0	-0.302129
1	4	28.2667	1.32732	5.41845	45.7599	12.6267	7.20828	76	0	0	0.203125	0.0546875	0.234375	0.109375	0.09375	0.078125	0.0507812	0.0195312	0.03125	0.015625	0.00390625	0.0117188	0	0.0078125	0.00390625	0.00390625	0	0	0.0585938	0.0546875	0.136719	0.0820312	0.101562	0.0742188	0.0820312	0.0585938	0.0585938	0.0507812	0.0273438	0.0429688	0.015625	0.015625	0.0117188	0.015625	0.0195312	0.0078125	0.0117188	0.0117188	-0.42448
1	4	28.4333	1.32732	5.24742	35.9202	13.981	8.73357	104	0	0	0.176991	0.0471976	0.174041	0.126844	0.132743	0.0707965	0.0707965	0.0353982	0.0324484	0.0235988	0.0324484	0.00294985	0.00884956	0.0117994	0.0117994	0.00294985	0	0.00589971	0.0648968	0.106195	0.129794	0.0648968	0.079646	0.0914454	0.100295	0.0501475	0.0471976	0.0265487	0.0383481	0.0147493	0.0324484	0.0147493	0.0147493	0.0265487	0.0117994	0.00884956	0.00589971	0	-0.336956
1	4	34.6833	1.32732	5.30777	37.1509	11.1371	5.82929	95	0	0	0.0730897	0.0398671	0.159468	0.152824	0.13289	0.0963455	0.0930233	0.0431894	0.0498339	0.0265781	0.0232558	0.0199336	0.00664452	0.00996678	0.00332226	0.00664452	0	0	0.0531561	0.0863787	0.10299	0.0996678	0.119601	0.0930233	0.0598007	0.0664452	0.0564784	0.0398671	0.0232558	0.0265781	0.0265781	0.0232558	0.0199336	0.013289	0.00664452	0.00996678	0	0	-0.181017
2	1	0	1.32732	1.32732	100	1.32732	0	0	0	0	0	0	0	0	0	0	0	0	0	0	0	0	0	0	0	0	0	0	0	0	0	0	0	0	0	0	0	0	0	0	0	0	0	0	0	0	0	0	0
2	1	0	1.32732	1.32732	99.9068	1.32732	0	0	0	0	0	0	0	0	0	0	0	0	0	0	0	0	0	0	0	0	0	0	0	0	0	0	0	0	0	0	0	0	0	0	0	0	0	0	0	0	0	0	0
2	1	0	1.32732	1.32732	92.3099	1.32732	0	0	0	0	0	0	0	0	0	0	0	0	0	0	0	0	0	0	0	0	0	0	0	0	0	0	0	0	0	0	0	0	0	0	0	0	0	0	0	0	0	0	0
2	1	0	1.32732	1.32732	100	1.32732	0	0	0	0	0	0	0	0	0	0	0	0	0	0	0	0	0	0	0	0	0	0	0	0	0	0	0	0	0	0	0	0	0	0	0	0	0	0	0	0	0	0	0
2	1	0	1.32732	1.33339	99.8701	1.33339	0	0	0	0	0	0	0	0	0	0	0	0	0	0	0	0	0	0	0	0	0	0	0	0	0	0	0	0	0	0	0	0	0	0	0	0	0	0	0	0	0	0	0
2	1	0	1.32732	1.32732	100	1.32732	0	0	0	0	0	0	0	0	0	0	0	0	0	0	0	0	0	0	0	0	0	0	0	0	0	0	0	0	0	0	0	0	0	0	0	0	0	0	0	0	0	0	0
2	1	0	1.32732	1.32749	83.771	1.32749	0	0	0	0	0	0	0	0	0	0	0	0	0	0	0	0	0	0	0	0	0	0	0	0	0	0	0	0	0	0	0	0	0	0	0	0	0	0	0	0	0	0	0
2	1	0	1.32732	1.34402	100	1.34402	0	0	0	0	0	0	0	0	0	0	0	0	0	0	0	0	0	0	0	0	0	0	0	0	0	0	0	0	0	0	0	0	0	0	0	0	0	0	0	0	0	0	0
2	1	0	1.32732	1.32814	100	1.32814	0	0	0	0	0	0	0	0	0	0	0	0	0	0	0	0	0	0	0	0	0	0	0	0	0	0	0	0	0	0	0	0	0	0	0	0	0	0	0	0	0	0	0
2	1	0	1.32732	1.32732	100	1.32732	0	0	0	0	0	0	0	0	0	0	0	0	0	0	0	0	0	0	0	0	0	0	0	0	0	0	0	0	0	0	0	0	0	0	0	0	0	0	0	0	0	0	0
2	1	0	1.32732	1.33331	100	1.33331	0	0	0	0	0	0	0	0	0	0	0	0	0	0	0	0	0	0	0	0	0	0	0	0	0	0	0	0	0	0	0	0	0	0	0	0	0	0	0	0	0	0	0
2	1	0	1.32732	1.32732	94.0451	1.32732	0	0	0	0	0	0	0	0	0	0	0	0	0	0	0	0	0	0	0	0	0	0	0	0	0	0	0	0	0	0	0	0	0	0	0	0	0	0	0	0	0	0	0
2	1	0	1.32732	1.32761	92.3534	1.32761	0	0	0	0	0	0	0	0	0	0	0	0	0	0	0	0	0	0	0	0	0	0	0	0	0	0	0	0	0	0	0	0	0	0	0	0	0	0	0	0	0	0	0
2	1	0	1.32732	1.32732	100	1.32732	0	0	0	0	0	0	0	0	0	0	0	0	0	0	0	0	0	0	0	0	0	0	0	0	0	0	0	0	0	0	0	0	0	0	0	0	0	0	0	0	0	0	0
2	1	0	1.32732	1.32732	94.483	1.32732	0	0	0	0	0	0	0	0	0	0	0	0	0	0	0	0	0	0	0	0	0	0	0	0	0	0	0	0	0	0	0	0	0	0	0	0	0	0	0	0	0	0	0
2	1	0	1.32732	1.32774	91.9814	1.32787	0.000137376	1	0	0	0	0	0	0	0	0	0	0	0	0	0	0	0	0	0	0	0	0	0	0	0	0	0	0	0	0	0	0	0	0	0	0	0	0	0	0	0	0	0
2	1	0	1.32732	1.36599	92.0342	1.36599	0	0	0	0	0	0	0	0	0	0	0	0	0	0	0	0	0	0	0	0	0	0	0	0	0	0	0	0	0	0	0	0	0	0	0	0	0	0	0	0	0	0	0
2	1	0	1.32732	1.32746	78.0688	1.32746	0	0	0	0	0	0	0	0	0	0	0	0	0	0	0	0	0	0	0	0	0	0	0	0	0	0	0	0	0	0	0	0	0	0	0	0	0	0	0	0	0	0	0
2	1	0	1.32732	1.32732	96.3394	1.32732	0	0	0	0	0	0	0	0	0	0	0	0	0	0	0	0	0	0	0	0	0	0	0	0	0	0	0	0	0	0	0	0	0	0	0	0	0	0	0	0	0	0	0
2	1	0	1.32732	1.33065	78.4218	1.33065	0	0	0	0	0	0	0	0	0	0	0	0	0	0	0	0	0	0	0	0	0	0	0	0	0	0	0	0	0	0	0	0	0	0	0	0	0	0	0	0	0	0	0
2	1.5	3.36667	1.32732	2.03337	92.7396	2.05971	0.026335	1	0	0	0	0	0	0	0	0	0	0	0	0	0	0	0	0	0	0	0	0	0	0	0	0	0	0	0	0	0	0	0	0	0	0	0	0	0	0	0	0	0
2	1.5	3.5	1.32732	2.00747	93.5411	2.04969	0.042215	2	0	0	0	0	0	0	0	0	0.0625	0.125	0.0625	0	0.0625	0	0.0625	0	0	0.125	0.0625	0.0625	0	0	0	0.1875	0	0.0625	0.1875	0.0625	0.0625	0.0625	0	0.0625	0.125	0	0	0	0	0	0	0	0.895066
2	1.5	4.03333	1.32732	2.06215	91.881	2.52901	0.466863	12	0	0	0.125	0	0.075	0	0	0.075	0	0.05	0.075	0.05	0.025	0.025	0	0.025	0	0.05	0.05	0.025	0.05	0.025	0.125	0.075	0.025	0	0.1	0.05	0.075	0.025	0.025	0.05	0.05	0.05	0	0.025	0	0.05	0.025	0	0.60395
2	1.5	4.25	1.32732	2.08379	94.4678	2.08379	0	0	0	0	0	0	0	0	0	0	0	0	0	0	0.0909091	0	0	0	0.0909091	0	0	0.0909091	0	0	0	0.0909091	0	0.181818	0.0909091	0.0909091	0.0909091	0	0.0909091	0.0909091	0	0.0909091	0	0	0	0	0	0.0909091	1.35048
2	1.5	4.28333	1.32732	2.07578	98.5804	2.10216	0.0263775	1	0	0	0	0	0	0	0	0	0	0	0	0	0	0	0	0	0	0	0	0	0	0	0	0	0	0	0	0	0	0	0	0	0	0	0	0	0	0	0	0	0
2	1.5	5.23333	1.32732	2.03655	83.7522	2.10423	0.0676754	3	0	0	0.047619	0	0.0952381	0.047619	0	0	0.047619	0.047619	0	0	0	0	0.0952381	0.0952381	0	0.047619	0	0	0	0.047619	0.0952381	0.047619	0.047619	0.190476	0	0.047619	0.047619	0	0.142857	0.0952381	0	0	0	0.047619	0	0.047619	0	0	0.771982
2	1.5	5.45	1.32732	1.95097	94.7878	1.96794	0.016977	2	0	0	0	0	0	0	0	0	0	0	0	0.0666667	0	0.133333	0	0	0	0	0	0	0	0	0.133333	0.133333	0.0666667	0	0	0.0666667	0	0	0	0	0.0666667	0	0.133333	0.0666667	0.0666667	0.0666667	0	0	1.19277
2	1.5	5.65	1.32732	1.98802	79.568	2.79449	0.806469	18	0	0	0.293103	0.0689655	0.0689655	0.0517241	0.0344828	0.0344828	0.0172414	0.0689655	0.0689655	0.0172414	0	0	0.0344828	0	0.0172414	0	0	0	0.0517241	0.0689655	0.103448	0.155172	0.0689655	0.0172414	0.0517241	0	0.0517241	0.0344828	0.0689655	0.0344828	0.0172414	0.0344828	0.0172414	0.0172414	0	0.0517241	0	0.0172414	-0.129032
2	1.5	5.85	1.32732	2.01981	76.7558	2.57838	0.558568	6	0	0	0.181818	0	0.0454545	0.0454545	0	0	0.136364	0	0.0909091	0.0454545	0	0	0.136364	0	0.0454545	0.0454545	0	0	0.0454545	0	0.0454545	0.0909091	0	0.0454545	0.0909091	0.0909091	0	0.0909091	0.0454545	0.0909091	0	0	0	0.136364	0.0454545	0	0	0	0.349135
2	1.5	6.01667	1.32732	1.96047	84.1716	2.1245	0.164024	7	0	0	0.0740741	0	0.111111	0	0.0740741	0.0740741	0.0740741	0.037037	0.111111	0.037037	0.037037	0	0	0	0.037037	0	0	0	0	0.185185	0.037037	0	0.037037	0	0.037037	0.148148	0.0740741	0.037037	0	0.0740741	0.037037	0.0740741	0.037037	0.037037	0.037037	0	0	0	0.42271
2	1.5	8.31667	1.32732	2.01801	80.6594	2.44774	0.429727	10	0	0	0.0322581	0	0.0322581	0.0645161	0	0.0967742	0.0967742	0	0	0.0967742	0	0.0645161	0.0322581	0.0322581	0	0.0322581	0.0645161	0.0322581	0	0.0645161	0	0	0.0967742	0.0967742	0.0645161	0.129032	0.0645161	0.0322581	0.0967742	0.0322581	0.0645161	0	0	0	0.0322581	0.0322581	0	0	0.683678
2	1.5	9.78333	1.32732	2.1218	72.5945	3.1616	1.0398	14	0	0	0.22449	0.0204082	0.122449	0.0612245	0.0612245	0.102041	0.0612245	0.0204082	0.0204082	0	0.0204082	0.0204082	0	0.0408163	0	0.0204082	0	0.0204082	0.0408163	0.0204082	0.122449	0	0.0408163	0.0408163	0.0204082	0.102041	0.0816327	0.0612245	0.0408163	0.0408163	0.0612245	0	0.0612245	0.0408163	0	0	0	0.0204082	-0.0890078
2	1.5	11.3	1.32732	2.02396	71.2843	2.58737	0.563412	17	0	0	0.181818	0.0151515	0.181818	0.0757576	0.0151515	0.0909091	0.0151515	0.0454545	0	0.030303	0.0151515	0	0.030303	0.0606061	0	0	0.030303	0	0.0151515	0.030303	0.121212	0.0606061	0.151515	0.121212	0.0757576	0.030303	0.030303	0.0909091	0.030303	0	0.0151515	0.0151515	0.030303	0.0454545	0.0151515	0.0454545	0.030303	0	-0.00290195
2	1.5	11.3333	1.32732	1.99982	76.5666	2.18759	0.187764	7	0	0	0.142857	0	0.047619	0.047619	0	0.142857	0.047619	0	0.047619	0.047619	0.047619	0	0	0	0	0	0	0	0.0952381	0.047619	0.047619	0.047619	0	0.047619	0	0	0	0.0952381	0.0952381	0	0.047619	0	0.047619	0.047619	0	0	0	0.047619	0.507713
2	1.5	11.3333	1.32732	2.08361	79.3993	2.49832	0.414714	9	0	0	0.205128	0	0.025641	0.0769231	0.0512821	0.102564	0.0512821	0.0512821	0	0.102564	0	0	0	0.025641	0.025641	0	0	0	0	0.0769231	0.102564	0.0769231	0.102564	0.0769231	0.0512821	0.0769231	0	0.025641	0	0.025641	0	0.0512821	0.025641	0.025641	0.025641	0	0	0.025641	0.222052
2	1.5	12.55	1.32732	2.02082	61.8894	2.54478	0.523953	9	0	0	0.025	0.025	0.05	0.125	0.075	0.1	0.075	0.025	0.05	0.025	0	0.075	0	0	0.025	0	0	0	0.075	0.05	0.05	0.075	0.075	0.025	0.1	0.025	0.05	0.05	0.025	0.075	0	0	0.025	0	0.025	0	0	0	0.41064
2	1.5	13.3833	1.32732	1.91126	81.8929	2.47899	0.56773	7	0	0	0	0	0.0769231	0.0384615	0.0769231	0.0769231	0.0769231	0	0.0384615	0	0	0.0384615	0.0384615	0	0.0384615	0	0	0.0384615	0.0384615	0.0769231	0.0384615	0	0.0384615	0.0769231	0.0384615	0.0769231	0.0384615	0	0.115385	0.115385	0	0	0	0	0	0	0	0.0384615	0.817028
2	1.5	13.9333	1.32732	2.00503	85.9435	2.1616	0.156576	4	0	0	0.05	0	0.05	0.05	0.05	0.05	0	0	0.1	0.05	0.1	0.05	0	0.1	0	0.05	0	0	0	0	0	0.15	0.05	0.2	0	0	0.1	0.1	0	0	0.05	0.05	0.05	0.05	0	0	0	0	0.563603
2	1.5	16.0833	1.32732	2.01008	78.2995	2.84812	0.838038	9	0	0	0.131579	0.0263158	0.0526316	0.0526316	0.105263	0.0789474	0.0263158	0.0526316	0.0263158	0.0263158	0	0	0	0.0263158	0.0263158	0	0.0263158	0.0526316	0	0.0263158	0.0526316	0.0526316	0.131579	0.0526316	0	0.131579	0.0526316	0	0.0263158	0.0526316	0.0526316	0.0263158	0.0526316	0	0	0.0263158	0.0263158	0	0.347876
2	1.5	16.7833	1.32732	1.88314	79.8585	2.17342	0.290275	8	0	0	0.0833333	0.0277778	0.111111	0.0833333	0.138889	0.0555556	0	0.0277778	0	0.0555556	0	0.0277778	0	0	0.0833333	0.0277778	0.0555556	0	0.0277778	0.0277778	0.0277778	0.0555556	0.0833333	0.166667	0.0555556	0.0555556	0.0277778	0	0.0833333	0.0277778	0.0277778	0.0833333	0	0.0555556	0	0.0277778	0	0	0.279891
2	2	5.83333	1.32732	2.68425	93.2899	2.95048	0.266233	5	0	0	0.0434783	0	0	0.0434783	0.130435	0	0	0	0.0434783	0	0.0869565	0.130435	0	0	0.0434783	0	0.0434783	0	0	0.0434783	0	0	0.0869565	0.0434783	0	0.0434783	0.0434783	0.0869565	0.0434783	0.0434783	0.130435	0	0.0869565	0	0.0434783	0.0434783	0	0	0.725473
2	2	6.13333	1.32732	2.63863	92.6505	3.36627	0.727644	8	0	0	0.111111	0.037037	0.0740741	0.0740741	0	0	0	0.037037	0.037037	0.0740741	0	0.0740741	0.037037	0.037037	0.037037	0.037037	0	0	0.037037	0.037037	0.0740741	0.111111	0.0740741	0.037037	0.037037	0.148148	0.0740741	0.037037	0.037037	0	0	0	0	0	0.037037	0.037037	0	0	0.498195
2	2	7.56667	1.32732	2.68041	91.5815	3.61928	0.938873	18	0	0	0.301887	0	0.0188679	0.0566038	0.0377358	0.0566038	0.0188679	0.0188679	0.0377358	0.0188679	0.0566038	0	0.0188679	0.0377358	0	0	0.0377358	0.0188679	0.0188679	0.0566038	0.0566038	0.169811	0.150943	0.0377358	0.0188679	0.132075	0.0188679	0.0188679	0.0377358	0.0754717	0.0188679	0.0377358	0.0188679	0	0	0.0377358	0	0	0.0777546
2	2	8.23333	1.32732	2.57752	70.6692	2.9246	0.347086	13	0	0	0.0196078	0.0196078	0.137255	0.137255	0.0784314	0.0196078	0.117647	0.0392157	0.117647	0.0392157	0.0196078	0	0.0196078	0.0196078	0.0196078	0.0196078	0	0	0.0392157	0.0980392	0.0784314	0.137255	0.0784314	0.0784314	0.0588235	0.0392157	0.0392157	0.0196078	0.0588235	0	0	0.0196078	0.0196078	0	0.0196078	0	0.0392157	0.0196078	0.127101
2	2	8.48333	1.32732	2.71372	79.1829	3.57106	0.857338	18	0	0	0.0508475	0.0169492	0.0677966	0.0338983	0.0338983	0	0.0169492	0.0677966	0.0677966	0.0338983	0.0508475	0	0.0847458	0	0.0508475	0.0169492	0.0338983	0.0169492	0.0338983	0.101695	0.0677966	0.0847458	0.118644	0.0677966	0.0677966	0.0677966	0	0.0338983	0.0338983	0.0169492	0.0169492	0.0338983	0.0169492	0	0	0.0169492	0.0338983	0.0169492	0.600613
2	2	8.66667	1.32732	2.6672	76.9559	3.51822	0.851028	14	0	0	0.152174	0.0217391	0.0869565	0.0434783	0.0217391	0.0217391	0.0652174	0.0217391	0.0869565	0.0217391	0	0.0869565	0.0217391	0.0217391	0	0	0.0217391	0.0217391	0.0652174	0.0652174	0.0652174	0.0652174	0.0869565	0.0869565	0.0434783	0.108696	0.0869565	0	0.0434783	0.0652174	0	0.0652174	0.0434783	0.0217391	0	0	0	0	0.256691
2	2	8.68333	1.32732	2.61734	71.3489	4.10654	1.48919	28	0	0	0.474747	0.030303	0.040404	0.0707071	0.0505051	0.0707071	0.020202	0.0707071	0.020202	0.030303	0	0.020202	0.010101	0	0	0	0.010101	0	0.0707071	0.0707071	0.131313	0.111111	0.0707071	0.0606061	0.0808081	0.030303	0.0707071	0.0707071	0.0606061	0.010101	0	0	0.020202	0	0	0	0.020202	0.020202	-0.606061
2	2	9.31667	1.32732	2.61606	80.6367	4.32516	1.70911	29	0	0	0.322222	0.0333333	0.122222	0.0777778	0.0111111	0.0444444	0.0555556	0.0333333	0.0111111	0.0333333	0.0333333	0.0333333	0.0111111	0.0222222	0	0.0111111	0.0111111	0.0222222	0.0444444	0.0777778	0.111111	0.111111	0.0666667	0.0666667	0.0333333	0.1	0.0555556	0.0333333	0.0333333	0.0333333	0.0222222	0.0111111	0.0111111	0	0.0222222	0.0111111	0.0111111	0	-0.316149
2	2	9.48333	1.32732	2.82261	54.9798	4.72018	1.89757	47	0	0	0.288344	0.0674847	0.110429	0.0920245	0.0797546	0.0552147	0.0613497	0.0674847	0.0245399	0.0122699	0	0.0184049	0.0122699	0	0.0122699	0	0.00613497	0.00613497	0.104294	0.0613497	0.122699	0.0858896	0.134969	0.153374	0.0981595	0.0429448	0.0429448	0	0.00613497	0.0245399	0	0.0184049	0.0245399	0.00613497	0	0	0.0122699	0.00613497	-0.406917
2	2	11.7167	1.32732	2.60023	59.5867	3.75123	1.15099	33	0	0	0.168421	0.0631579	0.147368	0.0842105	0.0842105	0.0947368	0.0631579	0.0736842	0.0105263	0.0210526	0.0105263	0.0105263	0.0105263	0.0105263	0	0.0105263	0.0105263	0	0.0631579	0.136842	0.126316	0.0736842	0.0947368	0.0947368	0.0736842	0.0631579	0.0105263	0.0210526	0.0421053	0.0421053	0.0105263	0.0105263	0.0105263	0.0210526	0.0210526	0.0105263	0.0105263	0	-0.212572
2	2	13.25	1.32732	2.56274	67.0599	3.01955	0.45681	14	0	0	0.107143	0.0357143	0.160714	0.0178571	0.0535714	0.107143	0.0535714	0.0178571	0.0357143	0.0535714	0	0.0535714	0	0.0178571	0	0	0	0	0.0357143	0.0178571	0.0892857	0.0357143	0.0714286	0.0535714	0.0892857	0.0357143	0.0714286	0.0714286	0	0.0535714	0.0357143	0	0.0178571	0.0357143	0.0357143	0.0357143	0.0178571	0.0357143	0.214344
2	2	15.6833	1.32732	2.64267	83.8476	3.82528	1.18261	20	0	0	0.140625	0.03125	0.09375	0.140625	0.078125	0.03125	0.0625	0.046875	0.078125	0.046875	0.015625	0	0	0.03125	0.03125	0	0	0.03125	0.015625	0.0625	0.078125	0.046875	0.046875	0.046875	0.078125	0.125	0.078125	0.078125	0.03125	0.03125	0.03125	0.015625	0.015625	0.046875	0.015625	0	0.03125	0	-0.0328637
2	2	16.5333	1.32732	2.72187	75.4768	3.14122	0.419352	10	0	0	0.125	0.05	0.1	0.075	0.025	0.025	0.05	0.075	0.05	0	0.05	0.025	0	0	0.025	0.025	0	0.025	0.075	0.025	0.025	0.05	0.05	0.1	0.075	0.05	0.05	0.05	0.025	0.1	0	0.025	0	0.025	0	0.025	0	0.025	0.227271
2	2	16.9	1.32732	2.7491	84.4161	4.12505	1.37594	14	0	0	0.183673	0.0408163	0.163265	0.0204082	0.0408163	0.0408163	0.0408163	0.0204082	0	0.0204082	0.0204082	0.0204082	0	0.0204082	0	0	0.0204082	0.0408163	0.0612245	0.0612245	0	0.0816327	0.0408163	0.0408163	0.122449	0.142857	0.0408163	0	0.0204082	0.0204082	0.0204082	0.0204082	0	0.0204082	0.0408163	0.0204082	0.0204082	0	0.18671
2	2	17.5667	1.32732	2.60447	70.8608	3.75091	1.14644	28	0	0	0.311111	0.0666667	0.1	0.0888889	0.0555556	0.0666667	0.0666667	0.0222222	0.0333333	0	0.0333333	0.0333333	0.0111111	0.0111111	0	0	0	0	0.0333333	0.144444	0.0444444	0.0666667	0.0555556	0.133333	0.0777778	0.122222	0.0444444	0.0222222	0.0333333	0	0.0333333	0.0111111	0.0111111	0.0111111	0.0111111	0.0222222	0.0111111	0.0111111	-0.393191
2	2	19.2167	1.32732	2.71732	72.9039	3.8143	1.09698	17	0	0	0.15	0.0333333	0.0666667	0.0166667	0.05	0.15	0.1	0.0333333	0.05	0.0166667	0	0	0	0.0333333	0	0.05	0.0333333	0	0.0833333	0.0666667	0.05	0.0333333	0.05	0.0333333	0.0666667	0.0333333	0.05	0.0333333	0	0.0666667	0.0666667	0.0166667	0	0.0333333	0	0	0.0166667	0	0.145196
2	2	19.3333	1.32732	2.74933	61.1643	4.17999	1.43067	39	0	0	0.25	0.0220588	0.161765	0.0882353	0.110294	0.0220588	0.0588235	0.0220588	0.0147059	0.0147059	0.0147059	0.0294118	0.0220588	0	0.0147059	0.0147059	0	0	0.102941	0.0588235	0.110294	0.0882353	0.102941	0.0514706	0.0294118	0.0294118	0.0882353	0.0588235	0.0514706	0.0294118	0	0.0147059	0.00735294	0.0220588	0.0220588	0.00735294	0	0.00735294	-0.28198
2	2	20.5833	1.32732	2.77485	59.9634	4.1982	1.42335	31	0	0	0.158416	0.049505	0.118812	0.0891089	0.0792079	0.0891089	0.0594059	0.0891089	0.00990099	0.039604	0.019802	0.029703	0.00990099	0	0.00990099	0	0	0	0.049505	0.0792079	0.0693069	0.0990099	0.138614	0.0594059	0.049505	0.019802	0.0891089	0.019802	0.029703	0.029703	0.0594059	0	0.019802	0.029703	0	0.00990099	0.00990099	0.00990099	-0.11884
2	2	21.45	1.32732	2.59328	75.0857	3.8013	1.20803	22	0	0	0.271605	0.0740741	0.0493827	0.037037	0.0864198	0.0246914	0.0123457	0.037037	0.037037	0.0493827	0.0493827	0	0.037037	0.0246914	0.0123457	0	0	0.0123457	0.0617284	0.0740741	0.0740741	0.0493827	0.0617284	0.0617284	0.0987654	0.0987654	0.0617284	0.0493827	0.0493827	0.037037	0.037037	0.0123457	0.0617284	0	0.0246914	0.0123457	0	0.0123457	-0.0970261
2	2	23.0833	1.32732	2.64881	69.7776	3.01491	0.366099	17	0	0	0.0857143	0.0285714	0.0714286	0.0285714	0.157143	0.0142857	0.0571429	0.114286	0.0428571	0.0142857	0.0571429	0	0	0.0428571	0	0.0142857	0.0285714	0.0285714	0.0285714	0.0571429	0.0714286	0.128571	0.1	0.0571429	0.0428571	0.0285714	0.0428571	0.0571429	0.0571429	0.0285714	0.0142857	0.0428571	0.0285714	0.0142857	0.0428571	0.0142857	0.0285714	0	0.22901
2	2.5	10.2833	1.32732	3.33434	61.5734	4.75506	1.42073	21	0	0	0.0933333	0.0133333	0.146667	0.0666667	0.106667	0.08	0.12	0.0266667	0.0133333	0.04	0.0666667	0.0266667	0	0.0266667	0.0266667	0.0133333	0.0133333	0.0266667	0.0533333	0.04	0.0666667	0.0133333	0.146667	0.0666667	0.0933333	0.0933333	0.0533333	0.04	0.0266667	0.0666667	0.0266667	0.0266667	0.0133333	0.0133333	0.0133333	0.0133333	0	0.0133333	0.00198345
2	2.5	10.3167	1.32732	3.45412	58.306	6.18815	2.73404	58	0	0	0.447674	0.0348837	0.116279	0.0813953	0.0406977	0.0116279	0.0348837	0.0465116	0.0348837	0.0116279	0.0174419	0.0174419	0.0116279	0	0	0.00581395	0.00581395	0.00581395	0.0813953	0.133721	0.104651	0.110465	0.174419	0.104651	0.0755814	0.0348837	0.0348837	0.0232558	0.00581395	0.0174419	0.0232558	0.0116279	0.00581395	0.00581395	0	0.0116279	0.0116279	0.00581395	-0.63135
2	2.5	10.9333	1.32732	3.37932	71.8935	6.12579	2.74647	51	0	0	0.35443	0.0316456	0.120253	0.0632911	0.0379747	0.0379747	0.0316456	0.0316456	0.0316456	0.0379747	0.0379747	0.0316456	0.00632911	0.0126582	0.0126582	0.0126582	0.0189873	0.00632911	0.101266	0.0949367	0.107595	0.107595	0.0822785	0.0886076	0.0696203	0.0506329	0.0443038	0.0253165	0.0189873	0.0443038	0.0316456	0.0126582	0.0126582	0.00632911	0.00632911	0.0126582	0.0126582	0	-0.397414
2	2.5	11	1.32732	3.39096	45.1927	6.08902	2.69806	68	0	0	0.288136	0.105932	0.131356	0.0847458	0.0635593	0.0847458	0.0423729	0.0381356	0.0127119	0	0.029661	0	0.00423729	0.00847458	0.00847458	0.0127119	0.00423729	0.00423729	0.105932	0.0635593	0.148305	0.139831	0.105932	0.105932	0.0508475	0.0677966	0.0720339	0.0211864	0.0211864	0.029661	0.00423729	0.00423729	0.00847458	0	0.00847458	0	0.00847458	0.00423729	-0.474124
2	2.5	11.0167	1.32732	3.45164	73.9995	5.1099	1.65826	29	0	0	0.172043	0.0752688	0.11828	0.0430108	0.0537634	0.0322581	0.0537634	0.0860215	0.0322581	0.0322581	0.0107527	0.0215054	0.0215054	0.0107527	0.0215054	0.0215054	0	0	0.0430108	0.0645161	0.0967742	0.0752688	0.0967742	0.0537634	0.0537634	0.0752688	0.0430108	0.0430108	0.0645161	0.0215054	0.0322581	0.0322581	0.0107527	0.0322581	0	0.0107527	0	0	-0.035382
2	2.5	11.3333	1.32732	3.25726	51.1748	6.35802	3.10076	55	0	0	0.245614	0.0818713	0.163743	0.116959	0.0760234	0.0584795	0.0701754	0.0526316	0.0233918	0.0292398	0.0116959	0.0116959	0.00584795	0.00584795	0	0	0.00584795	0.00584795	0.0350877	0.116959	0.0760234	0.116959	0.134503	0.0760234	0.0877193	0.0643275	0.0350877	0.0643275	0.0175439	0.0175439	0.0233918	0.00584795	0.0116959	0.00584795	0.0116959	0.00584795	0.0116959	0.0116959	-0.451758
2	2.5	13.8	1.32732	3.26792	71.9321	4.65171	1.38379	26	0	0	0.157895	0.0105263	0.178947	0.0631579	0.0315789	0.0526316	0.0315789	0.0631579	0.0631579	0.0526316	0.0315789	0.0315789	0.0315789	0	0.0210526	0.0421053	0.0421053	0.0105263	0.0631579	0.0842105	0.0736842	0.0947368	0.189474	0.105263	0.0736842	0.0631579	0.0736842	0.0631579	0.0210526	0.0105263	0.0105263	0	0.0210526	0.0210526	0	0	0.0105263	0	-0.0414803
2	2.5	15.8	1.32732	3.18525	63.0328	4.25752	1.07228	28	0	0	0.170213	0.0425532	0.170213	0.0638298	0.0744681	0.117021	0.0212766	0.0531915	0.0106383	0.0106383	0	0.0106383	0	0	0.0212766	0	0.0106383	0.0106383	0.0638298	0.0531915	0.0744681	0.0744681	0.0638298	0.106383	0.0851064	0.0851064	0.0212766	0.0212766	0.0212766	0.0106383	0.0212766	0.0319149	0.0425532	0.0106383	0	0.0319149	0.0106383	0	-0.104656
2	2.5	18.05	1.32732	3.39059	75.4478	4.8726	1.48201	28	0	0	0.161905	0.047619	0.114286	0.114286	0.0761905	0.0666667	0.0571429	0.0380952	0.0285714	0.0190476	0.0285714	0.047619	0.0190476	0.00952381	0	0.00952381	0.0190476	0.00952381	0.0571429	0.0761905	0.0666667	0.0761905	0.114286	0.0571429	0.133333	0.0380952	0.0380952	0.0571429	0.0380952	0.0380952	0.0380952	0.00952381	0.00952381	0.00952381	0.0380952	0.0190476	0.0380952	0	-0.107213
2	2.5	18.4667	1.32732	3.3113	66.2612	5.00606	1.69476	25	0	0	0.235294	0.0235294	0.0705882	0.0823529	0.0470588	0.0235294	0.0705882	0.0705882	0.0823529	0	0.0352941	0.0117647	0.0235294	0.0235294	0.0117647	0	0.0117647	0.0117647	0.0352941	0.0941176	0.0588235	0.129412	0.141176	0.0588235	0.105882	0.0705882	0.0705882	0.0352941	0.0352941	0.0470588	0	0.0235294	0.0235294	0.0117647	0	0	0	0	-0.069923
2	2.5	18.5833	1.32732	3.17084	77.0812	3.48841	0.317577	14	0	0	0.109091	0.0181818	0.109091	0.145455	0.0545455	0.145455	0.0727273	0.0363636	0.0363636	0	0	0.0363636	0.0181818	0	0	0	0	0	0.0363636	0.0363636	0	0.0909091	0.109091	0.0909091	0.109091	0.0363636	0.0363636	0.0363636	0.0545455	0.0545455	0.0545455	0.0363636	0.0363636	0	0.0545455	0	0	0.0363636	0.00783288
2	2.5	19.8667	1.32732	3.38228	63.7428	4.91412	1.53184	37	0	0	0.118519	0.103704	0.111111	0.0740741	0.0814815	0.0592593	0.0740741	0.0814815	0.0296296	0.0148148	0.037037	0.0296296	0.037037	0.0148148	0.00740741	0.0222222	0.00740741	0.00740741	0.0666667	0.0814815	0.0740741	0.118519	0.0740741	0.0888889	0.0518519	0.0962963	0.0444444	0.0666667	0.0296296	0.0222222	0.037037	0.0296296	0.0148148	0.00740741	0	0.00740741	0.0148148	0	-0.103722
2	2.5	20.5	1.32732	3.42468	70.5204	5.04198	1.6173	33	0	0	0.246154	0.0384615	0.0846154	0.0692308	0.138462	0.0615385	0.0384615	0.00769231	0.0230769	0.0153846	0.0153846	0.0153846	0.0230769	0.00769231	0	0.00769231	0.0307692	0	0.0461538	0.0307692	0.1	0.0846154	0.0923077	0.0769231	0.0769231	0.0615385	0.0769231	0.0461538	0.0307692	0.00769231	0.0307692	0.0153846	0.0230769	0.0230769	0.0307692	0.00769231	0.00769231	0.00769231	-0.168955
2	2.5	20.5333	1.32732	3.2358	72.134	4.45475	1.21895	16	0	0	0.0493827	0.0246914	0.0864198	0.0987654	0.0617284	0.0987654	0.0740741	0.0617284	0.0493827	0	0.0123457	0	0.0246914	0.0123457	0.0123457	0.0123457	0.0123457	0.0123457	0.0493827	0.037037	0.0617284	0.0864198	0.123457	0.037037	0.0740741	0.0493827	0.0740741	0.0123457	0.0123457	0.0617284	0	0.037037	0.0493827	0.0246914	0.0123457	0.0123457	0.0246914	0.0123457	0.30164
2	2.5	22.8833	1.32732	3.54076	52.8216	5.05772	1.51696	29	0	0	0.0725806	0.0403226	0.0967742	0.0887097	0.120968	0.0887097	0.0483871	0.0483871	0.0564516	0.0887097	0.0564516	0.0403226	0.016129	0.00806452	0.016129	0.00806452	0.00806452	0.00806452	0.0887097	0.0645161	0.0564516	0.0967742	0.0725806	0.0645161	0.0564516	0.0403226	0.0645161	0.0483871	0.0564516	0.0483871	0.0241935	0.0241935	0.00806452	0.00806452	0.0322581	0.016129	0.00806452	0	0.0151969
2	2.5	23.5167	1.32732	3.371	83.1689	4.77504	1.40403	32	0	0	0.0970874	0.0291262	0.0873786	0.0970874	0.0485437	0.0970874	0.0485437	0.038835	0.00970874	0.0582524	0.0291262	0.0194175	0.038835	0.038835	0.0194175	0.038835	0.0194175	0	0.0873786	0.0582524	0.0970874	0.0776699	0.106796	0.0485437	0.0582524	0.038835	0.0679612	0.038835	0.038835	0.0679612	0.0485437	0.0194175	0.0291262	0.00970874	0.00970874	0	0.00970874	0.0291262	0.163684
2	2.5	23.9833	1.32732	3.30618	73.7805	4.62346	1.31728	16	0	0	0.0666667	0.0333333	0.0333333	0.05	0.05	0.0333333	0.116667	0.0666667	0.0666667	0	0.05	0.0333333	0.0666667	0.05	0.0166667	0	0.0166667	0.0166667	0.0333333	0.0166667	0.0833333	0.116667	0.05	0.0333333	0.116667	0.05	0.0666667	0.0166667	0	0.0666667	0.0166667	0.05	0.0833333	0.0333333	0	0.0166667	0.0333333	0.0166667	0.368728
2	2.5	25.2667	1.32732	3.4086	74.1475	3.95915	0.550541	19	0	0	0	0.0120482	0.060241	0.0240964	0.13253	0.0843373	0.0963855	0.060241	0.0361446	0.0361446	0.0481928	0.0240964	0	0.0843373	0.0240964	0.0361446	0.0361446	0.0240964	0.0722892	0.0120482	0.0481928	0.0843373	0.0963855	0.0481928	0.0843373	0.0963855	0.060241	0	0.0843373	0.0722892	0.0120482	0.0240964	0.0361446	0.0120482	0.060241	0	0	0.0240964	0.346302
2	2.5	28.0667	1.32732	3.25649	44.3957	5.27728	2.02079	47	0	0	0.0588235	0.0522876	0.189542	0.150327	0.111111	0.117647	0.0980392	0.0326797	0.0457516	0.0196078	0	0.0261438	0	0	0	0	0	0	0.0915033	0.0980392	0.0915033	0.0849673	0.0915033	0.0522876	0.0522876	0.0457516	0.0718954	0.0326797	0.0326797	0.0261438	0.00653595	0.0326797	0.0130719	0.0130719	0.0196078	0.00653595	0.00653595	0	-0.190162
2	2.5	28.4667	1.32732	3.36014	80.254	3.99115	0.631014	15	0	0	0.030303	0.030303	0.0606061	0.030303	0.0909091	0.0757576	0.0757576	0.0151515	0.0606061	0.0454545	0.030303	0.030303	0	0.0606061	0	0.0454545	0.0151515	0.0151515	0.0151515	0.0757576	0.121212	0.0757576	0.0606061	0.0757576	0.030303	0.0454545	0.0606061	0.0606061	0.0454545	0	0	0.030303	0	0.0151515	0	0.0151515	0.030303	0	0.413001
2	3	12.1333	1.32732	4.12769	35.6868	8.69225	4.56456	80	0	0	0.233962	0.109434	0.135849	0.154717	0.0754717	0.0943396	0.0490566	0.0301887	0.0188679	0.0113208	0.00377358	0.00377358	0.00754717	0.00377358	0.00377358	0	0.00377358	0.00377358	0.0754717	0.0679245	0.14717	0.113208	0.0754717	0.090566	0.0754717	0.0679245	0.0226415	0.0566038	0.0301887	0.0226415	0.0226415	0.0188679	0.0113208	0.00377358	0.0188679	0	0.0113208	0	-0.467812
2	3	12.6	1.32732	3.99859	63.8184	8.23605	4.23746	67	0	0	0.318408	0.0248756	0.218905	0.0597015	0.0597015	0.0348259	0.0646766	0.0199005	0	0.0298507	0.0248756	0.0149254	0.0248756	0	0.0199005	0.00497512	0.0149254	0.00497512	0.0348259	0.079602	0.0845771	0.0895522	0.119403	0.119403	0.0845771	0.0447761	0.0845771	0.0248756	0.0597015	0.0149254	0.0298507	0.0149254	0.00995025	0.00995025	0	0.00995025	0.00497512	0.00995025	-0.483157
2	3	13.2833	1.32732	4.02602	40.8971	8.1521	4.12608	63	0	0	0.183099	0.131455	0.122066	0.13615	0.084507	0.0657277	0.0985915	0.056338	0.0234742	0.00938967	0.00469484	0.00938967	0	0.0187793	0	0.00938967	0	0.00469484	0.0469484	0.0798122	0.0610329	0.112676	0.103286	0.084507	0.0610329	0.0704225	0.0798122	0.0610329	0.0516432	0.0234742	0.0187793	0.028169	0.0234742	0.00469484	0.0140845	0.00938967	0.00469484	0	-0.38761
2	3	17.6	1.32732	3.91688	55.0829	8.35951	4.44263	47	0	0	0.168675	0.120482	0.228916	0.150602	0.0542169	0.060241	0.0481928	0.0120482	0.0180723	0.0120482	0.0120482	0	0	0.0060241	0.0120482	0.0060241	0.0060241	0.0120482	0.0361446	0.0722892	0.0903614	0.10241	0.0843373	0.10241	0.0843373	0.0662651	0.0662651	0.0301205	0.0180723	0.0301205	0.0301205	0.0120482	0.0240964	0.0180723	0.0180723	0	0.0120482	0.0060241	-0.428795
2	3	17.6167	1.32732	4.02092	76.6503	4.9703	0.949383	23	0	0	0.116883	0.012987	0.038961	0.0909091	0.0779221	0.038961	0.0909091	0.038961	0.012987	0.012987	0.0519481	0.012987	0.025974	0.038961	0.025974	0.025974	0.012987	0.012987	0.0649351	0.0649351	0.0649351	0.12987	0.103896	0.0519481	0.025974	0.0649351	0.0649351	0.025974	0.038961	0.012987	0.038961	0.038961	0.012987	0.012987	0.012987	0.012987	0.025974	0	0.262084
2	3	19.5333	1.32732	3.77155	71.4695	5.39393	1.62238	25	0	0	0.155844	0.038961	0.142857	0.103896	0.025974	0.0649351	0.038961	0.0649351	0.038961	0.025974	0	0.0649351	0	0	0.012987	0	0.012987	0.025974	0.0519481	0.0649351	0.103896	0.12987	0.0649351	0.116883	0.0519481	0.0779221	0.0649351	0.0649351	0.025974	0.0519481	0.025974	0.012987	0.012987	0	0	0.012987	0	0.025974	-0.0471277
2	3	20.1333	1.32732	4.02298	53.9847	5.62301	1.60003	39	0	0	0.0735294	0.0367647	0.117647	0.161765	0.102941	0.0588235	0.0735294	0.0220588	0.102941	0.0367647	0.0441176	0.00735294	0.0220588	0.0147059	0.00735294	0.00735294	0.0220588	0.00735294	0.0882353	0.0808824	0.102941	0.0955882	0.0661765	0.0955882	0.0661765	0.0294118	0.0367647	0.0588235	0.0147059	0.0441176	0.00735294	0.0147059	0.0220588	0.0147059	0.00735294	0.0220588	0.00735294	0.00735294	-0.0582144
2	3	20.4	1.32732	4.0323	55.8604	6.63776	2.60546	48	0	0	0.169492	0.0338983	0.112994	0.107345	0.152542	0.0734463	0.0564972	0.039548	0.0451977	0.0169492	0.0282486	0.0169492	0.0225989	0.00564972	0.00564972	0	0.00564972	0	0.0677966	0.0847458	0.079096	0.112994	0.0677966	0.0903955	0.0847458	0.0564972	0.039548	0.0621469	0.039548	0.0225989	0.0282486	0.0112994	0.00564972	0.00564972	0.0169492	0.0112994	0.0338983	0	-0.195937
2	3	23.7333	1.32732	4.02912	47.7247	5.58448	1.55536	37	0	0	0.133803	0.028169	0.15493	0.084507	0.0774648	0.105634	0.0985915	0.028169	0.0422535	0.028169	0	0.0140845	0.0140845	0	0.00704225	0.00704225	0.0211268	0.0211268	0.0422535	0.0915493	0.0915493	0.105634	0.105634	0.0915493	0.0633803	0.028169	0.0352113	0.0422535	0.0352113	0.0211268	0.0352113	0.0211268	0.0140845	0.0211268	0.00704225	0.00704225	0	0.00704225	-0.0904413
2	3	24.6333	1.32732	3.95048	45.0198	5.98036	2.02987	38	0	0	0.116883	0.0519481	0.103896	0.168831	0.194805	0.0779221	0.0714286	0.0519481	0.025974	0.00649351	0.00649351	0.00649351	0	0	0.025974	0.012987	0	0	0.038961	0.0519481	0.0974026	0.175325	0.136364	0.0454545	0.0714286	0.038961	0.025974	0.0324675	0.0454545	0.038961	0.00649351	0.025974	0.012987	0.00649351	0.0194805	0	0.025974	0.025974	-0.230003
2	3	25.4	1.32732	4.13621	46.0429	7.51699	3.38078	75	0	0	0.130252	0.0420168	0.130252	0.113445	0.134454	0.0882353	0.0588235	0.0378151	0.0546218	0.0294118	0.0294118	0.0252101	0.00840336	0.012605	0.012605	0.00420168	0.00420168	0	0.0588235	0.0840336	0.105042	0.0966387	0.109244	0.0672269	0.0714286	0.0672269	0.0294118	0.0504202	0.0210084	0.0336134	0.012605	0.0294118	0.012605	0.0210084	0	0.00840336	0.00840336	0.012605	-0.166378
2	3	25.65	1.32732	4.06074	77.8577	5.13892	1.07818	14	0	0	0.0819672	0.0163934	0.0983607	0.0163934	0.0491803	0.0327869	0.0327869	0.0655738	0.0983607	0.0163934	0.0819672	0	0.0163934	0.0819672	0	0.0163934	0.0327869	0.0327869	0	0.0163934	0.0163934	0.0983607	0.114754	0.114754	0.0983607	0.0491803	0.114754	0.0491803	0.0491803	0.0163934	0.0327869	0	0.0327869	0.0655738	0.0163934	0	0.0163934	0.0163934	0.359345
2	3	25.6833	1.32732	3.78687	50.222	5.32168	1.5348	43	0	0	0.0810811	0.0472973	0.155405	0.135135	0.155405	0.0945946	0.0675676	0.027027	0.0540541	0.0202703	0.0135135	0.0202703	0.00675676	0	0	0	0.0202703	0.0135135	0.0472973	0.0810811	0.0945946	0.114865	0.0810811	0.0472973	0.0810811	0.0675676	0.0472973	0.0540541	0.0337838	0.0945946	0.0135135	0.027027	0.027027	0.0135135	0	0.00675676	0	0	-0.176977
2	3	26.0833	1.32732	3.38598	71.8124	4.21322	0.827239	13	0	0	0.046875	0.015625	0	0.109375	0.0625	0.015625	0.046875	0.046875	0.0625	0.046875	0.109375	0.046875	0.046875	0.046875	0.0625	0	0.046875	0.015625	0.0625	0.0625	0.0625	0.03125	0.078125	0.03125	0.0625	0.046875	0.03125	0.0625	0.078125	0.0625	0.03125	0.015625	0.015625	0.03125	0.03125	0.046875	0.015625	0.03125	0.416975
2	3	26.1333	1.32732	4.03307	56.9993	6.00312	1.97006	63	0	0	0.0930233	0.055814	0.116279	0.0930233	0.111628	0.0651163	0.106977	0.055814	0.055814	0.027907	0.027907	0.027907	0.0186047	0	0.00930233	0.00930233	0.00465116	0.0139535	0.116279	0.0883721	0.116279	0.0976744	0.106977	0.0651163	0.0465116	0.0697674	0.0604651	0.0418605	0.00930233	0.0325581	0.0325581	0.0139535	0.00930233	0.0232558	0.00465116	0.00465116	0.00930233	0.00465116	-0.0559152
2	3	28.4833	1.32732	4.22188	61.5363	6.35663	2.13476	58	0	0	0.118812	0.039604	0.118812	0.0990099	0.0792079	0.0792079	0.049505	0.0445545	0.0247525	0.0544554	0.039604	0.019802	0.0445545	0.00990099	0.0148515	0.0148515	0.029703	0.00990099	0.0742574	0.0643564	0.123762	0.0693069	0.10396	0.0693069	0.0841584	0.0643564	0.0594059	0.049505	0.0247525	0.029703	0.019802	0.0247525	0.0148515	0.029703	0.0049505	0.0049505	0.0049505	0.00990099	-0.0306241
2	3	28.9833	1.32732	4.08643	68.8287	6.02804	1.94161	38	0	0	0.0629921	0.0472441	0.0551181	0.0787402	0.0787402	0.0866142	0.0708661	0.0551181	0.0708661	0.0314961	0	0.015748	0.0314961	0.023622	0.015748	0.0472441	0.023622	0.015748	0.0393701	0.0944882	0.110236	0.141732	0.0629921	0.0472441	0.0708661	0.0787402	0.0472441	0.0472441	0.0314961	0.00787402	0.0551181	0	0.00787402	0.015748	0.023622	0.023622	0.00787402	0	0.207991
2	3	30.0667	1.32732	4.19202	48.0944	7.87121	3.67919	63	0	0	0.173913	0.0386473	0.198068	0.154589	0.0966184	0.0917874	0.0338164	0.00966184	0.0531401	0.00483092	0.0144928	0.00966184	0	0.00966184	0.0144928	0.00483092	0.00483092	0	0.101449	0.0821256	0.0772947	0.0966184	0.0821256	0.0821256	0.0628019	0.0724638	0.0386473	0.0193237	0.0483092	0.0144928	0.0289855	0.0241546	0.0144928	0.00483092	0.00483092	0.0193237	0.0144928	0	-0.321338
2	3	30.2667	1.32732	3.98408	64.6869	6.17988	2.1958	35	0	0	0.036036	0.00900901	0.108108	0.0900901	0.0990991	0.0810811	0.036036	0.0540541	0.117117	0.027027	0.036036	0.0540541	0.00900901	0.0540541	0	0.018018	0.00900901	0	0.027027	0.153153	0.0720721	0.0990991	0.0630631	0.0810811	0.0720721	0.045045	0.036036	0.018018	0.027027	0.045045	0.045045	0.0540541	0.045045	0.018018	0.027027	0.00900901	0.027027	0	0.179923
2	3	32.9	1.32732	3.89637	55.3949	7.94745	4.05108	69	0	0	0.242009	0.109589	0.118721	0.100457	0.0776256	0.0502283	0.0639269	0.0319635	0.0273973	0.0182648	0.0182648	0.00456621	0.0182648	0	0.00456621	0.00913242	0.00913242	0	0.100457	0.0593607	0.086758	0.100457	0.0776256	0.0547945	0.0913242	0.0639269	0.0684932	0.0410959	0.0639269	0.0273973	0.0273973	0.00456621	0.0136986	0.00913242	0.0228311	0.0273973	0	0.00456621	-0.37195
2	3.5	11.3833	1.32732	3.35471	51.9408	6.76655	3.41184	61	0	0	0.237838	0.102703	0.151351	0.113514	0.0918919	0.0540541	0.0486486	0.0378378	0.027027	0.00540541	0.0162162	0.0108108	0.0162162	0	0.0108108	0	0	0	0.0648649	0.0810811	0.0864865	0.108108	0.124324	0.108108	0.0486486	0.0540541	0.0702703	0.0594595	0.0216216	0.0162162	0.0162162	0.0162162	0.00540541	0.0162162	0.00540541	0.0108108	0.00540541	0.0108108	-0.427105
2	3.5	12.6667	1.32732	4.26852	28.1809	8.7259	4.45738	70	0	0	0.218254	0.0793651	0.142857	0.174603	0.111111	0.0753968	0.0515873	0.047619	0.015873	0.015873	0	0	0	0	0	0.00396825	0	0.00396825	0.0912698	0.0634921	0.130952	0.0873016	0.0833333	0.0833333	0.0753968	0.0555556	0.0436508	0.0396825	0.031746	0.031746	0.0357143	0.0238095	0.0119048	0.0119048	0.00396825	0.00793651	0.0119048	0.00793651	-0.441001
2	3.5	13.55	1.32732	4.63282	47.022	10.0513	5.4185	82	0	0	0.203125	0.078125	0.136719	0.117188	0.125	0.0742188	0.0429688	0.0234375	0.0273438	0.0234375	0.0351562	0.00390625	0.0195312	0.0078125	0.0078125	0.00390625	0.0117188	0.00390625	0.078125	0.0546875	0.113281	0.0859375	0.0898438	0.0859375	0.0976562	0.0703125	0.0429688	0.0585938	0.0273438	0.0351562	0.0234375	0.015625	0.015625	0.00390625	0.0078125	0.0195312	0	0.0078125	-0.35145
2	3.5	18.3167	1.32732	4.85593	48.1667	7.00384	2.14791	53	0	0	0.0941176	0.0117647	0.0764706	0.0882353	0.111765	0.141176	0.0882353	0.0588235	0.0705882	0.0294118	0.0411765	0.0294118	0.0235294	0.0294118	0.0176471	0.00588235	0.0117647	0.00588235	0.1	0.0705882	0.123529	0.147059	0.1	0.105882	0.0705882	0.0470588	0.0294118	0.0294118	0.0294118	0.0117647	0.0176471	0	0.00588235	0.00588235	0.00588235	0.0117647	0	0.0117647	-0.010409
2	3.5	19.65	1.32732	4.79818	47.1292	11.1432	6.34502	80	0	0	0.262357	0.0798479	0.197719	0.0988593	0.102662	0.0494297	0.0456274	0.0190114	0.0418251	0.0114068	0.00380228	0.00760456	0.00760456	0.0114068	0	0.0152091	0	0	0.0684411	0.0874525	0.114068	0.0988593	0.0836502	0.0798479	0.0836502	0.0570342	0.0798479	0.0304183	0.0152091	0.0570342	0.0304183	0.0190114	0.0152091	0.0114068	0.0114068	0	0	0.00380228	-0.506935
2	3.5	20.1833	1.32732	4.6144	62.7664	6.63078	2.01638	27	0	0	0.134021	0.0103093	0.0824742	0.103093	0.0927835	0.0618557	0.0618557	0.0618557	0.0103093	0.0721649	0.0309278	0.0309278	0.0309278	0.0309278	0.0206186	0.0309278	0	0.0206186	0.0412371	0.0927835	0.154639	0.0721649	0.113402	0.0721649	0.0515464	0.0721649	0.0206186	0.0412371	0.0618557	0.0309278	0.0206186	0.0103093	0.0103093	0.0206186	0.0103093	0	0.0103093	0.0103093	0.0378978
2	3.5	22.8333	1.32732	4.69867	48.5087	7.59026	2.8916	59	0	0	0.114537	0.0352423	0.14978	0.123348	0.114537	0.0792952	0.0748899	0.0528634	0.0220264	0.030837	0.030837	0.0176211	0.0352423	0.0132159	0.00440529	0.0132159	0	0.00440529	0.0704846	0.0528634	0.092511	0.127753	0.110132	0.0837004	0.0704846	0.0748899	0.0528634	0.0352423	0.0220264	0.0396476	0.0176211	0.030837	0.0176211	0.00440529	0.00881057	0.00440529	0.00440529	0.0132159	-0.147971
2	3.5	23.5333	1.32732	4.94408	45.3318	7.77969	2.8356	68	0	0	0.168033	0.0655738	0.163934	0.131148	0.0819672	0.0614754	0.0737705	0.0532787	0.057377	0.0245902	0.00819672	0.00819672	0.00819672	0.00409836	0	0.0163934	0.00409836	0	0.0614754	0.0942623	0.118852	0.114754	0.102459	0.0655738	0.0860656	0.0696721	0.045082	0.0532787	0.0122951	0.0163934	0.0245902	0.0122951	0.0245902	0.00819672	0.0163934	0.0122951	0	0	-0.302856
2	3.5	25.8833	1.32732	3.70255	52.5378	6.12723	2.42468	51	0	0	0.176471	0.0823529	0.176471	0.123529	0.0705882	0.0823529	0.0588235	0.0294118	0.0294118	0.0235294	0.0176471	0.0117647	0.00588235	0.00588235	0.0117647	0.00588235	0.00588235	0.0117647	0.105882	0.0647059	0.105882	0.0705882	0.0823529	0.117647	0.0529412	0.0352941	0.0470588	0.0529412	0.0411765	0.0235294	0.0176471	0.0117647	0.0117647	0.00588235	0.0117647	0.00588235	0.0176471	0.00588235	-0.321782
2	3.5	26.45	1.32732	3.80231	75.9107	6.08659	2.28428	50	0	0	0.230303	0.0545455	0.0484848	0.0606061	0.0727273	0.0545455	0.030303	0.0242424	0.0242424	0.0424242	0.0363636	0.0363636	0.0181818	0.0121212	0.00606061	0.0363636	0.0181818	0.0181818	0.0909091	0.0424242	0.0969697	0.10303	0.0787879	0.0969697	0.0969697	0.0363636	0.0424242	0.0606061	0.030303	0.0181818	0.0484848	0.030303	0.0242424	0.030303	0	0.0121212	0.0121212	0.00606061	-0.0220886
2	3.5	26.95	1.32732	4.79225	43.9413	9.81205	5.0198	49	0	0	0.119792	0.0677083	0.130208	0.130208	0.140625	0.0520833	0.0833333	0.0677083	0.03125	0.015625	0.0208333	0.0104167	0.0260417	0.015625	0.0104167	0.00520833	0.015625	0	0.0364583	0.046875	0.09375	0.0885417	0.0989583	0.0885417	0.078125	0.046875	0.078125	0.0364583	0.0520833	0.03125	0.03125	0.015625	0.015625	0.0208333	0.03125	0	0	0.00520833	-0.211968
2	3.5	27.2667	1.32732	4.66682	47.151	8.52877	3.86195	99	0	0	0.202572	0.11254	0.125402	0.135048	0.096463	0.0643087	0.0610932	0.0610932	0.0418006	0.0096463	0.00321543	0.0128617	0.0096463	0.00321543	0.00643087	0	0	0	0.0803859	0.0868167	0.131833	0.125402	0.102894	0.0900322	0.0643087	0.0610932	0.0385852	0.0514469	0.0257235	0.0289389	0.0160772	0.00321543	0.0096463	0.0128617	0.00321543	0.0096463	0.00321543	0.00321543	-0.390232
2	3.5	28.1833	1.32732	3.8867	60.3496	5.83409	1.94739	47	0	0	0.13253	0.0361446	0.144578	0.0963855	0.0662651	0.0722892	0.0542169	0.0662651	0.0120482	0.0301205	0.0542169	0.0421687	0.0120482	0.0301205	0.0240964	0.0240964	0	0.0120482	0.060241	0.0481928	0.0903614	0.108434	0.126506	0.0783133	0.0421687	0.10241	0.0421687	0.0421687	0.0361446	0.0240964	0.0240964	0.0240964	0.0240964	0.0240964	0.0120482	0	0	0	-0.0801921
2	3.5	29.1333	1.32732	4.69576	54.188	9.43044	4.73468	86	0	0	0.25614	0.0421053	0.161404	0.0877193	0.0631579	0.0631579	0.0666667	0.0210526	0.0315789	0.0315789	0.0175439	0.0105263	0.0105263	0.0105263	0.0210526	0.00701754	0.00350877	0.0105263	0.0561404	0.0877193	0.0631579	0.105263	0.0877193	0.108772	0.0877193	0.0736842	0.0666667	0.0561404	0.0245614	0.00701754	0.0280702	0.0140351	0.0140351	0.0140351	0.0175439	0.0140351	0.00701754	0.00350877	-0.348701
2	3.5	29.35	1.32732	4.47128	40.0469	8.5541	4.08281	65	0	0	0.187215	0.0639269	0.127854	0.13242	0.100457	0.109589	0.0410959	0.0319635	0.0410959	0.00913242	0.0182648	0.0182648	0.0136986	0.00456621	0.00456621	0.00456621	0.00456621	0	0.0593607	0.0684932	0.105023	0.118721	0.0913242	0.100457	0.0593607	0.0456621	0.0502283	0.0410959	0.0319635	0.0410959	0.0136986	0.0273973	0.00913242	0.0136986	0.0228311	0.0136986	0.00456621	0.00913242	-0.303876
2	3.5	30.6333	1.32732	4.76343	46.7287	7.51006	2.74663	65	0	0	0.0637255	0.0784314	0.107843	0.176471	0.166667	0.0833333	0.0882353	0.0735294	0.0147059	0.0245098	0.00980392	0.00980392	0.00490196	0.0147059	0.0147059	0	0.00490196	0	0.0833333	0.0637255	0.102941	0.107843	0.127451	0.102941	0.0882353	0.0588235	0.0343137	0.0343137	0.0147059	0.0147059	0.0245098	0.0196078	0.00980392	0.00980392	0.00490196	0.00980392	0.00490196	0.00980392	-0.188997
2	3.5	32.6667	1.32732	4.73656	64.4292	7.26306	2.52649	41	0	0	0.115108	0.057554	0.129496	0.0719424	0.0935252	0.057554	0.0503597	0.0503597	0.0359712	0.057554	0.0359712	0.0143885	0.0143885	0.0215827	0.028777	0.028777	0.028777	0.00719424	0.0719424	0.0935252	0.100719	0.0935252	0.0935252	0.0863309	0.0647482	0.028777	0.0791367	0.028777	0.057554	0	0.028777	0.0215827	0.028777	0.0215827	0.0143885	0.0143885	0.0143885	0	-0.0292814
2	3.5	34.3667	1.32732	4.65529	47.6797	10.0972	5.44186	59	0	0	0.0857143	0.0809524	0.190476	0.157143	0.0809524	0.0857143	0.0666667	0.0333333	0.0380952	0.0285714	0.0238095	0.0142857	0.00952381	0.0047619	0.0142857	0.0047619	0.0047619	0.0047619	0.047619	0.0761905	0.0714286	0.128571	0.0952381	0.0857143	0.0666667	0.0333333	0.0666667	0.052381	0.0285714	0.0333333	0.0190476	0.0238095	0.0142857	0.0047619	0.0190476	0.00952381	0.0333333	0.00952381	-0.231776
2	4	12.2	1.32732	3.58073	51.6414	7.0084	3.42767	53	0	0	0.223464	0.139665	0.122905	0.0782123	0.106145	0.0502793	0.0558659	0.0223464	0.0223464	0.0335196	0.00558659	0.0391061	0.00558659	0.0111732	0.00558659	0.0111732	0	0.00558659	0.027933	0.0670391	0.0670391	0.106145	0.134078	0.0726257	0.0726257	0.0893855	0.0558659	0.0502793	0.0614525	0.0223464	0.027933	0.0223464	0.0223464	0.00558659	0.00558659	0.0111732	0.0111732	0.0111732	-0.401006
2	4	13.4	1.32732	4.56601	47.5764	9.95645	5.39044	80	0	0	0.215768	0.0580913	0.186722	0.0995851	0.0829876	0.0788382	0.0497925	0.0207469	0.0497925	0.0290456	0.0248963	0.0248963	0.0124481	0.00414938	0.00829876	0.00414938	0	0	0.0622407	0.0705394	0.0829876	0.120332	0.0788382	0.0995851	0.0912863	0.06639	0.0580913	0.0414938	0.0456432	0.033195	0.0124481	0.0207469	0.0207469	0.00829876	0.0165975	0.00414938	0	0.00414938	-0.377976
2	4	13.8	1.32732	4.65072	30.6902	10.4453	5.79461	75	0	0	0.219081	0.0954064	0.173145	0.183746	0.0777385	0.0318021	0.0812721	0.0318021	0.0141343	0.0141343	0	0.00706714	0.00706714	0	0	0.00353357	0	0	0.0706714	0.0600707	0.0989399	0.109541	0.106007	0.109541	0.0706714	0.0424028	0.0318021	0.0565371	0.0424028	0.0106007	0.0106007	0.0141343	0.0176678	0.0141343	0.0141343	0.0212014	0.0106007	0.00353357	-0.468217
2	4	17.45	1.32732	3.92664	54.7884	8.587	4.66036	46	0	0	0.1625	0.125	0.275	0.0875	0.0875	0.0625	0.0375	0.01875	0	0.0125	0	0	0	0	0.025	0	0.0125	0	0.04375	0.0625	0.08125	0.1125	0.0875	0.05	0.10625	0.08125	0.05	0.01875	0.03125	0.04375	0.0375	0.00625	0.0375	0.025	0	0	0.0125	0	-0.447248
2	4	21.05	1.32732	5.23954	48.109	7.60146	2.36192	39	0	0	0.116279	0.0310078	0.0930233	0.0775194	0.0775194	0.0697674	0.0697674	0.0852713	0.0542636	0.0775194	0.0310078	0.0620155	0.0155039	0.0155039	0.0155039	0.0155039	0.00775194	0.0232558	0	0.108527	0.0930233	0.186047	0.116279	0.100775	0.0387597	0.116279	0.0310078	0.0310078	0.0465116	0.00775194	0.00775194	0.00775194	0.0232558	0.0232558	0	0.00775194	0.00775194	0.00775194	0.00438886
2	4	21.4833	1.32732	4.29479	45.7657	7.32452	3.02973	68	0	0	0.177778	0.0711111	0.217778	0.106667	0.0844444	0.0977778	0.0266667	0.0266667	0.0533333	0.00444444	0.00888889	0.0177778	0.00888889	0.00444444	0	0	0.00888889	0	0.0755556	0.106667	0.111111	0.137778	0.0844444	0.0488889	0.0711111	0.0888889	0.0488889	0.0444444	0.0222222	0.0177778	0.00888889	0.0266667	0.00888889	0.0133333	0.00444444	0.00888889	0.00444444	0	-0.363595
2	4	26.2667	1.32732	4.22573	42.8195	7.53863	3.3129	56	0	0	0.164103	0.0871795	0.138462	0.169231	0.0974359	0.0717949	0.0666667	0.025641	0.025641	0.025641	0	0.0153846	0.00512821	0.00512821	0.0153846	0.0102564	0.00512821	0.00512821	0.0615385	0.0923077	0.0820513	0.117949	0.0717949	0.0717949	0.0820513	0.0358974	0.0307692	0.0358974	0.0205128	0.0564103	0.0205128	0.0205128	0.0102564	0.025641	0.0153846	0.0102564	0	0.00512821	-0.330351
2	4	27.1	1.32732	5.10898	46.3123	9.87622	4.76724	88	0	0	0.139373	0.0452962	0.167247	0.108014	0.135889	0.0905923	0.0766551	0.0557491	0.0418118	0.010453	0.0139373	0.010453	0.00348432	0.010453	0.0174216	0.010453	0.00348432	0.00348432	0.0592334	0.097561	0.0836237	0.10453	0.0731707	0.101045	0.0836237	0.0662021	0.0766551	0.0452962	0.0487805	0.0209059	0.0243902	0.0174216	0.00696864	0.0139373	0.010453	0.010453	0.010453	0.00348432	-0.26146
2	4	27.6167	1.32732	5.6221	45.9315	10.6075	4.98542	56	0	0	0.0533981	0.038835	0.165049	0.101942	0.145631	0.106796	0.0728155	0.0533981	0.0436893	0.038835	0.0436893	0.0194175	0.0242718	0.0145631	0.00970874	0	0.00485437	0.00970874	0.0582524	0.0631068	0.11165	0.0873786	0.11165	0.0728155	0.0631068	0.0679612	0.0339806	0.038835	0.0533981	0.0485437	0.0194175	0.0145631	0.0291262	0.0145631	0.0194175	0	0.0242718	0.00485437	-0.106566
2	4	27.7833	1.32732	4.15126	42.5882	6.53929	2.38803	54	0	0	0.0904523	0.0753769	0.165829	0.150754	0.150754	0.0753769	0.040201	0.0502513	0.0201005	0.0251256	0.0251256	0.0301508	0.0251256	0.0100503	0	0.00502513	0.00502513	0.00502513	0.080402	0.0753769	0.135678	0.110553	0.105528	0.0603015	0.0653266	0.0301508	0.0351759	0.0301508	0.0201005	0.0301508	0.0201005	0.040201	0.0301508	0.0100503	0.0150754	0	0.0150754	0.00502513	-0.245803
[truncated: 216 more rows]
[truncated: 13 more columns]

## Sheet: Key
	Index	Description
	cell	Left (1) or right (2) cell in the dish
	An	Normalized area (wrt Ao)
	t	time [h]
	Ao	Initial area [mm2]
	At	Total slime mold area [mm2]
	pC	percentage of clusters (pseudopods)
	Ae	Enclosed area (print area) [mm2]
	Aws	Empty area inside cell [mm2]
[truncated: 55 more rows]
