# Supplementary material for: Substrate and cell fusion influence on slime mold network dynamics
Source: Sci Rep. 2021 Jan 15;11:1498. doi: 10.1038/s41598-020-80320-2 (PMC7810851; doi:10.1038/s41598-020-80320-2)
Supplement: Supplementary file 3 — Supplementary information 3 [file 41598_2020_80320_MOESM3_ESM.xlsx]

## Sheet: Data
Ao	Awso	Lo	At	Aws	Ac	Lt	Lv	Dt	Dv	maxD	t	nNodes_tot	nEdges_tot	nNodes_in	nEdges_in	n_Edges_cross	length_path	drag_path	mfn	mfw	Treat	Folder	nEdges_in_cross	ID	AN	LN	PAN	ES	AEI	AET	AT	mfmw
63.1182	5.69747	93.4951	63.1182	5.69747	0	93.4951	93.4951	0.723453	0.723453	2.53829	0	941	1277	64	78	15	78.0939	1325.96	2	0.684815	Control	23_12_19_Chamber_1	93	1	1	1	1	0.0902668	0.0993377	0.165746	0.132209	0.342408
63.1182	5.69747	93.4951	73.3017	33.2464	1998	123.273	112.259	0.636607	0.548824	2.94155	15	906	1230	58	69	13	84.07	3304.46	2	0.799039	Control	23_12_19_Chamber_1	82	1	1.16134	1.3185	1.54831	0.453555	0.0902256	0.157233	0.132383	0.399519
63.1182	5.69747	93.4951	73.8542	42.6445	0	138.121	138.121	0.562571	0.562571	2.2668	30	992	1356	72	86	24	78.1719	1832.41	2	0.817125	Control	23_12_19_Chamber_1	110	1	1.17009	1.47731	1.69291	0.577415	0.0898204	0.181395	0.134836	0.408562
63.1182	5.69747	93.4951	64.3495	45.1937	0	135.756	135.756	0.501994	0.501994	2.12118	45	977	1345	60	76	21	79.7243	2762.63	2	0.674365	Control	23_12_19_Chamber_1	97	1	1.01951	1.45201	1.59184	0.702317	0.115646	0.201058	0.13743	0.337182
63.1182	5.69747	93.4951	59.098	40.8874	0	135.184	135.184	0.460959	0.460959	1.63168	60	1037	1411	68	83	26	73.6091	1060.34	2	0.822528	Control	23_12_19_Chamber_1	109	1	0.936307	1.4459	1.45295	0.691857	0.0993789	0.197183	0.13312	0.411264
63.1182	5.69747	93.4951	53.9463	35.8289	0	122.294	122.294	0.446535	0.446535	1.53932	75	990	1364	47	56	23	76.6064	1022.58	2	0.797362	Control	23_12_19_Chamber_1	79	1	0.854687	1.30803	1.30457	0.664158	0.0934579	0.215686	0.137716	0.398681
63.1182	5.69747	93.4951	56.6087	40.3749	0	132.411	132.411	0.445283	0.445283	1.79484	90	1164	1580	65	78	28	69.3243	2162.47	3	1.27735	Control	23_12_19_Chamber_1	106	1	0.896868	1.41623	1.40932	0.713228	0.0927152	0.202899	0.132171	0.425783
63.1182	5.69747	93.4951	43.7827	35.8422	0	107.691	107.691	0.403131	0.403131	1.3155	105	1159	1596	37	40	24	75.2802	1965.5	3	1.14767	Control	23_12_19_Chamber_1	64	1	0.693662	1.15183	1.15708	0.818638	0.0533333	0.227642	0.137433	0.382558
63.1182	5.69747	93.4951	48.6082	38.2782	0	116.094	116.094	0.423465	0.423465	1.46851	120	1126	1534	47	55	24	86.8765	1384.3	2	0.957398	Control	23_12_19_Chamber_1	79	1	0.770115	1.24171	1.2626	0.787485	0.0857143	0.215686	0.133529	0.478699
63.1182	5.69747	93.4951	46.3386	30.3843	0	106.549	106.549	0.435086	0.435086	1.46851	135	1103	1502	38	41	27	79.4405	2281.85	3	1.21979	Control	23_12_19_Chamber_1	68	1	0.734156	1.13962	1.1149	0.655702	0.0519481	0.236641	0.133378	0.406595
63.1182	5.69747	93.4951	42.9108	4.73236	0	99.1244	99.1244	0.428549	0.428549	1.30534	150	1090	1459	34	37	22	89.0309	3303.71	2	0.875383	Control	23_12_19_Chamber_1	59	1	0.679848	1.06021	0.69233	0.110284	0.057971	0.230088	0.127017	0.437692
63.1182	5.69747	93.4951	44.1554	9.092	0	102.959	102.959	0.424985	0.424985	1.3155	165	1054	1433	38	43	19	75.8565	1192.7	3	1.30428	Control	23_12_19_Chamber_1	62	1	0.699568	1.10122	0.773769	0.205909	0.0740741	0.210084	0.132821	0.434759
63.1182	5.69747	93.4951	38.5245	0.925174	0	87.3763	87.3763	0.423784	0.423784	1.15377	180	1030	1403	27	28	20	73.8498	357.048	3	1.3952	Control	23_12_19_Chamber_1	48	1	0.610355	0.934555	0.573266	0.0240152	0.0392157	0.241758	0.133524	0.465066
40.5914	4.84333	50.4683	40.5914	4.84333	0	50.4683	50.4683	0.814143	0.814143	2.62033	0	986	1346	26	29	8	80.0555	1227.21	1	0.303034	Control	23_12_19_Chamber_2	37	2	1	1	1	0.119319	0.0754717	0.173913	0.134351	0.303034
40.5914	4.84333	50.4683	38.7253	14.4516	0	70.6388	70.6388	0.58939	0.58939	2.35098	15	1055	1443	30	35	9	75.7522	672.571	2	0.845936	Control	23_12_19_Chamber_2	44	2	0.954027	1.39967	1.1704	0.373184	0.0923077	0.180723	0.135023	0.422968
40.5914	4.84333	50.4683	29.4375	4.73649	0	55.4476	55.4476	0.521815	0.521815	1.55617	30	1064	1470	21	23	11	80.0177	835.02	3	1.70082	Control	23_12_19_Chamber_2	34	2	0.725215	1.09866	0.752156	0.1609	0.0731707	0.222222	0.138671	0.56694
40.5914	4.84333	50.4683	24.3021	6.01143	0	59.6674	59.6674	0.39815	0.39815	1.3183	45	1068	1470	19	19	15	70.3005	774.831	5	1.93936	Control	23_12_19_Chamber_2	34	2	0.598702	1.18227	0.667189	0.247362	0.030303	0.253968	0.137308	0.387871
40.5914	4.84333	50.4683	23.9246	3.4117	0	51.9874	51.9874	0.410264	0.410264	1.50971	60	1111	1526	15	13	15	69.9858	525.33	5	2.34928	Control	23_12_19_Chamber_2	28	2	0.589402	1.0301	0.601662	0.142602	-0.047619	0.27451	0.136528	0.469857
40.5914	4.84333	50.4683	31.4745	15.6055	0	66.5878	66.5878	0.467351	0.467351	1.3183	75	1110	1518	28	30	15	76.9283	733.503	5	2.23394	Control	23_12_19_Chamber_2	45	2	0.775399	1.3194	1.03621	0.495814	0.0545455	0.211765	0.134939	0.446788
40.5914	4.84333	50.4683	34.3378	15.6482	0	79.1627	79.1627	0.454231	0.454231	1.6879	90	1056	1464	31	37	18	72.4974	277.353	7	3.53716	Control	23_12_19_Chamber_2	55	2	0.845938	1.56856	1.10017	0.455715	0.101449	0.238095	0.139925	0.505308
40.5914	4.84333	50.4683	31.7452	5.42738	0	75.0273	75.0273	0.437516	0.437516	1.18153	105	1122	1566	31	35	17	70.8484	533.321	8	3.5548	Control	23_12_19_Chamber_2	52	2	0.782067	1.48662	0.818153	0.170967	0.0769231	0.222222	0.142309	0.444349
40.5914	4.84333	50.4683	32.2153	18.7181	0	77.1372	77.1372	0.440918	0.440918	1.22881	120	1288	1781	31	36	16	68.3745	454.219	8	4.59875	Control	23_12_19_Chamber_2	52	2	0.793648	1.52843	1.12102	0.58103	0.0895522	0.222222	0.138881	0.574844
40.5914	4.84333	50.4683	26.9375	15.9901	0	57.3887	57.3887	0.476262	0.476262	1.21716	135	1249	1725	23	24	13	74.654	561.792	9	4.69504	Control	23_12_19_Chamber_2	37	2	0.663625	1.13712	0.944819	0.593601	0.0465116	0.217391	0.138462	0.521671
40.5914	4.84333	50.4683	29.3093	20.4275	0	67.263	67.263	0.442055	0.442055	1.13228	150	1294	1806	23	25	17	66.9594	578.457	10	5.25592	Control	23_12_19_Chamber_2	42	2	0.722057	1.33278	1.09469	0.696962	0.0666667	0.253165	0.142223	0.525592
40.5914	4.84333	50.4683	29.3378	15.6696	0	65.997	65.997	0.451388	0.451388	1.06752	165	1344	1874	25	27	17	67.1602	300.462	10	5.99789	Control	23_12_19_Chamber_2	44	2	0.722758	1.30769	0.990594	0.53411	0.0612245	0.240964	0.141865	0.599789
40.5914	4.84333	50.4683	30.6483	15.1924	0	63.8872	63.8872	0.480624	0.480624	1.22881	180	1404	1958	23	26	16	68.7029	556.988	10	5.84179	Control	23_12_19_Chamber_2	42	2	0.755045	1.26589	1.00894	0.495701	0.0851064	0.253165	0.141907	0.584179
38.8204	4.5187	53.9502	38.8204	4.5187	0	53.9502	53.9502	0.781674	0.781674	2.23497	0	796	1067	43	50	11	82.0039	887.225	1	0.338346	Glucose	23_12_19_Chamber_2	61	3	1	1	1	0.1164	0.0842105	0.162393	0.12776	0.338346
38.8204	4.5187	53.9502	41.3396	5.1106	0	63.2959	63.2959	0.680891	0.680891	2.40306	15	777	1033	30	34	10	80.4609	715.317	1	0.342339	Glucose	23_12_19_Chamber_2	44	3	1.06489	1.17323	1.07179	0.123625	0.0793651	0.180723	0.124697	0.342339
38.8204	4.5187	53.9502	40.6538	7.55041	0	63.6358	63.6358	0.72605	0.72605	2.20899	30	780	1025	39	46	11	75.5081	189.198	1	0.560124	Glucose	23_12_19_Chamber_2	57	3	1.04723	1.17953	1.11226	0.185724	0.091954	0.174312	0.120293	0.560124
38.8204	4.5187	53.9502	44.3569	7.38439	0	64.4004	64.4004	0.735247	0.735247	2.21551	45	912	1196	38	44	10	82.2295	334.998	1	0.683066	Glucose	23_12_19_Chamber_2	54	3	1.14262	1.1937	1.19387	0.166477	0.0843373	0.165049	0.119397	0.683066
38.8204	4.5187	53.9502	43.7866	11.932	0	67.8838	67.8838	0.680534	0.680534	2.20899	60	957	1275	35	42	10	83.4448	382.775	1	0.879941	Glucose	23_12_19_Chamber_2	52	3	1.12793	1.25827	1.28564	0.272502	0.101266	0.181818	0.125344	0.879941
38.8204	4.5187	53.9502	45.3891	9.99022	0	77.8242	77.8242	0.654233	0.654233	2.28607	75	1016	1375	40	50	11	77.6724	574.353	1	0.562802	Glucose	23_12_19_Chamber_2	61	3	1.16921	1.44252	1.27781	0.220102	0.115789	0.188034	0.131148	0.562802
38.8204	4.5187	53.9502	47.9733	12.6394	0	82.0723	82.0723	0.682078	0.682078	2.45065	90	984	1334	35	43	13	76.8915	240.889	3	3.17517	Glucose	23_12_19_Chamber_2	56	3	1.23578	1.52126	1.39857	0.263467	0.111111	0.205607	0.131806	1.05839
38.8204	4.5187	53.9502	47.5185	14.5234	1838	80.2881	68.9033	0.653217	0.532827	3.06331	105	914	1239	33	40	14	71.8398	87.9024	4	2.97923	Glucose	23_12_19_Chamber_2	54	3	1.22406	1.48819	1.43155	0.305636	0.106667	0.213592	0.131824	0.744806
38.8204	4.5187	53.9502	44.4507	16.2485	0	81.8174	81.8174	0.624105	0.624105	2.12912	120	931	1257	37	47	12	80.7118	195.368	4	2.96712	Glucose	23_12_19_Chamber_2	59	3	1.14504	1.51654	1.40057	0.365541	0.123596	0.20354	0.130331	0.741781
38.8204	4.5187	53.9502	37.9109	12.7549	0	63.041	63.041	0.636972	0.636972	2.07416	135	789	1042	28	32	15	81.7879	316.141	4	1.77091	Glucose	23_12_19_Chamber_2	47	3	0.976571	1.1685	1.16905	0.336443	0.0847458	0.224719	0.122174	0.442728
38.8204	4.5187	53.9502	37.1168	13.289	0	62.7862	62.7862	0.596814	0.596814	2.12912	150	769	1028	30	35	13	73.0483	292.077	6	2.55811	Glucose	23_12_19_Chamber_2	48	3	0.956118	1.16378	1.16306	0.358032	0.0923077	0.208791	0.126767	0.426351
38.8204	4.5187	53.9502	35.8175	12.0402	0	60.2373	60.2373	0.608346	0.608346	1.93741	165	746	997	28	32	15	73.813	424.505	4	2.72265	Glucose	23_12_19_Chamber_2	47	3	0.922648	1.11654	1.10426	0.336155	0.0847458	0.224719	0.126697	0.680663
38.8204	4.5187	53.9502	34.6842	12.3434	0	56.1592	56.1592	0.619187	0.619187	1.89978	180	750	996	27	33	6	75.8166	201.343	5	2.75749	Glucose	23_12_19_Chamber_2	39	3	0.893455	1.04094	1.08511	0.355879	0.114754	0.178082	0.124308	0.551497
59.7385	2.71228	49.5958	59.7385	2.71228	1511	49.5958	40.9667	1.25916	1.19865	2.78922	0	703	933	26	28	10	81.1476	406.3	1	1.51579	NaCl	23_12_19_Chamber_2	38	4	1	1	1	0.0454025	0.0588235	0.183099	0.124127	1.51579
59.7385	2.71228	49.5958	79.3018	14.0704	1727	77.5752	69.1204	1.15734	1.07434	3.04448	15	705	937	30	31	13	78.6618	881.311	1	0.389423	NaCl	23_12_19_Chamber_2	44	4	1.32748	1.56415	1.49513	0.177429	0.0350877	0.180723	0.124666	0.389423
59.7385	2.71228	49.5958	74.0064	18.0743	0	74.786	74.786	1.06512	1.06512	2.75634	30	608	812	28	31	12	79.354	200.309	1	0.955588	NaCl	23_12_19_Chamber_2	43	4	1.23884	1.50791	1.47445	0.244225	0.0701754	0.197531	0.126621	0.955588
59.7385	2.71228	49.5958	70.1393	19.7305	0	78.9698	78.9698	0.99885	0.99885	2.5739	45	647	854	33	36	9	65535	65535	0	0	NaCl	23_12_19_Chamber_2	45	4	1.17411	1.59227	1.43905	0.281304	0.0597015	0.152941	0.122137
59.7385	2.71228	49.5958	63.446	22.2908	0	77.0522	77.0522	0.885147	0.885147	2.12077	60	731	966	37	45	11	80.9521	590.67	1	0.761673	NaCl	23_12_19_Chamber_2	56	4	1.06206	1.5536	1.37287	0.351335	0.105882	0.186916	0.12247	0.761673
59.7385	2.71228	49.5958	58.6217	22.5415	0	78.4468	78.4468	0.758349	0.758349	2.27294	75	746	970	34	38	11	88.4156	583.421	1	0.553227	NaCl	23_12_19_Chamber_2	49	4	0.981305	1.58172	1.29964	0.384526	0.0704225	0.172043	0.116279	0.553227
59.7385	2.71228	49.5958	60.1867	18.91	0	78.4468	78.4468	0.79872	0.79872	2.5739	90	795	1021	34	37	13	103.903	974.58	1	0.244768	NaCl	23_12_19_Chamber_2	50	4	1.0075	1.58172	1.26655	0.314188	0.057971	0.178947	0.111438	0.244768
59.7385	2.71228	49.5958	59.3966	20.1256	0	83.1537	83.1537	0.784334	0.784334	2.26624	105	749	976	37	44	14	93.5524	186.095	1	0.841297	NaCl	23_12_19_Chamber_2	58	4	0.994277	1.67663	1.27336	0.338833	0.0963855	0.198198	0.117103	0.841297
59.7385	2.71228	49.5958	59.8145	20.0648	0	71.561	71.561	0.834504	0.834504	2.49597	120	720	938	25	29	12	91.6568	522.761	1	0.987404	NaCl	23_12_19_Chamber_2	41	4	1.00127	1.44288	1.27908	0.33545	0.0943396	0.220779	0.11705	0.987404
59.7385	2.71228	49.5958	47.1116	23.4304	0	72.4326	72.4326	0.705078	0.705078	1.72574	135	736	952	36	45	9	93.7895	542.356	1	0.610336	NaCl	23_12_19_Chamber_2	54	4	0.78863	1.46046	1.12956	0.497339	0.117647	0.184466	0.114271	0.610336
59.7385	2.71228	49.5958	43.4648	25.8312	0	61.1885	61.1885	0.726966	0.726966	1.56894	150	723	935	26	34	6	94.3779	212.142	1	0.951011	NaCl	23_12_19_Chamber_2	40	4	0.727585	1.23374	1.10961	0.594302	0.142857	0.2	0.114209	0.951011
59.7385	2.71228	49.5958	44.1106	22.5339	0	55.9587	55.9587	0.809824	0.809824	1.6538	165	710	915	24	32	4	84.7875	834.815	1	1.05827	NaCl	23_12_19_Chamber_2	36	4	0.738395	1.1283	1.06715	0.510851	0.152542	0.19403	0.112877	1.05827
59.7385	2.71228	49.5958	50.0822	23.9091	0	66.6798	66.6798	0.79311	0.79311	1.74326	180	737	947	30	38	6	98.2766	458.087	1	1.1494	NaCl	23_12_19_Chamber_2	44	4	0.838357	1.34446	1.18479	0.477397	0.126761	0.180723	0.111699	1.1494
26.9384	0.00663671	33.1567	26.9384	0.00663671	1327	33.1567	26.4765	0.804027	0.628415	2.65234	0	893	1211	14	13	9	80.7505	5777.99	1	0.383996	Control	23_12_19_Chamber_3	22	5	1	1	1	0.000246366	0	0.230769	0.131982	0.383996
26.9384	0.00663671	33.1567	36.1966	6.11905	3000	51.568	38.452	0.764522	0.410732	3.06122	15	844	1153	15	15	8	70.4166	713.54	2	1.51272	Control	23_12_19_Chamber_3	23	5	1.34368	1.55528	1.57044	0.16905	0.04	0.219512	0.134724	0.756362
26.9384	0.00663671	33.1567	36.92	9.72279	2050	55.3154	43.9102	0.713977	0.506144	2.99103	30	962	1287	16	16	12	81.4873	733.314	3	1.92763	Control	23_12_19_Chamber_3	28	5	1.37053	1.6683	1.73103	0.263347	0.037037	0.254902	0.126898	0.642543
26.9384	0.00663671	33.1567	35.5993	9.99489	1714	57.6779	48.3908	0.661661	0.471615	2.85015	45	1035	1402	21	22	13	70.5512	1097.77	3	1.60662	Control	23_12_19_Chamber_3	35	5	1.32151	1.73956	1.69212	0.280761	0.0512821	0.230769	0.131476	0.53554
26.9384	0.00663671	33.1567	30.9669	5.86685	0	53.4417	53.4417	0.582222	0.582222	1.84337	60	1050	1445	19	19	13	72.9453	820.162	2	1.50129	Control	23_12_19_Chamber_3	32	5	1.14954	1.61179	1.367	0.189456	0.030303	0.237288	0.137262	0.750645
26.9384	0.00663671	33.1567	26.8389	7.32693	0	52.6271	52.6271	0.494314	0.494314	1.14052	75	1065	1465	17	18	12	70.5181	750.471	6	3.09034	Control	23_12_19_Chamber_3	30	5	0.996305	1.58722	1.26798	0.272997	0.0645161	0.254545	0.137094	0.515057
26.9384	0.00663671	33.1567	30.2966	3.90902	0	49.4499	49.4499	0.605214	0.605214	1.67749	90	1212	1681	16	17	12	68.4993	576.813	6	3.02581	Control	23_12_19_Chamber_3	29	5	1.12466	1.4914	1.26946	0.129025	0.0689655	0.264151	0.140006	0.504301
26.9384	0.00663671	33.1567	30.3099	4.24086	0	50.5904	50.5904	0.579523	0.579523	1.46639	105	1307	1812	16	17	12	76.1287	347.632	8	3.72819	Control	23_12_19_Chamber_3	29	5	1.12515	1.5258	1.28227	0.139917	0.0689655	0.264151	0.139818	0.466024
26.9384	0.00663671	33.1567	28.4118	4.52624	0	50.6719	50.6719	0.532789	0.532789	1.24085	120	1376	1913	16	17	12	71.7237	900.554	8	4.70446	Control	23_12_19_Chamber_3	29	5	1.05469	1.52826	1.22241	0.159309	0.0689655	0.264151	0.140801	0.588058
26.9384	0.00663671	33.1567	29.7922	4.55942	0	53.1973	53.1973	0.558171	0.558171	1.45731	135	1421	1985	17	18	13	69.6654	803.738	7	3.98158	Control	23_12_19_Chamber_3	31	5	1.10594	1.60442	1.27488	0.153041	0.0645161	0.263158	0.142497	0.568797
26.9384	0.00663671	33.1567	31.1594	4.20104	0	51.568	51.568	0.584411	0.584411	1.60469	150	1409	1968	15	15	13	77.7361	895.81	6	3.93047	Control	23_12_19_Chamber_3	28	5	1.15669	1.55528	1.31232	0.134824	0.04	0.27451	0.142457	0.655078
26.9384	0.00663671	33.1567	30.9735	4.28068	0	50.4275	50.4275	0.592614	0.592614	1.46639	165	1626	2260	17	18	12	74.697	536.033	7	3.57392	Control	23_12_19_Chamber_3	30	5	1.14979	1.52088	1.30837	0.138204	0.0645161	0.254545	0.140642	0.51056
26.9384	0.00663671	33.1567	30.1373	4.49306	0	48.8796	48.8796	0.588466	0.588466	1.50216	180	1656	2308	15	16	12	72.3354	1139.51	8	4.19637	Control	23_12_19_Chamber_3	28	5	1.11875	1.4742	1.28522	0.149086	0.0740741	0.27451	0.141618	0.524547
23.6718	2.74259	41.3612	23.6718	2.74259	0	41.3612	41.3612	0.535678	0.535678	1.32854	0	800	1099	18	19	12	66.5245	1213.5	1	0.522481	Glucose	23_12_19_Chamber_3	31	6	1	1	1	0.115859	0.0606061	0.245614	0.136799	0.522481
23.6718	2.74259	41.3612	29.6321	3.1499	0	55.0384	55.0384	0.522743	0.522743	1.51925	15	850	1174	14	14	11	66.9148	1231.07	1	0.354028	Glucose	23_12_19_Chamber_3	25	6	1.25179	1.33068	1.24107	0.1063	0.0434783	0.266667	0.138711	0.354028
23.6718	2.74259	41.3612	30.1684	2.77653	0	51.9075	51.9075	0.585028	0.585028	1.32854	30	777	1075	20	21	10	66.7296	357.947	1	0.967191	Glucose	23_12_19_Chamber_3	31	6	1.27445	1.25498	1.24724	0.0920342	0.0540541	0.210526	0.139394	0.967191
23.6718	2.74259	41.3612	36.1763	3.27888	0	63.3601	63.3601	0.58516	0.58516	1.32854	45	799	1093	29	32	13	69.9549	949.793	1	0.469734	Glucose	23_12_19_Chamber_3	45	6	1.52825	1.53187	1.4937	0.0906361	0.0677966	0.2	0.135259	0.469734
23.6718	2.74259	41.3612	20.325	0.719589	0	41.4436	41.4436	0.463757	0.463757	1.1535	60	800	1101	14	14	8	61.418	1157.65	1	0.403798	Glucose	23_12_19_Chamber_3	22	6	0.858618	1.00199	0.79671	0.0354041	0.0434783	0.230769	0.13746	0.403798
23.6718	2.74259	41.3612	15.1521	0.115406	0	34.8522	34.8522	0.391156	0.391156	0.988714	75	794	1087	8	7	6	64.9932	511.949	1	0.423044	Glucose	23_12_19_Chamber_3	13	6	0.640092	0.842629	0.578001	0.00761649	0	0.285714	0.135546	0.423044
23.6718	2.74259	41.3612	14.1949	0.577029	0	29.6614	29.6614	0.437578	0.437578	1.10542	90	903	1220	8	5	7	66.243	515.7	1	0.45186	Glucose	23_12_19_Chamber_3	12	6	0.599656	0.717131	0.559239	0.0406504	-0.4	0.263158	0.130595	0.45186
23.6718	2.74259	41.3612	16.6117	0	0	30.4853	30.4853	0.450487	0.450487	1.41754	105	934	1274	8	5	8	69.5232	862.16	1	0.448704	Glucose	23_12_19_Chamber_3	13	6	0.701749	0.737052	0.628887	0	-0.4	0.285714	0.134094	0.448704
23.6718	2.74259	41.3612	26.4755	7.90869	1390	48.8589	44.3273	0.474409	0.379897	2.81586	120	877	1209	17	19	9	66.5621	928.711	1	0.819672	Glucose	23_12_19_Chamber_3	28	6	1.11844	1.18127	1.30172	0.298718	0.0909091	0.235294	0.138002	0.819672
23.6718	2.74259	41.3612	33.5967	7.4878	2419	52.1547	42.4323	0.641454	0.383206	3.52657	135	983	1363	14	17	8	67.0845	1273.49	2	1.2121	Glucose	23_12_19_Chamber_3	25	6	1.41927	1.26096	1.55538	0.222873	0.137931	0.266667	0.140022	0.606049
23.6718	2.74259	41.3612	27.0185	2.57966	0	51.0012	51.0012	0.496165	0.496165	2.14221	150	928	1280	14	15	9	68.3502	866.328	2	1.14051	Glucose	23_12_19_Chamber_3	24	6	1.14138	1.23307	1.12053	0.0954774	0.08	0.255814	0.13816	0.570255
23.6718	2.74259	41.3612	27.8875	5.03034	0	53.5553	53.5553	0.496041	0.496041	1.64786	165	921	1264	18	22	11	69.5555	567.598	2	1.3571	Glucose	23_12_19_Chamber_3	33	6	1.17809	1.29482	1.24621	0.18038	0.128205	0.262295	0.136346	0.678549
23.6718	2.74259	41.3612	35.0766	5.56663	0	58.4165	58.4165	0.55306	0.55306	1.98428	180	948	1297	20	24	10	67.5399	721.24	2	1.02467	Glucose	23_12_19_Chamber_3	34	6	1.48179	1.41235	1.53868	0.158699	0.116279	0.238095	0.135187	0.512333
32.3389	9.16949	46.4206	32.3389	9.16949	0	46.4206	46.4206	0.732551	0.732551	1.84342	0	1175	1590	27	35	8	91.8903	1680.65	1	0.675674	NaCl	23_12_19_Chamber_3	43	7	1	1	1	0.283543	0.138462	0.209877	0.131024	0.675674
32.3389	9.16949	46.4206	40.357	13.3119	0	64.9386	64.9386	0.687705	0.687705	2.07289	15	1173	1585	33	42	7	96.1657	906.052	1	0.685914	NaCl	23_12_19_Chamber_3	49	7	1.24794	1.39892	1.29296	0.329854	0.126582	0.182796	0.13049	0.685914
32.3389	9.16949	46.4206	36.5656	10.2999	0	64.1844	64.1844	0.568813	0.568813	1.74962	30	1143	1557	37	44	7	65535	65535	0	0	NaCl	23_12_19_Chamber_3	51	7	1.1307	1.38267	1.12906	0.281682	0.0963855	0.154639	0.133483
32.3389	9.16949	46.4206	31.6158	10.7633	0	58.9893	58.9893	0.535159	0.535159	1.67583	45	1116	1498	29	36	8	91.202	919.829	1	0.69668	NaCl	23_12_19_Chamber_3	44	7	0.977638	1.27076	1.02097	0.34044	0.119403	0.192771	0.128051	0.69668
32.3389	9.16949	46.4206	30.2397	6.61383	0	48.3478	48.3478	0.61072	0.61072	1.67583	60	994	1332	23	26	5	102.929	957.395	1	0.653421	NaCl	23_12_19_Chamber_3	31	7	0.935085	1.04152	0.887855	0.218714	0.0851064	0.157895	0.127492	0.653421
32.3389	9.16949	46.4206	24.2015	5.5045	0	38.9631	38.9631	0.575236	0.575236	1.54504	75	1026	1382	18	20	3	103.513	2249.78	1	0.454793	NaCl	23_12_19_Chamber_3	23	7	0.748372	0.83935	0.715663	0.227444	0.0857143	0.146341	0.129395	0.454793
32.3389	9.16949	46.4206	28.4914	5.7713	0	46.0854	46.0854	0.617222	0.617222	1.58984	90	1009	1360	23	25	4	99.5691	2024.5	1	0.40252	NaCl	23_12_19_Chamber_3	29	7	0.881025	0.99278	0.82544	0.202563	0.0666667	0.132075	0.12965	0.40252
32.3389	9.16949	46.4206	26.8836	3.67201	0	37.0359	37.0359	0.698046	0.698046	1.68419	105	1056	1430	17	19	3	93.3531	1288.15	1	0.652486	NaCl	23_12_19_Chamber_3	22	7	0.831307	0.797834	0.73613	0.136589	0.0909091	0.153846	0.131349	0.652486
32.3389	9.16949	46.4206	26.3219	3.7703	0	34.2708	34.2708	0.722686	0.722686	1.58984	120	1106	1486	14	15	3	65535	65535	0	0	NaCl	23_12_19_Chamber_3	18	7	0.813938	0.738267	0.724966	0.143238	0.08	0.16129	0.128413
32.3389	9.16949	46.4206	26.2587	6.41022	0	38.628	38.628	0.650013	0.650013	1.58984	135	1101	1488	12	14	3	100.369	2152.6	1	0.377152	NaCl	23_12_19_Chamber_3	17	7	0.811984	0.83213	0.787043	0.244118	0.130435	0.206897	0.130596	0.377152
32.3389	9.16949	46.4206	27.3119	1.82547	0	28.9081	28.9081	0.839263	0.839263	1.58984	150	1088	1487	9	10	3	96.7499	680.325	1	0.838401	NaCl	23_12_19_Chamber_3	13	7	0.844551	0.622744	0.701962	0.066838	0.133333	0.238095	0.134725	0.838401
32.3389	9.16949	46.4206	26.9959	1.76228	0	26.9809	26.9809	0.858823	0.858823	1.68419	165	1004	1387	7	8	4	104.772	2230.46	1	0.359856	NaCl	23_12_19_Chamber_3	12	7	0.834781	0.581227	0.692828	0.0652796	0.181818	0.315789	0.138678	0.359856
32.3389	9.16949	46.4206	23.9979	2.8014	0	30.0812	30.0812	0.667746	0.667746	2.03874	180	1040	1420	10	11	4	75.9683	1449.85	2	1.04532	NaCl	23_12_19_Chamber_3	15	7	0.742076	0.648014	0.645636	0.116735	0.117647	0.24	0.134392	0.522662
48.0392	11.6697	68.9773	48.0392	11.6697	0	68.9773	68.9773	0.734815	0.734815	2.46291	0	1514	2073	46	54	11	83.1819	1117.04	1	0.686876	Control	24_12_19_Chamber_1	65	8	1	1	1	0.242921	0.0873786	0.16	0.135233	0.686876
48.0392	11.6697	68.9773	52.3934	26.5091	0	94.2287	94.2287	0.609154	0.609154	2.50483	15	1598	2218	54	67	14	70.3889	951.13	2	0.891527	Control	24_12_19_Chamber_1	81	8	1.09064	1.36608	1.32145	0.505963	0.108527	0.178344	0.140149	0.445764
48.0392	11.6697	68.9773	44.785	28.4226	0	86.8872	86.8872	0.54241	0.54241	2.15268	30	1695	2362	39	48	15	72.1855	739.308	2	1.4761	Control	24_12_19_Chamber_1	63	8	0.932259	1.25965	1.22607	0.634646	0.10989	0.206612	0.141555	0.738048
48.0392	11.6697	68.9773	36.6689	26.2488	0	82.6115	82.6115	0.452452	0.452452	1.48758	45	1634	2258	39	45	18	65.1482	474.485	6	3.03448	Control	24_12_19_Chamber_1	63	8	0.763311	1.19766	1.05374	0.715832	0.0823529	0.206612	0.13855	0.505747
48.0392	11.6697	68.9773	42.6827	29.5746	0	91.3244	91.3244	0.477888	0.477888	1.44316	60	1796	2486	48	57	20	59.7591	835.358	6	3.1704	Control	24_12_19_Chamber_1	77	8	0.888497	1.32398	1.21016	0.692894	0.0917431	0.201342	0.139118	0.528401
48.0392	11.6697	68.9773	37.3588	31.4816	0	89.7109	89.7109	0.416133	0.416133	1.30085	75	1588	2207	41	45	24	61.9255	793.327	5	2.78544	Control	24_12_19_Chamber_1	69	8	0.777672	1.30058	1.15293	0.842683	0.0588235	0.218045	0.140621	0.557088
48.0392	11.6697	68.9773	37.3978	31.9437	0	84.6283	84.6283	0.435028	0.435028	1.26019	90	1702	2369	39	44	24	66.7498	509.713	8	4.09137	Control	24_12_19_Chamber_1	68	8	0.778485	1.2269	1.16133	0.854159	0.0722892	0.229008	0.141137	0.511422
48.0392	11.6697	68.9773	40.4308	29.9326	0	85.5964	85.5964	0.464924	0.464924	1.48758	105	1724	2385	43	50	23	61.6138	457.458	8	4.50846	Control	24_12_19_Chamber_1	73	8	0.84162	1.24094	1.17844	0.740341	0.0842105	0.219858	0.13893	0.563557
48.0392	11.6697	68.9773	41.9342	29.4575	0	92.2925	92.2925	0.466881	0.466881	1.7378	120	1809	2528	47	54	23	62.5892	241.092	9	5.75414	Control	24_12_19_Chamber_1	77	8	0.872917	1.33801	1.19566	0.702468	0.0776699	0.208054	0.142546	0.639349
48.0392	11.6697	68.9773	36.9357	29.9	0	82.2888	82.2888	0.460077	0.460077	1.58912	135	1732	2392	34	38	20	70.8932	586.209	9	5.0876	Control	24_12_19_Chamber_1	58	8	0.768866	1.19298	1.11936	0.809515	0.0704225	0.225225	0.138313	0.565289
48.0392	11.6697	68.9773	35.7512	24.8364	0	84.951	84.951	0.432516	0.432516	1.61351	150	1751	2451	37	41	20	63.894	556.39	8	4.4548	Control	24_12_19_Chamber_1	61	8	0.744208	1.23158	1.01472	0.694702	0.0649351	0.213675	0.143149	0.55685
48.0392	11.6697	68.9773	35.7382	22.4934	0	76.8028	76.8028	0.465103	0.465103	1.58912	165	1777	2466	35	40	20	67.8987	462.137	9	4.67236	Control	24_12_19_Chamber_1	60	8	0.743937	1.11345	0.975256	0.629394	0.08	0.226087	0.140045	0.519152
48.0392	11.6697	68.9773	38.1007	21.5822	0	80.998	80.998	0.475409	0.475409	1.58912	180	1810	2534	36	41	19	63.2625	364.744	10	6.47896	Control	24_12_19_Chamber_1	60	8	0.793117	1.17427	0.999564	0.56645	0.0779221	0.217391	0.143196	0.647896
106.998	36.6612	178.457	106.998	36.6612	0	178.457	178.457	0.691137	0.691137	2.1966	0	1308	1824	86	106	23	70.5911	103.227	1	1.24572	Glucose	24_12_19_Chamber_1	129	9	1	1	1	0.342635	0.101449	0.173913	0.141916	1.24572
106.998	36.6612	178.457	128.857	29.7901	2070	178.13	169.966	0.808525	0.757189	2.80904	15	1335	1870	90	111	27	71.4786	177.521	1	0.905901	Glucose	24_12_19_Chamber_1	138	9	1.2043	0.99817	1.10433	0.231187	0.101382	0.180812	0.143507	0.905901
106.998	36.6612	178.457	128.464	52.7225	2567	197.233	186.783	0.715959	0.653705	3.17017	30	1412	1985	103	127	27	68.6641	94.7464	2	1.31717	Glucose	24_12_19_Chamber_1	154	9	1.20062	1.10522	1.26123	0.410407	0.100402	0.171617	0.144767	0.658586
106.998	36.6612	178.457	134.276	80.0735	2924	237.806	222.05	0.646712	0.558953	3.5056	45	1475	2054	128	152	29	79.8469	263.145	3	2.15189	Glucose	24_12_19_Chamber_1	181	9	1.25494	1.33257	1.49207	0.596337	0.083612	0.151261	0.14136	0.717298
106.998	36.6612	178.457	134.835	111.743	2796	248.011	236.092	0.616763	0.551614	3.46353	60	1482	2048	119	150	38	69.4594	246.403	4	3.21657	Glucose	24_12_19_Chamber_1	188	9	1.26017	1.38975	1.71641	0.828737	0.108475	0.188679	0.138597	0.804143
106.998	36.6612	178.457	131.956	130.797	0	262.297	262.297	0.555535	0.555535	2.28581	75	1594	2233	133	170	46	72.9054	79.967	6	3.13055	Glucose	24_12_19_Chamber_1	216	9	1.23326	1.46981	1.829	0.991212	0.113433	0.196721	0.143466	0.521758
106.998	36.6612	178.457	112.136	143.406	0	262.705	262.705	0.468431	0.468431	1.96606	90	1604	2259	128	165	44	72.2227	178.259	8	4.13055	Glucose	24_12_19_Chamber_1	209	9	1.04802	1.4721	1.77881	1.27885	0.116923	0.198547	0.145358	0.516319
106.998	36.6612	178.457	110.803	112.676	0	274.706	274.706	0.452201	0.452201	2.0458	105	1724	2423	138	172	54	73.5062	255.754	7	2.95913	Glucose	24_12_19_Chamber_1	226	9	1.03557	1.53934	1.55562	1.0169	0.103245	0.199105	0.144598	0.422733
106.998	36.6612	178.457	107.471	102.166	0	255.358	255.358	0.459528	0.459528	1.95927	120	1737	2439	137	170	55	74.7932	277.078	5	2.95404	Glucose	24_12_19_Chamber_1	225	9	1.00442	1.43092	1.45927	0.950639	0.101493	0.2	0.144264	0.590809
106.998	36.6612	178.457	102.666	113.069	0	253.154	253.154	0.448309	0.448309	1.8034	135	1711	2395	137	161	56	70.0139	335.909	8	4.774	Glucose	24_12_19_Chamber_1	217	9	0.959514	1.41857	1.50172	1.10133	0.0788644	0.188811	0.143156	0.59675
106.998	36.6612	178.457	101.753	112.989	0	258.297	258.297	0.430706	0.430706	1.40452	150	1778	2476	128	152	53	74.7413	258.667	10	4.8119	Glucose	24_12_19_Chamber_1	205	9	0.950981	1.44739	1.4948	1.11043	0.083612	0.192593	0.141298	0.48119
106.998	36.6612	178.457	98.8139	113.349	0	244.664	244.664	0.440945	0.440945	1.60805	165	1795	2519	121	152	47	73.2549	188.064	11	5.2435	Glucose	24_12_19_Chamber_1	199	9	0.923513	1.371	1.47685	1.1471	0.107023	0.201018	0.144049	0.476682
106.998	36.6612	178.457	93.1625	110.97	0	232.5	232.5	0.440696	0.440696	1.60805	180	1801	2524	114	143	47	70.577	113.917	11	5.11856	Glucose	24_12_19_Chamber_1	190	9	0.870694	1.30284	1.42095	1.19114	0.106762	0.205333	0.143565	0.465323
66.2436	26.2606	86.2219	66.2436	26.2606	0	86.2219	86.2219	0.81422	0.81422	2.44566	0	1674	2306	70	81	27	78.2189	2214.22	2	1.4234	NaCl	24_12_19_Chamber_1	108	10	1	1	1	0.396424	0.0764331	0.184834	0.1374	0.7117
66.2436	26.2606	86.2219	95.0184	42.9737	8722	146.496	96.3896	0.866952	0.44081	3.8291	15	1582	2188	73	93	25	73.2112	1165.92	5	2.23779	NaCl	24_12_19_Chamber_1	118	10	1.43438	1.69906	1.49174	0.452267	0.116022	0.199134	0.13887	0.447558
66.2436	26.2606	86.2219	94.7207	46.1231	15975	145.113	108.672	0.790687	0.537569	3.09525	30	1582	2185	79	99	27	71.6256	2544.85	4	1.60764	NaCl	24_12_19_Chamber_1	126	10	1.42988	1.68302	1.52257	0.486938	0.108808	0.194332	0.138373	0.40191
66.2436	26.2606	86.2219	103.097	41.3923	8109	150.4	125.184	0.837603	0.670727	3.42021	45	1559	2137	77	93	28	79.1239	713.396	2	1.65001	NaCl	24_12_19_Chamber_1	121	10	1.55633	1.74434	1.56198	0.401489	0.0939227	0.189873	0.135629	0.825004
66.2436	26.2606	86.2219	90.731	39.7052	6078	140.07	116.725	0.741822	0.566025	3.19621	60	1593	2183	77	92	28	74.4164	1496.93	5	3.08282	NaCl	24_12_19_Chamber_1	120	10	1.36966	1.62453	1.41006	0.437614	0.0893855	0.187234	0.135519	0.616564
66.2436	26.2606	86.2219	88.6931	45.6996	6400	143.893	119.328	0.724056	0.538032	3.15873	75	1726	2386	80	97	27	69.8397	656.826	4	2.59405	NaCl	24_12_19_Chamber_1	124	10	1.33889	1.66887	1.45283	0.515256	0.0952381	0.185185	0.138662	0.648513
66.2436	26.2606	86.2219	90.4796	56.3984	2438	155.525	145.276	0.664435	0.584064	3.09097	90	1766	2435	96	121	33	73.8564	1142.65	3	1.80889	NaCl	24_12_19_Chamber_1	154	10	1.36586	1.80377	1.5878	0.623327	0.109705	0.194719	0.137718	0.602964
66.2436	26.2606	86.2219	95.7661	51.9852	6285	156.745	122.256	0.759475	0.49122	3.79787	105	1721	2371	98	121	36	72.2237	689.751	4	2.17455	NaCl	24_12_19_Chamber_1	157	10	1.44567	1.81792	1.59724	0.542835	0.101266	0.194175	0.137429	0.543638
66.2436	26.2606	86.2219	99.1272	52.2565	2772	160.568	146.821	0.744045	0.643091	3.47776	120	1601	2216	99	123	33	73.3835	1553.62	4	2.02877	NaCl	24_12_19_Chamber_1	156	10	1.4964	1.86226	1.63651	0.527166	0.103734	0.188925	0.139146	0.507191
66.2436	26.2606	86.2219	89.507	62.0951	5641	172.362	150.888	0.621823	0.492538	3.20448	135	1568	2176	99	127	37	73.1454	498.152	5	2.27791	NaCl	24_12_19_Chamber_1	164	10	1.35118	1.99906	1.63887	0.693746	0.116466	0.204334	0.140097	0.455583
66.2436	26.2606	86.2219	84.2932	63.7294	5041	160.975	142.022	0.619153	0.507135	3.02607	150	1533	2130	95	117	32	73.1665	754.649	4	2.43592	NaCl	24_12_19_Chamber_1	149	10	1.27247	1.86698	1.60017	0.756044	0.100437	0.187713	0.140541	0.608979
66.2436	26.2606	86.2219	100.589	51.9918	7702	170.817	137.548	0.726662	0.536562	3.12927	165	1579	2185	106	135	33	82.23	3490.88	2	0.364209	NaCl	24_12_19_Chamber_1	168	10	1.51848	1.98113	1.64945	0.516872	0.113208	0.190332	0.139061	0.182104
66.2436	26.2606	86.2219	99.0875	53.4078	6010	177.812	154.386	0.696508	0.558529	2.78468	180	1518	2112	121	155	30	72.4444	289.81	4	2.06898	NaCl	24_12_19_Chamber_1	185	10	1.49581	2.06226	1.64852	0.538996	0.114754	0.178082	0.141029	0.517246
85.7361	9.67865	91.3722	85.7361	9.67865	2037	91.3722	80.1071	1.05791	0.986121	3.00402	0	1523	2129	47	57	8	75.4401	907.944	1	0.474849	Control	24_12_19_Chamber_2	65	11	1	1	1	0.112889	0.100917	0.152	0.142723	0.474849
85.7361	9.67865	91.3722	88.6675	27.142	1526	109.396	99.1326	0.866032	0.809403	2.67024	15	1537	2151	52	65	8	65.4527	1028.74	2	1.19118	Control	24_12_19_Chamber_2	73	11	1.03419	1.19726	1.21375	0.30611	0.112	0.156028	0.143123	0.595589
85.7361	9.67865	91.3722	62.9042	36.9947	0	125.668	125.668	0.520481	0.520481	2.00268	30	1399	1957	59	70	19	66.328	582.096	2	1.27624	Control	24_12_19_Chamber_2	89	11	0.733696	1.37534	1.047	0.588112	0.0888889	0.179191	0.143003	0.638122
85.7361	9.67865	91.3722	54.2979	37.2523	0	120.494	120.494	0.461239	0.461239	1.20346	45	1245	1751	53	62	18	67.8234	1564.36	5	2.39951	Control	24_12_19_Chamber_2	80	11	0.633314	1.31872	0.959498	0.686073	0.0840336	0.180645	0.144981	0.479903
85.7361	9.67865	91.3722	43.3659	33.0118	0	103.472	103.472	0.429402	0.429402	1.0555	60	1264	1754	42	50	19	70.6287	926.704	8	3.58164	Control	24_12_19_Chamber_2	69	11	0.505807	1.13242	0.800482	0.76124	0.0947368	0.210526	0.140166	0.447706
85.7361	9.67865	91.3722	45.3086	30.7558	0	100.718	100.718	0.464715	0.464715	1.57444	75	1321	1831	44	48	20	68.0699	415.284	6	3.54312	Control	24_12_19_Chamber_2	68	11	0.528466	1.10228	0.797198	0.678807	0.0549451	0.19084	0.139732	0.590521
85.7361	9.67865	91.3722	44.9465	30.2684	0	96.212	96.212	0.478895	0.478895	1.53865	90	1454	2031	36	40	18	68.9303	762.335	6	3.40894	Control	24_12_19_Chamber_2	58	11	0.524243	1.05297	0.788295	0.673431	0.0666667	0.207207	0.14247	0.568157
85.7361	9.67865	91.3722	35.818	31.9604	0	83.8621	83.8621	0.401923	0.401923	2.16957	105	1339	1861	31	38	15	70.9217	892.108	7	3.94032	Control	24_12_19_Chamber_2	53	11	0.41777	0.917808	0.710355	0.892302	0.112676	0.227723	0.140705	0.562903
85.7361	9.67865	91.3722	33.4087	32.4966	0	75.1004	75.1004	0.416833	0.416833	1.79746	120	1349	1862	23	27	12	68.72	924.381	8	4.46051	Control	24_12_19_Chamber_2	39	11	0.389669	0.821918	0.690725	0.972697	0.102041	0.232877	0.138209	0.557564
85.7361	9.67865	91.3722	35.1286	30.0038	0	62.6671	62.6671	0.54114	0.54114	1.86589	135	1238	1686	15	17	10	71.4491	841.044	8	4.33115	Control	24_12_19_Chamber_2	27	11	0.40973	0.685845	0.682624	0.854113	0.103448	0.265306	0.133353	0.541394
85.7361	9.67865	91.3722	40.7339	26.5919	0	78.8554	78.8554	0.499098	0.499098	1.6689	150	1319	1829	28	33	15	64.2968	586.78	10	5.70587	Control	24_12_19_Chamber_2	48	11	0.475108	0.863014	0.705612	0.652821	0.0983607	0.230769	0.139885	0.570587
85.7361	9.67865	91.3722	45.1972	26.1323	0	78.1044	78.1044	0.539852	0.539852	1.57444	165	1390	1920	31	39	15	63.6662	622.773	9	4.87019	Control	24_12_19_Chamber_2	54	11	0.527166	0.854795	0.747574	0.578185	0.123288	0.23301	0.138462	0.541133
85.7361	9.67865	91.3722	51.4779	24.3219	0	84.6131	84.6131	0.593168	0.593168	2.01654	180	1442	1999	37	44	16	68.0581	485.314	10	5.89823	Control	24_12_19_Chamber_2	60	11	0.600422	0.926027	0.794425	0.472474	0.0963855	0.208696	0.139745	0.589823
69.4614	38.0678	89.2742	69.4614	38.0678	2708	89.2742	79.0422	0.770086	0.640831	3.61756	0	798	1089	41	52	16	65.2113	192.094	2	0.785539	Glucose	24_12_19_Chamber_2	68	12	1	1	1	0.548043	0.121212	0.21374	0.134376	0.392769
69.4614	38.0678	89.2742	91.6434	46.6324	9005	128.326	96.4366	0.850949	0.479712	4.5504	15	770	1057	52	67	16	66.0958	266.613	3	2.16647	Glucose	24_12_19_Chamber_2	83	12	1.31934	1.43744	1.28594	0.508846	0.124031	0.198758	0.136558	0.722155
69.4614	38.0678	89.2742	75.9103	65.2301	2199	128.582	116.73	0.661541	0.575428	2.90408	30	847	1152	49	65	15	67.7392	796.488	2	2.25661	Glucose	24_12_19_Chamber_2	80	12	1.09284	1.44031	1.31258	0.859305	0.136	0.206452	0.133101	1.1283
69.4614	38.0678	89.2742	67.0259	53.91	0	116.218	116.218	0.670137	0.670137	2.3195	45	911	1226	49	62	14	64.6789	259.167	2	2.17623	Glucose	24_12_19_Chamber_2	76	12	0.964936	1.30181	1.12468	0.804317	0.117647	0.190476	0.129138	1.08811
69.4614	38.0678	89.2742	57.2908	60.1917	0	121.079	121.079	0.549869	0.549869	2.58064	60	904	1238	54	70	15	63.7422	239.053	3	1.61522	Glucose	24_12_19_Chamber_2	85	12	0.824785	1.35626	1.09256	1.05063	0.125926	0.193939	0.135573	0.538407
69.4614	38.0678	89.2742	66.1389	59.3629	0	141.628	141.628	0.560274	0.560274	2.21693	75	944	1265	75	96	19	72.0665	1053.15	5	2.16353	Glucose	24_12_19_Chamber_2	115	12	0.952167	1.58644	1.16714	0.897549	0.117647	0.182222	0.127525	0.432706
69.4614	38.0678	89.2742	74.6671	63.078	0	159.96	159.96	0.52121	0.52121	1.94438	90	986	1346	86	111	22	65.54	1153.29	5	3.18808	Glucose	24_12_19_Chamber_2	133	12	1.07494	1.79179	1.281	0.844791	0.119816	0.183908	0.134351	0.637615
69.4614	38.0678	89.2742	59.7991	73.7292	0	153.224	153.224	0.426368	0.426368	1.87587	105	1026	1425	80	103	24	62.399	766.374	5	2.30646	Glucose	24_12_19_Chamber_2	127	12	0.860896	1.71633	1.24178	1.23295	0.119403	0.192771	0.140598	0.461292
69.4614	38.0678	89.2742	41.2377	74.4199	0	116.56	116.56	0.375447	0.375447	1.22973	120	1071	1457	61	77	17	67.1637	1123.88	3	2.04484	Glucose	24_12_19_Chamber_2	94	12	0.593678	1.30564	1.07559	1.80465	0.114094	0.185792	0.133035	0.681614
69.4614	38.0678	89.2742	39.4274	71.1191	0	110.079	110.079	0.375105	0.375105	1.19373	135	1047	1428	49	63	17	67.207	751.955	5	1.72343	Glucose	24_12_19_Chamber_2	80	12	0.567616	1.23305	1.02806	1.8038	0.123967	0.206452	0.133988	0.344687
69.4614	38.0678	89.2742	41.3613	77.8733	0	111.273	111.273	0.387045	0.387045	1.14397	150	965	1293	48	62	14	65.9474	1885.41	3	1.57088	Glucose	24_12_19_Chamber_2	76	12	0.595457	1.24642	1.10886	1.88276	0.12605	0.197279	0.12747	0.523628
69.4614	38.0678	89.2742	50.9001	71.519	0	128.582	128.582	0.423208	0.423208	1.33191	165	1035	1412	66	83	21	64.295	1558.3	6	2.75605	Glucose	24_12_19_Chamber_2	104	12	0.732782	1.44031	1.13847	1.40508	0.111801	0.192118	0.13409	0.459342
69.4614	38.0678	89.2742	43.9641	73.8091	0	128.497	128.497	0.362125	0.362125	1.14397	180	1128	1548	61	79	16	65.1599	765.582	6	3.46063	Glucose	24_12_19_Chamber_2	95	12	0.632929	1.43935	1.09527	1.67885	0.124183	0.189189	0.136202	0.576772
45.0345	9.88471	67.6492	45.0345	9.88471	0	67.6492	67.6492	0.686897	0.686897	1.92698	0	1302	1767	44	54	13	72.2345	430.662	3	2.03367	NaCl	24_12_19_Chamber_2	67	13	1	1	1	0.219492	0.106796	0.186047	0.132049	0.67789
45.0345	9.88471	67.6492	58.2537	16.6206	0	83.6782	83.6782	0.699941	0.699941	1.96514	15	1309	1781	40	46	17	74.1931	374.856	3	2.11593	NaCl	24_12_19_Chamber_2	63	13	1.29354	1.23694	1.36335	0.285314	0.0804598	0.198347	0.132977	0.70531
45.0345	9.88471	67.6492	56.3228	16.0413	0	80.662	80.662	0.703387	0.703387	1.90372	30	1230	1669	38	44	16	75.2535	444.661	3	1.96233	NaCl	24_12_19_Chamber_2	60	13	1.25066	1.19236	1.31765	0.28481	0.0843373	0.2	0.132013	0.65411
45.0345	9.88471	67.6492	54.7335	16.3087	0	84.7123	84.7123	0.673809	0.673809	1.96514	45	1214	1650	41	48	17	76.6864	597.842	2	1.42731	NaCl	24_12_19_Chamber_2	65	13	1.21537	1.25223	1.29358	0.297965	0.0879121	0.2	0.132625	0.713654
45.0345	9.88471	67.6492	56.0406	17.0662	0	83.9367	83.9367	0.701955	0.701955	2.07542	60	1133	1535	36	42	15	75.6205	482.754	3	2.29878	NaCl	24_12_19_Chamber_2	57	13	1.24439	1.24076	1.33117	0.304532	0.0886076	0.201835	0.131485	0.766258
45.0345	9.88471	67.6492	51.9783	15.4472	0	78.7661	78.7661	0.697198	0.697198	2.08257	75	1120	1524	34	38	15	76.7082	352.337	2	1.25485	NaCl	24_12_19_Chamber_2	53	13	1.15419	1.16433	1.22772	0.297185	0.0704225	0.19802	0.133092	0.627427
45.0345	9.88471	67.6492	49.5498	15.67	0	76.784	76.784	0.681405	0.681405	2.09678	90	1124	1522	36	42	13	76.0163	429.465	2	1.27379	NaCl	24_12_19_Chamber_2	55	13	1.10026	1.13503	1.18756	0.316247	0.0886076	0.190476	0.131293	0.636896
45.0345	9.88471	67.6492	48.6883	10.6051	0	73.1645	73.1645	0.721035	0.721035	2.08257	105	1163	1582	40	47	11	73.7038	440.895	2	1.32541	NaCl	24_12_19_Chamber_2	58	13	1.08113	1.08153	1.07965	0.217816	0.0898876	0.171171	0.132953	0.662705
45.0345	9.88471	67.6492	44.6483	8.10977	0	62.6509	62.6509	0.756633	0.756633	2.63652	120	1176	1592	32	37	11	82.3819	353.548	2	1.30421	NaCl	24_12_19_Chamber_2	48	13	0.991425	0.926115	0.960649	0.181637	0.0869565	0.186813	0.131173	0.652104
45.0345	9.88471	67.6492	42.8808	7.93153	0	53.4299	53.4299	0.794763	0.794763	2.6082	135	1152	1553	21	25	10	75.2579	205.861	3	1.41026	NaCl	24_12_19_Chamber_2	35	13	0.952177	0.789809	0.92522	0.184967	0.111111	0.230769	0.129636	0.470086
45.0345	9.88471	67.6492	47.2698	9.99611	0	64.2883	64.2883	0.790575	0.790575	2.69778	150	1146	1529	33	37	12	81.2586	137.797	3	2.26864	NaCl	24_12_19_Chamber_2	49	13	1.04964	0.950318	1.04273	0.211469	0.0724638	0.182796	0.125778	0.756212
45.0345	9.88471	67.6492	48.4729	10.0332	1610	65.6671	54.3779	0.833867	0.689283	2.77913	165	1199	1639	31	35	11	74.9532	182.616	3	1.92541	NaCl	24_12_19_Chamber_2	46	13	1.07635	0.970701	1.06531	0.206986	0.0769231	0.183908	0.134739	0.641804
45.0345	9.88471	67.6492	50.4484	10.5382	1925	59.0315	46.1049	0.942159	0.76942	3.01497	180	1167	1563	28	30	10	80.414	193.053	2	1.37827	NaCl	24_12_19_Chamber_2	40	13	1.12022	0.872611	1.11048	0.208892	0.0545455	0.173333	0.127203	0.689134
62.5692	14.9833	75.6974	62.5692	14.9833	3851	75.6974	59.0869	0.887304	0.601663	3.80499	0	984	1363	45	52	13	75.1716	1523.43	1	0.640564	Control	24_12_19_Chamber_3	65	14	1	1	1	0.239467	0.0808081	0.168	0.139655	0.640564
62.5692	14.9833	75.6974	76.6989	40.7704	2547	132.14	115.364	0.672074	0.54526	2.92407	15	975	1353	68	86	13	70.9329	1404.33	1	0.496771	Control	24_12_19_Chamber_3	99	14	1.22582	1.74563	1.51471	0.531564	0.113772	0.165803	0.140318	0.496771
62.5692	14.9833	75.6974	72.4306	39.8485	0	120.736	120.736	0.664454	0.664454	2.58701	30	946	1305	60	80	12	71.3621	435.153	3	1.76643	Control	24_12_19_Chamber_3	92	14	1.15761	1.59498	1.44778	0.55016	0.135484	0.184358	0.138196	0.588811
62.5692	14.9833	75.6974	58.6903	44.5265	0	104.621	104.621	0.582419	0.582419	1.99706	45	1016	1401	44	58	11	71.7937	555.577	2	1.22567	Control	24_12_19_Chamber_3	69	14	0.938005	1.3821	1.33093	0.758669	0.135135	0.195489	0.138005	0.612834
62.5692	14.9833	75.6974	49.3274	33.7909	0	98.5057	98.5057	0.511696	0.511696	1.7801	60	1023	1403	38	48	12	71.6335	454.182	2	1.08463	Control	24_12_19_Chamber_3	60	14	0.788365	1.30131	1.07177	0.685034	0.120879	0.2	0.136023	0.542317
62.5692	14.9833	75.6974	44.4582	14.635	0	86.1099	86.1099	0.52313	0.52313	1.70164	75	964	1328	34	40	13	72.5054	439.09	4	1.66769	Control	24_12_19_Chamber_3	53	14	0.710544	1.13755	0.761976	0.329186	0.0933333	0.19802	0.137684	0.416922
62.5692	14.9833	75.6974	36.0924	7.1297	0	68.6731	68.6731	0.522439	0.522439	1.15695	90	976	1348	28	31	12	73.1129	543.013	3	1.90494	Control	24_12_19_Chamber_3	43	14	0.576839	0.907205	0.557327	0.19754	0.0701754	0.197531	0.13861	0.634981
62.5692	14.9833	75.6974	38.5099	24.7286	0	75.6974	75.6974	0.506908	0.506908	1.19184	105	1147	1590	29	34	12	72.7324	712.445	7	4.19806	Control	24_12_19_Chamber_3	46	14	0.615477	1	0.815428	0.642135	0.0952381	0.206897	0.139843	0.599722
62.5692	14.9833	75.6974	43.345	26.9617	0	86.2752	86.2752	0.510584	0.510584	1.33251	120	1146	1602	35	44	12	71.8447	587.276	8	4.49742	Control	24_12_19_Chamber_3	56	14	0.692753	1.13974	0.906569	0.622026	0.120482	0.205607	0.142857	0.562177
62.5692	14.9833	75.6974	38.667	8.80968	0	70.9043	70.9043	0.548074	0.548074	1.25872	135	1008	1385	27	32	10	74.1254	591.654	6	4.61034	Control	24_12_19_Chamber_3	42	14	0.617987	0.936681	0.612187	0.227835	0.101695	0.202532	0.136709	0.768389
62.5692	14.9833	75.6974	33.3744	4.15899	0	62.5578	62.5578	0.523447	0.523447	1.25872	150	1009	1404	17	18	10	73.6942	466.488	9	5.09506	Control	24_12_19_Chamber_3	28	14	0.533399	0.826419	0.483973	0.124616	0.0645161	0.235294	0.141277	0.566118
62.5692	14.9833	75.6974	38.1821	9.15797	0	69.5821	69.5821	0.548177	0.548177	1.20324	165	1093	1518	27	31	11	79.1833	488.034	6	3.79711	Control	24_12_19_Chamber_3	42	14	0.610238	0.919214	0.610426	0.23985	0.0877193	0.202532	0.140548	0.632852
62.5692	14.9833	75.6974	33.5041	7.58726	0	66.5244	66.5244	0.498248	0.498248	1.15695	180	1202	1662	23	26	11	72.187	957.623	7	4.04653	Control	24_12_19_Chamber_3	37	14	0.535473	0.878821	0.529852	0.226457	0.0851064	0.217391	0.138897	0.578075
94.0109	80.4374	158.216	94.0109	80.4374	2259	158.216	146.358	0.643248	0.54938	3.15106	0	1170	1660	58	75	21	77.6185	478.447	2	0.667734	Glucose	24_12_19_Chamber_3	96	15	1	1	1	0.855617	0.124138	0.208556	0.148115	0.333867
94.0109	80.4374	158.216	80.2311	49.1508	0	151.748	151.748	0.546527	0.546527	2.48768	15	1142	1609	54	64	22	80.9442	571.322	1	0.599359	Glucose	24_12_19_Chamber_3	86	15	0.853423	0.959119	0.741663	0.612616	0.0894309	0.197605	0.145658	0.599359
94.0109	80.4374	158.216	79.7085	42.1784	0	128.033	128.033	0.606158	0.606158	2.62224	30	1216	1707	48	54	23	73.4443	284.289	1	0.598982	Glucose	24_12_19_Chamber_3	77	15	0.847864	0.809224	0.698699	0.529158	0.0679612	0.201342	0.144324	0.598982
94.0109	80.4374	158.216	93.839	43.0585	3006	137.9	123.969	0.71602	0.588282	3.29193	45	1198	1693	53	65	18	76.7404	486.762	1	0.745384	Glucose	24_12_19_Chamber_3	83	15	0.998171	0.871593	0.784746	0.458855	0.104	0.192547	0.146702	0.745384
94.0109	80.4374	158.216	113.099	71.3883	18384	173.806	131.681	0.804653	0.460639	4.15938	60	1269	1807	63	82	20	70.6104	321.716	2	1.4292	Glucose	24_12_19_Chamber_3	102	15	1.20304	1.09853	1.05755	0.631201	0.125786	0.201005	0.149349	0.7146
94.0109	80.4374	158.216	116.413	111.366	2191	208.136	199.097	0.616399	0.549876	3.1901	75	1372	1936	83	108	23	77.9817	792.776	3	1.39212	Glucose	24_12_19_Chamber_3	131	15	1.2383	1.31551	1.30572	0.956645	0.123223	0.190661	0.146108	0.464039
94.0109	80.4374	158.216	82.1495	89.4726	0	175.216	175.216	0.490676	0.490676	2.16236	90	1394	1951	65	84	25	75.9391	335.05	3	1.99993	Glucose	24_12_19_Chamber_3	109	15	0.87383	1.10744	0.9838	1.08914	0.122699	0.211268	0.143187	0.666642
94.0109	80.4374	158.216	70.4738	56.4464	0	146.524	146.524	0.483253	0.483253	1.99704	105	1353	1905	48	59	22	78.4116	638.304	2	1.37908	Glucose	24_12_19_Chamber_3	81	15	0.749634	0.926101	0.727552	0.800956	0.106195	0.216561	0.145335	0.68954
94.0109	80.4374	158.216	70.5838	97.2221	1599	141.217	132.345	0.514753	0.454977	2.9341	120	1277	1792	42	54	17	75.5305	276.053	2	1.16477	Glucose	24_12_19_Chamber_3	71	15	0.750805	0.892558	0.961924	1.3774	0.126214	0.218978	0.144174	0.582383
94.0109	80.4374	158.216	69.573	108.458	0	161.119	161.119	0.448077	0.448077	2.16236	135	1399	1960	48	59	23	79.2491	422.438	6	4.06988	Glucose	24_12_19_Chamber_3	82	15	0.740053	1.01834	1.02054	1.5589	0.106195	0.220126	0.14355	0.678314
94.0109	80.4374	158.216	86.3234	106.677	1515	197.273	188.566	0.466494	0.425606	2.81449	150	1624	2278	84	106	31	75.6429	365.505	5	2.7067	Glucose	24_12_19_Chamber_3	137	15	0.918227	1.24686	1.10635	1.23578	0.111111	0.200743	0.143924	0.54134
94.0109	80.4374	158.216	100.626	128.605	2209	214.023	198.102	0.544423	0.467606	3.05804	165	1622	2276	101	125	41	76.2014	187.538	8	4.96895	Glucose	24_12_19_Chamber_3	166	15	1.07036	1.35273	1.31403	1.27805	0.102041	0.201835	0.144051	0.621119
94.0109	80.4374	158.216	85.8558	132.38	0	199.926	199.926	0.46979	0.46979	2.52608	180	1558	2197	87	114	31	74.3361	268.309	8	5.538	Glucose	24_12_19_Chamber_3	145	15	0.913253	1.26363	1.25101	1.54189	0.125561	0.207018	0.145819	0.69225
115.283	30.2691	137.359	115.283	30.2691	10438	137.359	87.9397	1.19061	0.556743	5.09071	0	1741	2403	89	105	31	84.0887	592.834	4	2.50805	NaCl	24_12_19_Chamber_3	136	16	1	1	1	0.262564	0.0829268	0.179775	0.138096	0.627012
115.283	30.2691	137.359	138.644	60.3998	10883	204.416	144.348	0.961108	0.509596	5.22226	15	1723	2356	102	118	37	86.1768	615.865	4	2.99618	NaCl	24_12_19_Chamber_3	155	16	1.20264	1.48819	1.36751	0.435647	0.0735931	0.177049	0.134693	0.749045
115.283	30.2691	137.359	138.547	66.2487	8886	218.477	158.741	0.85772	0.556854	3.99348	30	1740	2407	97	124	35	84.9011	405.457	3	1.93482	NaCl	24_12_19_Chamber_3	159	16	1.2018	1.59055	1.40703	0.478167	0.115226	0.201278	0.138906	0.644939
115.283	30.2691	137.359	126.247	83.2833	5850	226.214	186.778	0.704865	0.529731	3.12628	45	1696	2335	111	132	36	88.8477	628.568	3	2.19098	NaCl	24_12_19_Chamber_3	168	16	1.09511	1.64688	1.43956	0.659685	0.0849421	0.175227	0.137192	0.730328
115.283	30.2691	137.359	131.404	71.0386	8555	219.392	171.636	0.771324	0.54575	2.87242	60	1591	2195	111	134	31	88.1524	394.033	4	2.89505	NaCl	24_12_19_Chamber_3	165	16	1.13984	1.59721	1.39086	0.540613	0.0912548	0.169231	0.13797	0.723762
115.283	30.2691	137.359	122.62	77.2129	2195	206.33	187.694	0.718011	0.646877	2.99973	75	1447	1986	100	121	33	91.7141	422.328	3	2.35323	NaCl	24_12_19_Chamber_3	154	16	1.06364	1.50212	1.37293	0.629692	0.092827	0.181518	0.136123	0.78441
115.283	30.2691	137.359	126.296	67.4116	4325	207.162	177.211	0.752078	0.614056	3.15712	90	1552	2149	119	143	36	66.7149	374.526	5	2.77424	NaCl	24_12_19_Chamber_3	179	16	1.09553	1.50818	1.33084	0.533761	0.088968	0.172805	0.139297	0.554848
115.283	30.2691	137.359	117.989	64.1307	0	205.415	205.415	0.686915	0.686915	2.49592	105	1608	2209	104	135	29	70.7547	251.207	8	3.69677	NaCl	24_12_19_Chamber_3	164	16	1.02348	1.49546	1.25124	0.543529	0.120755	0.188854	0.136415	0.462096
115.283	30.2691	137.359	114.591	68.9759	0	201.837	201.837	0.656198	0.656198	2.35318	120	1634	2233	112	144	32	74.1946	343.723	6	3.63625	NaCl	24_12_19_Chamber_3	176	16	0.993996	1.46941	1.26118	0.601933	0.116608	0.18732	0.134499	0.606041
115.283	30.2691	137.359	105.689	62.2064	0	187.444	187.444	0.65671	0.65671	2.32953	135	1600	2208	110	140	28	72.0294	280.993	5	2.68335	NaCl	24_12_19_Chamber_3	168	16	0.916782	1.36463	1.15351	0.588578	0.112727	0.178248	0.138064	0.53667
115.283	30.2691	137.359	97.5907	76.8599	0	194.599	194.599	0.574025	0.574025	2.23862	150	1547	2113	96	123	31	72.768	324.443	5	3.51565	NaCl	24_12_19_Chamber_3	154	16	0.846533	1.41672	1.19854	0.787574	0.116183	0.194719	0.134328	0.703131
115.283	30.2691	137.359	96.7532	70.7618	0	188.609	188.609	0.579229	0.579229	1.83034	165	1509	2065	105	130	28	80.4358	432.433	4	2.7651	NaCl	24_12_19_Chamber_3	158	16	0.839267	1.37311	1.15089	0.731364	0.101961	0.173633	0.13503	0.691276
115.283	30.2691	137.359	95.7219	74.3334	0	198.093	198.093	0.545515	0.545515	2.03111	180	1411	1943	96	122	28	79.2054	261.123	4	2.58883	NaCl	24_12_19_Chamber_3	150	16	0.830321	1.44216	1.16835	0.776557	0.112971	0.186441	0.137336	0.647207
23.0588	2.11151	29.2082	23.0588	2.11151	0	29.2082	29.2082	0.679835	0.679835	1.4386	0	607	823	13	13	11	77.9185	934.011	1	0.540687	Control	Experiment_10_03	24	17	1	1	1	0.0915706	0.047619	0.27907	0.132236	0.540687
23.0588	2.11151	29.2082	34.0778	3.18824	0	54.8688	54.8688	0.562996	0.562996	1.89203	15	710	961	17	17	15	77.447	832.302	1	0.973228	Control	Experiment_10_03	32	17	1.47787	1.87854	1.48056	0.0935577	0.0344828	0.271186	0.131455	0.973228
23.0588	2.11151	29.2082	27.7572	3.18824	0	53.3316	53.3316	0.500236	0.500236	1.58651	30	705	952	12	10	14	81.0649	940.903	4	2.39144	Control	Experiment_10_03	24	17	1.20376	1.82591	1.22944	0.114861	-0.0666667	0.302326	0.130595	0.59786
23.0588	2.11151	29.2082	29.2954	2.75475	0	50.4935	50.4935	0.547653	0.547653	1.49578	45	768	1034	13	9	15	85.5184	979.842	5	3.26846	Control	Experiment_10_03	24	17	1.27047	1.72874	1.27333	0.0940334	-0.230769	0.27907	0.129423	0.653692
23.0588	2.11151	29.2082	27.8411	3.02043	0	47.419	47.419	0.563081	0.563081	1.51436	60	745	1001	14	10	14	74.5356	487.131	5	2.86111	Control	Experiment_10_03	24	17	1.2074	1.62348	1.22611	0.108488	-0.2	0.255814	0.128693	0.572222
23.0588	2.11151	29.2082	25.422	2.78271	0	50.8483	50.8483	0.476037	0.476037	1.18252	75	779	1052	14	9	16	77.4773	803.879	4	2.42068	Control	Experiment_10_03	25	17	1.10249	1.74089	1.12056	0.109461	-0.307692	0.266667	0.130538	0.60517
23.0588	2.11151	29.2082	22.3177	0	0	51.0848	51.0848	0.406419	0.406419	1.33787	90	734	989	12	7	16	75.7336	766.696	6	2.8257	Control	Experiment_10_03	23	17	0.967859	1.74899	0.886667	0	-0.444444	0.292683	0.129752	0.47095
23.0588	2.11151	29.2082	22.4855	0	0	53.3316	53.3316	0.413532	0.413532	1.18252	105	738	1012	12	9	15	80.1133	1043.36	6	3.40494	Control	Experiment_10_03	24	17	0.975136	1.82591	0.893333	0	-0.153846	0.302326	0.136206	0.56749
23.0588	2.11151	29.2082	22.2757	0	0	53.2133	53.2133	0.414776	0.414776	1.18252	120	792	1092	11	8	14	77.658	669.659	7	4.11617	Control	Experiment_10_03	22	17	0.96604	1.82186	0.885	0	-0.181818	0.307692	0.138137	0.588024
23.0588	2.11151	29.2082	23.6181	0	0	53.2133	53.2133	0.43182	0.43182	1.18252	135	807	1099	12	9	14	75.5721	1037.83	8	3.89352	Control	Experiment_10_03	23	17	1.02426	1.82186	0.938333	0	-0.153846	0.292683	0.133607	0.48669
23.0588	2.11151	29.2082	28.2327	0	0	50.4935	50.4935	0.519888	0.519888	1.33787	150	812	1114	12	10	15	75.6373	320.225	7	3.7797	Control	Experiment_10_03	25	17	1.22438	1.72874	1.12167	0	-0.0666667	0.311111	0.136302	0.539956
23.0588	2.11151	29.2082	23.0168	0	0	54.2776	54.2776	0.417328	0.417328	1.18252	165	890	1234	14	11	15	79.6838	628.62	8	4.11878	Control	Experiment_10_03	26	17	0.998181	1.8583	0.914444	0	-0.117647	0.276596	0.140073	0.514848
23.0588	2.11151	29.2082	18.4722	2.57296	0	57.7069	57.7069	0.34774	0.34774	1.18252	180	899	1237	14	12	14	80.2568	729.101	10	4.82116	Control	Experiment_10_03	26	17	0.801092	1.97571	0.836111	0.139288	-0.0526316	0.276596	0.137303	0.482116
42.8634	20.8789	85.1252	42.8634	20.8789	0	85.1252	85.1252	0.543784	0.543784	1.59731	0	496	677	50	58	16	71.9008	1058.55	2	0.532895	Control	Experiment_10_03	74	18	1	1	1	0.487103	0.0810811	0.174825	0.134915	0.266447
42.8634	20.8789	85.1252	56.8535	80.2129	0	139.653	139.653	0.45153	0.45153	1.50596	15	542	741	54	68	19	74.1772	770.821	4	1.63784	Control	Experiment_10_03	87	18	1.32639	1.64056	2.15032	1.41087	0.114504	0.201183	0.13541	0.409459
42.8634	20.8789	85.1252	47.5976	81.7012	0	124.176	124.176	0.41863	0.41863	1.85972	30	535	717	43	46	18	78.8209	1056.29	5	2.39089	Control	Experiment_10_03	64	18	1.11045	1.45874	2.02846	1.7165	0.045977	0.178862	0.128062	0.478178
42.8634	20.8789	85.1252	53.0264	73.962	0	123.819	123.819	0.459265	0.459265	1.50596	45	547	747	43	53	17	69.8536	698.356	6	2.40727	Control	Experiment_10_03	70	18	1.2371	1.45455	1.99222	1.39481	0.108911	0.207407	0.13499	0.401212
42.8634	20.8789	85.1252	45.3014	80.1704	0	122.747	122.747	0.397474	0.397474	1.19056	60	572	782	43	52	19	69.7597	490.005	6	3.09103	Control	Experiment_10_03	71	18	1.05688	1.44196	1.96842	1.76971	0.10101	0.211679	0.135343	0.515171
42.8634	20.8789	85.1252	40.2553	77.4064	0	113.937	113.937	0.383769	0.383769	1.19056	75	559	763	34	41	16	76.645	760.138	7	3.21227	Control	Experiment_10_03	57	18	0.939153	1.33846	1.8459	1.92289	0.103896	0.220183	0.13478	0.458896
42.8634	20.8789	85.1252	27.7393	39.1072	0	87.8635	87.8635	0.33333	0.33333	1.42868	90	541	739	21	22	15	74.4836	825.026	7	3.21201	Control	Experiment_10_03	37	18	0.647156	1.03217	1.0487	1.40981	0.0512821	0.246377	0.135098	0.458859
42.8634	20.8789	85.1252	34.2737	85.9394	0	97.269	97.269	0.368101	0.368101	1.38842	105	579	786	24	28	14	81.4044	629.82	7	3.60678	Control	Experiment_10_03	42	18	0.799603	1.14266	1.88592	2.50744	0.0980392	0.240506	0.132738	0.515255
42.8634	20.8789	85.1252	40.7797	44.0257	0	91.9115	91.9115	0.443445	0.443445	1.19056	120	579	787	22	26	14	73.9927	756.064	6	3.60229	Control	Experiment_10_03	40	18	0.951389	1.07972	1.33044	1.0796	0.106383	0.253333	0.133206	0.600382
42.8634	20.8789	85.1252	32.0058	49.9506	0	89.1732	89.1732	0.380776	0.380776	0.95245	135	590	815	19	22	13	80.1035	842.986	7	3.18784	Control	Experiment_10_03	35	18	0.746693	1.04755	1.28575	1.56067	0.102564	0.261538	0.139077	0.455405
42.8634	20.8789	85.1252	37.8031	82.6084	0	96.7928	96.7928	0.402518	0.402518	1.06487	150	618	849	25	29	15	73.6871	462.819	7	4.23868	Control	Experiment_10_03	44	18	0.881944	1.13706	1.88904	2.18523	0.0943396	0.240964	0.137035	0.605526
42.8634	20.8789	85.1252	33.8485	25.8116	0	84.2919	84.2919	0.404862	0.404862	0.981763	165	625	859	18	21	12	75.4611	471.595	5	3.65885	Control	Experiment_10_03	33	18	0.789683	0.99021	0.935957	0.762563	0.108108	0.262295	0.137186	0.73177
42.8634	20.8789	85.1252	30.7726	19.9859	0	82.0298	82.0298	0.392128	0.392128	0.95245	180	625	856	15	17	11	76.5807	647.58	6	3.62097	Control	Experiment_10_03	28	18	0.717923	0.963636	0.796309	0.64947	0.103448	0.27451	0.135911	0.603496
39.9248	1.82205	33.443	39.9248	1.82205	0	33.443	33.443	1.10763	1.10763	2.41466	0	441	572	21	20	13	76.054	101.194	1	0.755357	Glucose	Experiment_10_03	33	19	1	1	1	0.0456371	0	0.213115	0.115891	0.755357
39.9248	1.82205	33.443	46.936	16.0632	0	63.1432	63.1432	0.710923	0.710923	2.17319	15	487	641	18	19	11	72.6194	170.763	1	1.26138	Glucose	Experiment_10_03	30	19	1.17561	1.88809	1.50908	0.342236	0.0606061	0.236364	0.121378	1.26138
39.9248	1.82205	33.443	48.0876	16.9815	0	68.9384	68.9384	0.701725	0.701725	2.0489	30	533	709	29	32	10	65535	65535	0	0	Glucose	Experiment_10_03	42	19	1.20445	2.06137	1.55866	0.353137	0.0677966	0.177215	0.125265
39.9248	1.82205	33.443	58.6555	27.3308	0	77.1483	77.1483	0.875077	0.875077	3.69371	45	508	668	28	31	12	74.1547	232.684	2	1.08941	Glucose	Experiment_10_03	43	19	1.46915	2.30686	2.05971	0.465954	0.0701754	0.197531	0.120962	0.544706
39.9248	1.82205	33.443	61.3667	27.8555	0	82.5812	82.5812	0.856829	0.856829	3.13905	60	533	708	31	37	15	74.6367	257.49	2	1.5511	Glucose	Experiment_10_03	52	19	1.53706	2.46931	2.13722	0.453919	0.101449	0.222222	0.124734	0.775548
39.9248	1.82205	33.443	57.0375	27.7243	0	92.7228	92.7228	0.762989	0.762989	2.82628	75	567	762	34	39	18	85.9136	431.22	3	1.9827	Glucose	Experiment_10_03	57	19	1.42862	2.77256	2.03038	0.486072	0.0821918	0.220183	0.129032	0.660901
39.9248	1.82205	33.443	47.7086	34.2691	0	86.4447	86.4447	0.614702	0.614702	2.37816	90	565	761	37	41	17	101.082	813.653	2	1.53936	Glucose	Experiment_10_03	58	19	1.19496	2.58484	1.96369	0.718301	0.0649351	0.198198	0.129862	0.769679
39.9248	1.82205	33.443	49.5161	35.3915	0	91.274	91.274	0.614229	0.614229	2.39039	105	596	809	33	39	18	79.8648	214.28	4	2.93608	Glucose	Experiment_10_03	57	19	1.24023	2.72924	2.03387	0.714748	0.0958904	0.229358	0.132672	0.73402
39.9248	1.82205	33.443	43.5543	36.3827	0	84.513	84.513	0.565991	0.565991	2.07717	120	554	758	30	30	18	83.8582	177.584	4	2.86693	Glucose	Experiment_10_03	48	19	1.09091	2.52708	1.9148	0.835341	0.0181818	0.208791	0.135672	0.716734
39.9248	1.82205	33.443	44.0791	33.8464	0	87.0483	87.0483	0.541421	0.541421	2.15973	135	640	883	35	44	17	78.2923	177.459	3	2.16466	Glucose	Experiment_10_03	61	19	1.10405	2.60289	1.86662	0.767857	0.120482	0.230769	0.138558	0.721552
39.9248	1.82205	33.443	34.9105	40.7848	0	81.7361	81.7361	0.459887	0.459887	1.6198	150	624	846	29	33	17	68.869	169.764	4	2.4864	Glucose	Experiment_10_03	50	19	0.874407	2.44404	1.8132	1.16827	0.0819672	0.231579	0.132187	0.621601
39.9248	1.82205	33.443	34.2837	41.0909	0	78.8385	78.8385	0.484644	0.484644	2.0489	165	629	857	29	34	16	80.741	497.827	3	2.22548	Glucose	Experiment_10_03	50	19	0.858708	2.3574	1.80552	1.19855	0.0952381	0.231579	0.133996	0.741828
39.9248	1.82205	33.443	28.8613	29.0799	0	69.3006	69.3006	0.451652	0.451652	1.70742	180	590	804	23	25	15	85.2837	219.907	2	1.27567	Glucose	Experiment_10_03	40	19	0.722892	2.0722	1.38792	1.00758	0.0666667	0.24	0.134124	0.637835
39.5796	7.66689	41.8719	39.5796	7.66689	0	41.8719	41.8719	0.92387	0.92387	2.99233	0	325	399	24	27	8	84.0845	254.533	1	0.635286	Glucose	Experiment_10_03	35	20	1	1	1	0.193708	0.0816327	0.184615	0.0945776	0.635286
39.5796	7.66689	41.8719	49.0513	18.3138	0	69.5499	69.5499	0.817057	0.817057	3.18265	15	305	380	24	27	9	78.3343	233.283	1	0.579787	Glucose	Experiment_10_03	36	20	1.23931	1.66102	1.42582	0.37336	0.0816327	0.19403	0.100662	0.579787
39.5796	7.66689	41.8719	53.0666	7.70886	0	69.4316	69.4316	0.829258	0.829258	2.55883	30	331	422	22	24	13	76.9192	164.067	1	0.530468	Glucose	Experiment_10_03	37	20	1.34076	1.65819	1.28635	0.145268	0.0697674	0.231884	0.109654	0.530468
39.5796	7.66689	41.8719	52.3531	7.31712	0	70.3779	70.3779	0.823601	0.823601	2.32989	45	340	423	27	29	11	80.2851	160.511	1	0.50672	Glucose	Experiment_10_03	40	20	1.32273	1.68079	1.26296	0.139765	0.0566038	0.186667	0.0998811	0.50672
39.5796	7.66689	41.8719	52.0733	15.3618	0	72.507	72.507	0.771486	0.771486	2.23174	60	336	421	26	30	9	83.1861	159.694	1	0.54407	Glucose	Experiment_10_03	39	20	1.31566	1.73164	1.4273	0.295003	0.0909091	0.191781	0.102748	0.54407
39.5796	7.66689	41.8719	54.7035	26.4144	0	78.5394	78.5394	0.714832	0.714832	2.00732	75	334	413	26	33	10	76.1274	158.471	2	0.83389	Glucose	Experiment_10_03	43	20	1.38211	1.87571	1.71691	0.482864	0.131148	0.222222	0.0974421	0.416945
39.5796	7.66689	41.8719	53.7941	23.1406	0	81.9696	81.9696	0.653532	0.653532	2.02121	90	329	423	27	33	12	82.7715	347.205	1	0.265052	Glucose	Experiment_10_03	45	20	1.35914	1.95763	1.62837	0.430169	0.114754	0.223529	0.112961	0.265052
39.5796	7.66689	41.8719	52.5909	18.4677	0	79.1308	79.1308	0.695317	0.695317	1.95076	105	377	485	30	34	14	78.0011	164.509	1	0.670366	Glucose	Experiment_10_03	48	20	1.32874	1.88983	1.504	0.351157	0.0793651	0.208791	0.112953	0.670366
39.5796	7.66689	41.8719	46.9387	17.8101	0	75.8189	75.8189	0.640889	0.640889	1.89251	120	344	439	31	34	13	79.8573	177.241	1	0.582698	Glucose	Experiment_10_03	47	20	1.18593	1.81073	1.37045	0.379434	0.0634921	0.191011	0.109966	0.582698
39.5796	7.66689	41.8719	49.541	20.5243	0	77.5931	77.5931	0.670968	0.670968	1.70589	135	375	476	28	34	9	83.108	226.312	1	0.633922	Glucose	Experiment_10_03	43	20	1.25168	1.85311	1.48297	0.41429	0.111111	0.197531	0.107709	0.633922
39.5796	7.66689	41.8719	54.3118	23.3644	0	88.7116	88.7116	0.654061	0.654061	2.02121	150	417	551	37	42	15	77.0184	156.999	1	0.720087	Glucose	Experiment_10_03	57	20	1.37222	2.11864	1.64406	0.430191	0.0759494	0.192661	0.123063	0.720087
39.5796	7.66689	41.8719	57.5157	20.7901	0	89.6579	89.6579	0.727802	0.727802	2.1159	165	424	546	39	49	10	76.0287	147.387	1	0.550806	Glucose	Experiment_10_03	59	20	1.45316	2.14124	1.65739	0.361469	0.11828	0.185841	0.113155	0.550806
39.5796	7.66689	41.8719	51.01	14.4244	0	73.4532	73.4532	0.735781	0.735781	2.12908	180	383	483	27	34	9	92.8765	275.822	1	0.529857	Glucose	Experiment_10_03	43	20	1.28879	1.75424	1.38496	0.282776	0.126984	0.209877	0.105099	0.529857
36.5639	15.6327	50.9841	36.5639	15.6327	0	50.9841	50.9841	0.796331	0.796331	2.27954	0	326	426	27	33	12	81.4605	330.009	2	0.818198	NaCl	Experiment_10_03	45	21	1	1	1	0.427545	0.114754	0.223529	0.119244	0.409099
36.5639	15.6327	50.9841	53.6125	27.1931	0	89.5243	89.5243	0.676543	0.676543	2.41631	15	287	373	35	43	14	77.3199	294.044	3	1.62572	NaCl	Experiment_10_03	57	21	1.46627	1.75592	1.5481	0.507215	0.111111	0.211009	0.117409	0.541906
36.5639	15.6327	50.9841	53.4227	27.2222	0	90.0075	90.0075	0.67744	0.67744	2.22773	30	308	399	36	45	14	78.7094	257.456	3	1.8343	NaCl	Experiment_10_03	59	21	1.46108	1.7654	1.54502	0.509563	0.117647	0.212389	0.116015	0.611433
36.5639	15.6327	50.9841	53.6271	27.8937	0	88.3161	88.3161	0.683157	0.683157	2.17468	45	294	373	35	40	14	88.0724	286.388	2	1.62458	NaCl	Experiment_10_03	54	21	1.46667	1.73223	1.5618	0.520142	0.08	0.194175	0.107962	0.81229
36.5639	15.6327	50.9841	54.4153	28.6965	0	88.0745	88.0745	0.68711	0.68711	1.99254	60	274	348	38	45	15	90.2711	127.037	2	1.862	NaCl	Experiment_10_03	60	21	1.48822	1.72749	1.59228	0.527361	0.0941176	0.2	0.108538	0.931001
36.5639	15.6327	50.9841	54.3715	25.7334	0	88.5577	88.5577	0.690424	0.690424	2.22773	75	298	380	35	41	14	80.4278	158.193	2	1.75942	NaCl	Experiment_10_03	55	21	1.48703	1.73697	1.53468	0.473289	0.0909091	0.2	0.109934	0.87971
36.5639	15.6327	50.9841	48.46	28.098	0	86.9871	86.9871	0.596405	0.596405	1.93305	90	282	365	36	43	15	80.8478	173.026	2	1.92265	NaCl	Experiment_10_03	58	21	1.32535	1.70616	1.46672	0.579819	0.0987654	0.207207	0.115862	0.961323
36.5639	15.6327	50.9841	44.7963	30.0393	0	89.1618	89.1618	0.536313	0.536313	1.69142	105	303	391	40	49	16	82.5596	262.592	2	1.56641	NaCl	Experiment_10_03	65	21	1.22515	1.74882	1.43372	0.670577	0.107527	0.208	0.114543	0.783207
36.5639	15.6327	50.9841	40.0233	30.8713	0	84.3292	84.3292	0.505174	0.505174	1.70859	120	293	386	34	39	16	84.8085	159.012	2	1.94967	NaCl	Experiment_10_03	55	21	1.09461	1.65403	1.35822	0.771335	0.0821918	0.209524	0.122555	0.974837
36.5639	15.6327	50.9841	39.4102	19.0629	0	71.5228	71.5228	0.552997	0.552997	1.52821	135	275	365	29	33	17	84.6716	155.396	2	1.79936	NaCl	Experiment_10_03	50	21	1.07784	1.40284	1.12025	0.483704	0.0819672	0.231579	0.125517	0.899682
36.5639	15.6327	50.9841	36.272	19.9824	0	68.3816	68.3816	0.545421	0.545421	1.62091	150	273	357	24	27	16	84.7345	154.859	2	2.09506	NaCl	Experiment_10_03	43	21	0.992016	1.34123	1.07774	0.550905	0.0816327	0.246914	0.119887	1.04753
36.5639	15.6327	50.9841	37.7316	19.4132	0	67.6567	67.6567	0.561874	0.561874	1.52821	165	267	355	25	28	15	84.8807	112.6	2	2.17099	NaCl	Experiment_10_03	43	21	1.03194	1.32701	1.0948	0.514507	0.0784314	0.234568	0.126241	1.0855
36.5639	15.6327	50.9841	34.4912	10.7575	0	58.3539	58.3539	0.595335	0.595335	1.40894	180	243	319	18	19	14	84.8676	140.305	2	1.55187	NaCl	Experiment_10_03	33	21	0.943313	1.14455	0.86689	0.311892	0.0606061	0.262295	0.121643	0.775937
30.1956	2.26002	37.7933	30.1956	2.26002	0	37.7933	37.7933	0.792572	0.792572	1.92848	0	601	805	28	32	13	76.7008	210.339	1	0.567131	NaCl	Experiment_10_03	45	22	1	1	1	0.074846	0.0847458	0.211765	0.127726	0.567131
30.1956	2.26002	37.7933	55.0415	14.9047	0	73.3142	73.3142	0.782817	0.782817	2.46269	15	590	791	30	33	16	76.3912	245.585	2	1.34802	NaCl	Experiment_10_03	49	22	1.82283	1.93987	2.15513	0.27079	0.0655738	0.215054	0.128091	0.674011
30.1956	2.26002	37.7933	56.0142	17.9371	0	77.0218	77.0218	0.749343	0.749343	1.91358	30	580	780	33	37	16	74.7277	157.596	2	1.44021	NaCl	Experiment_10_03	53	22	1.85505	2.03797	2.27854	0.320225	0.0724638	0.207921	0.12926	0.720107
30.1956	2.26002	37.7933	53.1534	13.932	0	75.8258	75.8258	0.712211	0.712211	1.53161	45	629	845	34	35	17	83.7178	241.275	2	1.53835	NaCl	Experiment_10_03	52	22	1.7603	2.00633	2.06699	0.26211	0.0307692	0.191919	0.128783	0.769176
30.1956	2.26002	37.7933	49.606	19.6679	0	71.5202	71.5202	0.707682	0.707682	1.53161	60	632	854	29	34	16	80.4734	226.338	2	1.95678	NaCl	Experiment_10_03	50	22	1.64282	1.89241	2.13442	0.396482	0.0952381	0.231579	0.130945	0.978388
30.1956	2.26002	37.7933	48.6191	18.6523	0	69.2478	69.2478	0.720127	0.720127	1.67439	75	627	847	30	33	17	80.2621	336.977	2	0.738189	NaCl	Experiment_10_03	50	22	1.61014	1.83228	2.07272	0.383642	0.0655738	0.221053	0.130847	0.369094
30.1956	2.26002	37.7933	51.5514	14.1466	0	67.5735	67.5735	0.781214	0.781214	1.8682	90	559	744	24	29	14	95.131	252.367	1	1.02495	NaCl	Experiment_10_03	43	22	1.70725	1.78797	2.02424	0.274417	0.113208	0.246914	0.125421	1.02495
30.1956	2.26002	37.7933	56.286	14.3898	0	72.7162	72.7162	0.793473	0.793473	1.69139	105	555	746	30	35	14	87.3843	151.419	2	0.950879	NaCl	Experiment_10_03	49	22	1.86405	1.92405	2.17761	0.255654	0.0923077	0.215054	0.129119	0.475439
30.1956	2.26002	37.7933	56.0428	15.7629	0	73.3142	73.3142	0.748633	0.748633	1.72488	120	549	740	28	33	15	77.5002	95.8863	2	1.76338	NaCl	Experiment_10_03	48	22	1.85599	1.93987	2.21243	0.281266	0.0983607	0.230769	0.130169	0.881688
30.1956	2.26002	37.7933	57.5733	25.0462	0	75.3474	75.3474	0.746546	0.746546	1.97248	135	515	692	29	33	14	79.0253	91.1338	3	1.91646	NaCl	Experiment_10_03	47	22	1.90668	1.99367	2.54561	0.435031	0.0819672	0.213483	0.129079	0.63882
30.1956	2.26002	37.7933	56.2573	26.0188	0	74.7494	74.7494	0.715242	0.715242	1.97248	150	536	731	30	35	13	77.3366	97.5062	3	1.77332	NaCl	Experiment_10_03	48	22	1.8631	1.97785	2.53504	0.462497	0.0923077	0.208791	0.134523	0.591105
30.1956	2.26002	37.7933	51.4798	27.2633	0	72.2378	72.2378	0.698136	0.698136	1.82168	165	550	738	25	30	12	78.1077	131.693	2	1.26643	NaCl	Experiment_10_03	42	22	1.70488	1.91139	2.42618	0.529592	0.109091	0.227848	0.128484	0.633216
30.1956	2.26002	37.7933	53.9258	25.6183	0	73.1946	73.1946	0.729017	0.729017	1.91358	180	541	723	23	27	14	81.8246	317.814	2	0.980875	NaCl	Experiment_10_03	41	22	1.78588	1.93671	2.45086	0.475066	0.102041	0.246753	0.126995	0.490437
34.9738	0.114293	35.1409	34.9738	0.114293	0	35.1409	35.1409	0.887446	0.887446	2.20397	0	542	737	26	27	13	77.8445	649.135	1	0.545218	Control	Experiment_10_03	40	23	1	1	1	0.00326797	0.0408163	0.2	0.133424	0.545218
34.9738	0.114293	35.1409	42.06	35.6595	0	81.6368	81.6368	0.554113	0.554113	1.91243	15	569	775	26	33	12	74.706	1424.3	1	0.452704	Control	Experiment_10_03	45	23	1.20261	2.32313	2.21498	0.847826	0.131148	0.235294	0.133981	0.452704
34.9738	0.114293	35.1409	39.6169	31.6307	0	80.8002	80.8002	0.493443	0.493443	1.43432	30	553	757	25	29	17	76.696	1061.43	2	1.33063	Control	Experiment_10_03	46	23	1.13276	2.29932	2.03054	0.798413	0.0943396	0.252874	0.135852	0.665315
34.9738	0.114293	35.1409	34.7166	40.8456	0	85.9398	85.9398	0.443882	0.443882	1.39391	45	570	784	28	30	15	66.24	1000.26	2	1.32637	Control	Experiment_10_03	45	23	0.992647	2.44558	2.1535	1.17654	0.0545455	0.211765	0.137556	0.663187
34.9738	0.114293	35.1409	34.8881	39.8741	0	82.2345	82.2345	0.462854	0.462854	1.39391	60	602	826	26	32	12	70.4814	808.908	3	1.64872	Control	Experiment_10_03	44	23	0.997549	2.34014	2.1307	1.14292	0.118644	0.228916	0.136612	0.549574
34.9738	0.114293	35.1409	28.3876	31.2307	0	66.935	66.935	0.45213	0.45213	1.67338	75	598	818	20	24	10	73.3503	854.687	4	2.17532	Control	Experiment_10_03	34	23	0.811683	1.90476	1.6991	1.10015	0.116279	0.238095	0.1355	0.543831
34.9738	0.114293	35.1409	35.4309	33.2594	0	70.999	70.999	0.523148	0.523148	1.60362	90	649	887	24	28	13	72.7583	776.961	6	3.2758	Control	Experiment_10_03	41	23	1.01307	2.02041	1.95765	0.93871	0.0980392	0.233766	0.135105	0.545966
34.9738	0.114293	35.1409	32.7593	40.1455	0	70.0427	70.0427	0.472164	0.472164	1.39391	105	641	874	21	22	12	77.5913	995.806	6	2.58152	Control	Experiment_10_03	34	23	0.936683	1.9932	2.07777	1.22547	0.0512821	0.222222	0.134251	0.430253
34.9738	0.114293	35.1409	33.6594	42.16	0	70.6404	70.6404	0.475178	0.475178	1.35229	120	649	889	24	26	17	72.8671	914.488	4	1.83921	Control	Experiment_10_03	43	23	0.962418	2.0102	2.16083	1.25255	0.0638298	0.246914	0.135928	0.459802
34.9738	0.114293	35.1409	31.8021	35.2595	0	70.6404	70.6404	0.445846	0.445846	1.19527	135	680	938	22	27	13	71.0893	885.991	7	3.13879	Control	Experiment_10_03	40	23	0.909314	2.0102	1.91124	1.10872	0.122449	0.253333	0.138429	0.448399
34.9738	0.114293	35.1409	27.9876	39.4026	0	74.7043	74.7043	0.403751	0.403751	1.67338	150	664	905	27	28	19	71.5316	790.146	7	3.04892	Control	Experiment_10_03	47	23	0.800245	2.12585	1.9206	1.40786	0.0392157	0.235955	0.134072	0.435561
34.9738	0.114293	35.1409	32.0593	40.5599	0	68.2498	68.2498	0.456073	0.456073	1.28734	165	656	900	20	23	12	65.5869	1134.39	7	3.39808	Control	Experiment_10_03	35	23	0.916667	1.94218	2.06963	1.26515	0.097561	0.246154	0.13649	0.48544
34.9738	0.114293	35.1409	32.7736	40.3741	0	75.1824	75.1824	0.451954	0.451954	1.53069	180	643	880	26	29	17	65535	65535	0	0	Control	Experiment_10_03	46	23	0.937092	2.13946	2.08469	1.23191	0.0754717	0.241379	0.135613
17.0676	1.579	29.8328	17.0676	1.579	0	29.8328	29.8328	0.577391	0.577391	1.60743	0	557	748	19	20	4	75.809	1357.14	1	0.498323	Control	Experiment_10_03	24	24	1	1	1	0.0925147	0.0571429	0.139535	0.128773	0.498323
17.0676	1.579	29.8328	25.5512	0	0	27.9159	27.9159	0.979445	0.979445	3.11508	15	536	726	7	6	5	83.5497	1228.81	1	0.91261	Control	Experiment_10_03	11	24	1.49706	0.935743	1.37028	0	0	0.294118	0.131997	0.91261
17.0676	1.579	29.8328	23.5989	2.69866	0	32.9479	32.9479	0.747621	0.747621	2.5919	30	524	715	6	6	6	75.5157	904.816	3	1.87327	Control	Experiment_10_03	12	24	1.38267	1.10442	1.41032	0.114355	0.142857	0.368421	0.134737	0.624422
17.0676	1.579	29.8328	25.4507	6.31602	0	38.8186	38.8186	0.70909	0.70909	2.50172	45	576	766	12	12	6	80.0735	994.003	2	1.11828	Control	Experiment_10_03	18	24	1.49117	1.3012	1.70362	0.248167	0.0526316	0.225806	0.125082	0.559142
17.0676	1.579	29.8328	18.1873	7.32084	0	36.1828	36.1828	0.494028	0.494028	1.2904	60	590	787	9	9	8	77.072	1753.53	3	1.68254	Control	Experiment_10_03	17	24	1.0656	1.21285	1.36798	0.402526	0.0769231	0.310345	0.126195	0.560848
17.0676	1.579	29.8328	16.436	0	0	34.5055	34.5055	0.486987	0.486987	1.22183	75	553	755	6	4	7	79.2563	1645.55	3	1.29988	Control	Experiment_10_03	11	24	0.962994	1.15663	0.881447	0	-0.333333	0.352941	0.134884	0.433293
17.0676	1.579	29.8328	17.1824	0.617247	0	30.6715	30.6715	0.544412	0.544412	0.958485	90	569	770	8	9	5	72.2087	1361.47	2	1.38215	Control	Experiment_10_03	14	24	1.00673	1.02811	0.95458	0.0359231	0.153846	0.304348	0.131596	0.691076
17.0676	1.579	29.8328	19.5509	0.0143546	0	31.2706	31.2706	0.568739	0.568739	0.987983	105	610	829	6	5	7	80.1051	1409.61	4	2.50382	Control	Experiment_10_03	12	24	1.1455	1.04819	1.04927	0.000734214	0	0.368421	0.133091	0.625955
17.0676	1.579	29.8328	12.8473	0	0	17.1329	17.1329	0.732213	0.732213	0.958485	120	574	768	4	2	6	73.8965	943.276	2	1.47254	Control	Experiment_10_03	8	24	0.752733	0.574297	0.688992	0	1	0.454545	0.127368	0.736269
17.0676	1.579	29.8328	13.522	0	0	26.598	26.598	0.52256	0.52256	0.958485	135	549	741	3	1	5	75.3464	1574.89	3	2.00055	Control	Experiment_10_03	6	24	0.792262	0.891566	0.725173	0	0.333333	0.571429	0.13067	0.666849
17.0676	1.579	29.8328	11.1392	0	0	15.4556	15.4556	0.711412	0.711412	0.958485	150	517	692	2	1	4	68.8719	809.381	2	1.50805	Control	Experiment_10_03	5	24	0.652649	0.518072	0.597383	0	0	0.8	0.127629	0.754027
17.0676	1.579	29.8328	13.2923	0	0	15.6952	15.6952	0.831561	0.831561	1.19811	165	512	697	3	2	5	78.021	753.978	2	1.74698	Control	Experiment_10_03	7	24	0.778806	0.526104	0.712856	0	0	0.555556	0.133909	0.87349
17.0676	1.579	29.8328	13.4646	0	0	15.3358	15.3358	0.850796	0.850796	1.19811	180	514	707	3	2	5	76.6653	454.723	2	1.8078	Control	Experiment_10_03	7	24	0.788898	0.514056	0.722094	0	0	0.555556	0.137686	0.903901
89.5589	17.0037	85.4945	89.5589	17.0037	0	85.4945	85.4945	1.12041	1.12041	2.65631	0	475	622	48	57	15	70.0624	317.108	1	1.29256	Glucose	Experiment_10_03	72	25	1	1	1	0.189861	0.0917431	0.179856	0.119451	1.29256
89.5589	17.0037	85.4945	120.183	45.5168	0	158.604	158.604	0.846079	0.846079	2.17774	15	479	640	75	96	16	71.9216	326.443	2	1.55016	Glucose	Experiment_10_03	112	25	1.34194	1.85513	1.55495	0.37873	0.117647	0.173516	0.127059	0.775081
89.5589	17.0037	85.4945	115.903	57.1708	0	163.414	163.414	0.792748	0.792748	2.36856	30	525	699	80	97	26	71.2741	279.992	3	2.02369	Glucose	Experiment_10_03	123	25	1.29416	1.91139	1.62415	0.493263	0.0952381	0.182573	0.125628	0.674562
89.5589	17.0037	85.4945	100.851	61.2771	0	161.971	161.971	0.670916	0.670916	2.16442	45	515	694	74	94	25	65.0503	267.241	3	1.95691	Glucose	Experiment_10_03	119	25	1.12609	1.89451	1.52144	0.607599	0.114754	0.197425	0.130152	0.652305
89.5589	17.0037	85.4945	88.6769	51.2426	0	144.776	144.776	0.631586	0.631586	2.40491	60	544	716	69	89	18	67.3334	278.665	3	1.77896	Glucose	Experiment_10_03	107	25	0.990152	1.69339	1.31303	0.577857	0.121387	0.186603	0.121233	0.592986
89.5589	17.0037	85.4945	96.1811	50.6932	0	148.623	148.623	0.688515	0.688515	2.2815	75	530	701	65	83	18	71.2626	620.765	1	0.270722	Glucose	Experiment_10_03	101	25	1.07394	1.7384	1.37829	0.52706	0.118012	0.187817	0.123121	0.270722
89.5589	17.0037	85.4945	96.7305	54.8284	0	149.826	149.826	0.682064	0.682064	2.4169	90	561	753	63	80	20	72.9981	628.21	2	0.983542	Glucose	Experiment_10_03	100	25	1.08008	1.75246	1.42225	0.566816	0.116129	0.194872	0.128581	0.491771
89.5589	17.0037	85.4945	79.2062	50.9245	0	144.655	144.655	0.592645	0.592645	2.16442	105	563	748	67	79	18	73.7242	371.18	3	1.84047	Glucose	Experiment_10_03	97	25	0.884404	1.69198	1.22117	0.642935	0.0849673	0.164021	0.124748	0.61349
89.5589	17.0037	85.4945	73.1624	50.751	0	130.947	130.947	0.57316	0.57316	1.68344	120	609	818	52	63	15	75.4996	356.99	3	1.9933	Glucose	Experiment_10_03	78	25	0.81692	1.53165	1.16282	0.693676	0.0991736	0.178808	0.128755	0.664435
89.5589	17.0037	85.4945	80.522	49.7099	0	136.599	136.599	0.619265	0.619265	2.06878	135	640	859	55	69	18	64.9248	168.956	3	2.12899	Glucose	Experiment_10_03	87	25	0.899096	1.59775	1.22212	0.617346	0.112782	0.195266	0.12843	0.709662
89.5589	17.0037	85.4945	86.2622	46.3699	0	145.858	145.858	0.622918	0.622918	2.38074	150	605	809	63	80	19	89.6022	245.802	3	2.49938	Glucose	Experiment_10_03	99	25	0.96319	1.70605	1.24464	0.537546	0.116129	0.19171	0.127092	0.833127
89.5589	17.0037	85.4945	70.9791	49.6376	0	133.352	133.352	0.556362	0.556362	1.9389	165	565	762	54	66	21	75.182	168.499	4	2.08619	Glucose	Experiment_10_03	87	25	0.792541	1.55977	1.13189	0.699328	0.102362	0.201183	0.130349	0.521546
89.5589	17.0037	85.4945	62.6363	52.3704	0	123.853	123.853	0.517079	0.517079	1.70053	180	553	742	42	51	14	70.0408	223.32	4	2.47204	Glucose	Experiment_10_03	65	25	0.699387	1.44866	1.07924	0.836103	0.103093	0.192	0.128465	0.618009
60.5116	10.1351	57.5864	60.5116	10.1351	0	57.5864	57.5864	1.19314	1.19314	2.85166	0	444	583	33	35	9	87.7652	937.12	1	0.414123	Glucose	Experiment_10_03	44	26	1	1	1	0.16749	0.0461538	0.144578	0.120586	0.414123
60.5116	10.1351	57.5864	77.4931	16.4434	0	82.6505	82.6505	0.968702	0.968702	2.7009	15	564	745	34	38	9	92.0612	1625.91	1	0.988579	Glucose	Experiment_10_03	47	26	1.28063	1.43524	1.32967	0.212191	0.0704225	0.157303	0.122559	0.988579
60.5116	10.1351	57.5864	65.7884	13.8573	0	81.3056	81.3056	0.864914	0.864914	2.40832	30	599	807	32	35	10	80.4921	522.019	1	0.686311	Glucose	Experiment_10_03	45	26	1.0872	1.41189	1.12738	0.210634	0.0615385	0.164706	0.129894	0.686311
60.5116	10.1351	57.5864	63.0379	13.648	0	76.4151	76.4151	0.868563	0.868563	2.18713	45	598	803	27	32	11	74.2184	388.133	1	1.16544	Glucose	Experiment_10_03	43	26	1.04175	1.32696	1.08548	0.216505	0.101695	0.209877	0.12867	1.16544
60.5116	10.1351	57.5864	84.474	26.0552	0	99.8898	99.8898	0.928751	0.928751	2.68981	60	550	740	42	49	12	76.098	504.788	1	0.715668	Glucose	Experiment_10_03	61	26	1.396	1.73461	1.56454	0.308441	0.0860215	0.17094	0.129492	0.715668
60.5116	10.1351	57.5864	84.7431	43.0218	0	118.596	118.596	0.790043	0.790043	2.63365	75	506	687	47	59	19	81.2563	362.207	2	1.40367	Glucose	Experiment_10_03	78	26	1.40044	2.05945	1.80851	0.507673	0.115044	0.211921	0.132944	0.701833
60.5116	10.1351	57.5864	64.9961	56.8193	0	118.229	118.229	0.605489	0.605489	2.76652	90	482	660	49	63	22	79.3198	349.317	2	1.23486	Glucose	Experiment_10_03	85	26	1.07411	2.05308	1.72429	0.874195	0.123967	0.224242	0.136122	0.617432
60.5116	10.1351	57.5864	73.6662	46.0713	0	124.098	124.098	0.665855	0.665855	2.68981	105	569	769	55	64	22	77.9523	353.492	3	2.43447	Glucose	Experiment_10_03	86	26	1.21739	2.15499	1.69488	0.625406	0.0813008	0.191617	0.131115	0.811491
60.5116	10.1351	57.5864	66.1172	44.5316	0	122.386	122.386	0.592301	0.592301	2.51757	120	638	858	57	66	23	78.5957	468.896	4	2.51682	Glucose	Experiment_10_03	89	26	1.09264	2.12527	1.56623	0.673525	0.0787402	0.190751	0.129164	0.629205
60.5116	10.1351	57.5864	59.7193	46.8038	0	115.662	115.662	0.56641	0.56641	1.95623	135	649	886	53	61	24	76.4693	514.547	2	1.82599	Glucose	Experiment_10_03	85	26	0.986907	2.00849	1.50783	0.78373	0.0769231	0.2	0.134692	0.912993
60.5116	10.1351	57.5864	56.326	44.8605	0	105.269	105.269	0.572001	0.572001	1.97145	150	636	852	45	51	16	84.094	435.4	3	2.74525	Glucose	Experiment_10_03	67	26	0.93083	1.82803	1.43229	0.796444	0.0721649	0.178295	0.127722	0.915085
60.5116	10.1351	57.5864	54.9358	40.062	0	99.8898	99.8898	0.562305	0.562305	1.76332	165	582	795	37	45	18	79.8562	405.193	3	1.29214	Glucose	Experiment_10_03	63	26	0.907856	1.73461	1.34469	0.729252	0.105882	0.22314	0.135016	0.430714
60.5116	10.1351	57.5864	45.2192	33.7836	0	85.8294	85.8294	0.522286	0.522286	1.64034	180	598	816	29	34	15	89.3391	587.534	3	1.35898	Glucose	Experiment_10_03	49	26	0.747283	1.49045	1.11828	0.747107	0.0952381	0.225806	0.134604	0.452994
39.1306	4.45679	39.3689	39.1306	4.45679	0	39.3689	39.3689	0.895712	0.895712	2.29972	0	427	568	27	30	18	85.6076	63.7614	1	0.965232	NaCl	Experiment_10_03	48	27	1	1	1	0.113895	0.0727273	0.241758	0.125553	0.965232
39.1306	4.45679	39.3689	69.2437	22.388	0	85.0758	85.0758	0.852516	0.852516	2.50977	15	471	637	41	50	14	83.7953	117.695	3	1.80335	NaCl	Experiment_10_03	64	27	1.76955	2.16099	2.10225	0.323321	0.105263	0.195122	0.1316	0.601115
39.1306	4.45679	39.3689	69.3031	19.1642	0	78.8596	78.8596	0.877565	0.877565	3.01527	30	481	646	33	40	17	82.3616	70.8246	3	2.76584	NaCl	Experiment_10_03	57	27	1.77107	2.0031	2.02965	0.276527	0.106667	0.229358	0.128982	0.921948
39.1306	4.45679	39.3689	69.4962	20.7835	0	84.832	84.832	0.867964	0.867964	2.50977	45	488	648	39	44	17	86.2133	49.055	2	1.92659	NaCl	Experiment_10_03	61	27	1.77601	2.1548	2.07123	0.299059	0.0722892	0.196581	0.12471	0.963294
39.1306	4.45679	39.3689	69.8379	22.8782	0	85.8071	85.8071	0.868992	0.868992	2.62549	60	492	657	39	46	17	85.5497	162.8	3	1.59082	NaCl	Experiment_10_03	63	27	1.78474	2.17957	2.12713	0.32759	0.091954	0.206612	0.126814	0.530272
39.1306	4.45679	39.3689	69.8379	22.8782	0	85.8071	85.8071	0.868992	0.868992	2.62549	75	492	657	39	46	17	85.5497	162.8	3	1.59082	NaCl	Experiment_10_03	63	27	1.78474	2.17957	2.12713	0.32759	0.091954	0.206612	0.126814	0.530272
39.1306	4.45679	39.3689	69.8379	22.8782	0	85.8071	85.8071	0.868992	0.868992	2.62549	90	492	657	39	46	17	85.5497	162.8	3	1.59082	NaCl	Experiment_10_03	63	27	1.78474	2.17957	2.12713	0.32759	0.091954	0.206612	0.126814	0.530272
39.1306	4.45679	39.3689	69.8379	22.8782	0	85.8071	85.8071	0.868992	0.868992	2.62549	105	492	657	39	46	17	85.5497	162.8	3	1.59082	NaCl	Experiment_10_03	63	27	1.78474	2.17957	2.12713	0.32759	0.091954	0.206612	0.126814	0.530272
39.1306	4.45679	39.3689	69.8379	22.8782	0	85.8071	85.8071	0.868992	0.868992	2.62549	120	492	657	39	46	17	85.5497	162.8	3	1.59082	NaCl	Experiment_10_03	63	27	1.78474	2.17957	2.12713	0.32759	0.091954	0.206612	0.126814	0.530272
39.1306	4.45679	39.3689	69.8379	22.8782	0	85.8071	85.8071	0.868992	0.868992	2.62549	135	492	657	39	46	17	85.5497	162.8	3	1.59082	NaCl	Experiment_10_03	63	27	1.78474	2.17957	2.12713	0.32759	0.091954	0.206612	0.126814	0.530272
39.1306	4.45679	39.3689	69.8379	22.8782	0	85.8071	85.8071	0.868992	0.868992	2.62549	150	492	657	39	46	17	85.5497	162.8	3	1.59082	NaCl	Experiment_10_03	63	27	1.78474	2.17957	2.12713	0.32759	0.091954	0.206612	0.126814	0.530272
39.1306	4.45679	39.3689	69.8379	22.8782	0	85.8071	85.8071	0.868992	0.868992	2.62549	165	492	657	39	46	17	85.5497	162.8	3	1.59082	NaCl	Experiment_10_03	63	27	1.78474	2.17957	2.12713	0.32759	0.091954	0.206612	0.126814	0.530272
39.1306	4.45679	39.3689	69.8379	22.8782	0	85.8071	85.8071	0.868992	0.868992	2.62549	180	492	657	39	46	17	85.5497	162.8	3	1.59082	NaCl	Experiment_10_03	63	27	1.78474	2.17957	2.12713	0.32759	0.091954	0.206612	0.126814	0.530272
6.49944	2.59977	8.76016	6.49944	2.59977	0	8.76016	8.76016	0.613649	0.613649	1.41586	0	541	734	5	4	3	92.7314	163.339	1	1.20865	Glucose	Experiment_10_03	7	28	1	1	1	0.4	0	0.333333	0.132604	1.20865
6.49944	2.59977	8.76016	14.9565	2.41184	0	24.7787	24.7787	0.597598	0.597598	1.34785	15	531	720	13	13	4	104.947	191.802	2	1.25367	Glucose	Experiment_10_03	17	28	2.3012	2.82857	1.90878	0.161257	0.047619	0.172414	0.132404	0.626836
6.49944	2.59977	8.76016	10.7123	0	0	22.1507	22.1507	0.439271	0.439271	1.25145	30	548	744	4	3	6	86.8919	226.277	2	1.35367	Glucose	Experiment_10_03	9	28	1.64819	2.52857	1.17728	0	0	0.461538	0.132839	0.676836
6.49944	2.59977	8.76016	13.9386	6.85965	0	24.5284	24.5284	0.536025	0.536025	1.45943	45	574	775	8	8	8	87.1083	254.631	3	1.85888	Glucose	Experiment_10_03	16	28	2.14458	2.8	2.28571	0.492135	0.0909091	0.333333	0.130744	0.619627
6.49944	2.59977	8.76016	13.2181	0	0	18.5215	18.5215	0.61493	0.61493	1.58297	60	555	757	4	3	5	88.2434	142.531	4	3.10638	Glucose	Experiment_10_03	8	28	2.03373	2.11429	1.45267	0	0	0.454545	0.134526	0.776596
6.49944	2.59977	8.76016	14.8626	0.908355	0	22.2758	22.2758	0.612752	0.612752	1.34785	75	528	720	8	7	8	89.249	225.309	3	2.68854	Glucose	Experiment_10_03	15	28	2.28675	2.54286	1.73322	0.061117	0	0.32	0.134495	0.896179
6.49944	2.59977	8.76016	9.0209	0	0	17.7706	17.7706	0.453599	0.453599	1.06189	90	540	739	4	3	6	93.2649	300.479	3	2.13511	Glucose	Experiment_10_03	9	28	1.38795	2.02857	0.991394	0	0	0.461538	0.135777	0.711704
6.49944	2.59977	8.76016	8.15953	0	0	15.0174	15.0174	0.427502	0.427502	1.03197	105	531	734	2	1	4	90.353	119.002	3	2.99022	Glucose	Experiment_10_03	5	28	1.25542	1.71429	0.89673	0	0	0.8	0.13944	0.99674
6.49944	2.59977	8.76016	14.4554	0	0	21.2747	21.2747	0.610976	0.610976	1.50174	120	573	788	6	5	8	88.9258	200.472	3	2.36561	Glucose	Experiment_10_03	13	28	2.2241	2.42857	1.58864	0	0	0.380952	0.137492	0.788537
6.49944	2.59977	8.76016	13.594	6.71869	0	20.8992	20.8992	0.570849	0.570849	1.41586	135	533	727	7	7	6	91.246	236.463	3	2.51714	Glucose	Experiment_10_03	13	28	2.09157	2.38571	2.23236	0.49424	0.111111	0.333333	0.134576	0.839045
6.49944	2.59977	8.76016	10.6653	0	0	20.3986	20.3986	0.457463	0.457463	1.34785	150	549	753	6	5	8	76.9914	202.185	3	2.59637	Glucose	Experiment_10_03	13	28	1.64096	2.32857	1.17212	0	0	0.380952	0.136576	0.865458
6.49944	2.59977	8.76016	10.0702	4.18157	0	21.6501	21.6501	0.417514	0.417514	1.25145	165	570	777	8	8	8	87.8229	330.371	2	2.13286	Glucose	Experiment_10_03	16	28	1.5494	2.47143	1.56627	0.415241	0.0909091	0.333333	0.13428	1.06643
6.49944	2.59977	8.76016	8.78599	4.71405	0	21.7752	21.7752	0.382597	0.382597	1.06189	180	593	809	6	5	8	88.6832	315.064	2	2.24525	Glucose	Experiment_10_03	13	28	1.35181	2.48571	1.48365	0.536542	0	0.380952	0.134532	1.12262
35.2395	15.1289	53.1132	35.2395	15.1289	0	53.1132	53.1132	0.678293	0.678293	2.13006	0	733	1004	25	27	7	84.251	462.73	4	3.06302	Glucose	Experiment_10_03	34	29	1	1	1	0.429317	0.0612245	0.15873	0.135796	0.765755
35.2395	15.1289	53.1132	49.6633	17.3975	0	60.1702	60.1702	0.784151	0.784151	1.7509	15	746	1017	22	26	5	78.7196	332.776	3	2.65071	Glucose	Experiment_10_03	31	29	1.40931	1.13287	1.33141	0.350309	0.106383	0.175439	0.134056	0.883571
35.2395	15.1289	53.1132	45.3714	18.7923	0	65.3701	65.3701	0.699102	0.699102	1.88577	30	817	1116	23	28	6	74.6138	850.907	4	3.73915	Glucose	Experiment_10_03	34	29	1.28752	1.23077	1.27389	0.414189	0.117647	0.190476	0.13471	0.934787
35.2395	15.1289	53.1132	41.9379	15.3128	0	57.4465	57.4465	0.704194	0.704194	1.7509	45	778	1059	19	23	5	85.1587	169.771	4	3.89039	Glucose	Experiment_10_03	28	29	1.19008	1.08159	1.13664	0.365132	0.121951	0.196078	0.13346	0.972599
35.2395	15.1289	53.1132	46.6436	18.4551	0	68.8367	68.8367	0.675878	0.675878	2.21473	60	796	1085	27	31	7	83.5499	191.312	3	2.18332	Glucose	Experiment_10_03	38	29	1.32362	1.29604	1.29245	0.395662	0.0877193	0.169014	0.133949	0.727772
35.2395	15.1289	53.1132	45.1108	28.9089	0	69.4557	69.4557	0.632693	0.632693	1.78557	75	828	1126	26	33	5	74.9705	174.391	7	4.04156	Glucose	Experiment_10_03	38	29	1.28012	1.30769	1.46957	0.640843	0.131148	0.183099	0.133066	0.577365
35.2395	15.1289	53.1132	41.9532	34.8563	0	69.0843	69.0843	0.582618	0.582618	1.88577	90	817	1117	22	27	5	76.0726	255.234	7	4.59604	Glucose	Experiment_10_03	32	29	1.19052	1.3007	1.52495	0.830837	0.122449	0.186441	0.135038	0.656577
35.2395	15.1289	53.1132	34.6417	34.1818	0	62.6463	62.6463	0.542472	0.542472	1.7333	105	832	1136	17	23	5	71.9166	161.468	7	3.75443	Glucose	Experiment_10_03	28	29	0.983036	1.17949	1.3664	0.986726	0.170732	0.235294	0.134539	0.536347
35.2395	15.1289	53.1132	40.0985	21.9959	0	64.7511	64.7511	0.635147	0.635147	2.28289	120	770	1066	19	25	6	75.8765	248.107	8	4.35132	Glucose	Experiment_10_03	31	29	1.13789	1.21911	1.23281	0.548547	0.155556	0.22807	0.139633	0.543915
35.2395	15.1289	53.1132	36.7876	32.6337	0	70.0748	70.0748	0.552588	0.552588	1.99633	135	678	937	25	25	10	76.278	289.568	8	3.57542	Glucose	Experiment_10_03	35	29	1.04393	1.31935	1.37827	0.887083	0.0222222	0.169231	0.139112	0.446927
35.2395	15.1289	53.1132	38.3358	20.4018	0	67.2272	67.2272	0.659565	0.659565	2.28289	150	638	858	20	21	8	81.2399	322.233	5	2.34535	Glucose	Experiment_10_03	29	29	1.08786	1.26573	1.16616	0.532187	0.0540541	0.188679	0.129164	0.46907
35.2395	15.1289	53.1132	49.1575	26.2572	0	71.0652	71.0652	0.710791	0.710791	1.99633	165	747	1020	23	27	8	79.1927	764.54	3	1.28692	Glucose	Experiment_10_03	35	29	1.39495	1.338	1.49726	0.534144	0.102041	0.2	0.134644	0.428974
35.2395	15.1289	53.1132	37.7226	24.0806	0	65.9891	65.9891	0.581427	0.581427	1.48568	180	847	1162	24	30	7	77.0405	163.372	5	3.00145	Glucose	Experiment_10_03	37	29	1.07047	1.24242	1.22702	0.638358	0.127273	0.202899	0.136266	0.60029
55.1988	24.7034	71.3536	55.1988	24.7034	0	71.3536	71.3536	0.947521	0.947521	3.1444	0	511	669	26	29	14	65535	65535	0	0	Glucose	Experiment_10_03	43	30	1	1	1	0.447536	0.0754717	0.222222	0.11928
55.1988	24.7034	71.3536	77.8985	21.2517	0	107.393	107.393	0.855992	0.855992	2.99185	15	506	670	35	40	14	98.9134	1085.65	1	0.270722	Glucose	Experiment_10_03	54	30	1.41123	1.50508	1.24089	0.272813	0.08	0.194175	0.123596	0.270722
55.1988	24.7034	71.3536	89.0436	33.9325	0	129.283	129.283	0.832939	0.832939	2.41877	30	498	649	51	56	20	94.6566	224.989	1	0.720807	Glucose	Experiment_10_03	76	30	1.61314	1.81186	1.53908	0.381078	0.0560748	0.176871	0.117556	0.720807
55.1988	24.7034	71.3536	83.1639	51.3814	0	135.935	135.935	0.690223	0.690223	2.82074	45	505	677	59	72	25	87.4096	440.95	1	1.01209	Glucose	Experiment_10_03	97	30	1.50662	1.90508	1.68387	0.617833	0.100719	0.206349	0.128243	1.01209
55.1988	24.7034	71.3536	72.3845	61.7659	0	142.223	142.223	0.609962	0.609962	2.60509	60	566	766	60	71	27	81.0009	168.804	1	1.03594	Glucose	Experiment_10_03	98	30	1.31134	1.99322	1.67893	0.853304	0.0875912	0.204188	0.131631	1.03594
55.1988	24.7034	71.3536	73.3644	38.0424	0	129.767	129.767	0.684368	0.684368	2.92261	75	544	716	50	58	24	99.1269	261.322	1	1.2332	Glucose	Experiment_10_03	82	30	1.32909	1.81864	1.39429	0.518541	0.0810811	0.207547	0.121233	1.2332
55.1988	24.7034	71.3536	79.0832	61.3418	0	138.353	138.353	0.680181	0.680181	2.67161	90	531	714	58	72	19	85.2893	149.924	1	1.28832	Glucose	Experiment_10_03	91	30	1.4327	1.93898	1.75746	0.775661	0.107914	0.19209	0.129304	1.28832
55.1988	24.7034	71.3536	71.1559	57.3489	0	130.613	130.613	0.611	0.611	2.17689	105	548	724	57	67	23	90.2639	214.641	1	1.08361	Glucose	Experiment_10_03	90	30	1.28908	1.83051	1.60827	0.805961	0.0852713	0.194286	0.122661	1.08361
55.1988	24.7034	71.3536	59.7914	26.5902	0	111.505	111.505	0.589382	0.589382	1.93501	120	518	677	47	55	22	98.6651	264.371	1	1.07568	Glucose	Experiment_10_03	77	30	1.0832	1.56271	1.08109	0.444716	0.0857143	0.208054	0.118606	1.07568
55.1988	24.7034	71.3536	58.1533	29.4862	0	103.039	103.039	0.589229	0.589229	1.88912	135	517	700	38	44	18	102.591	172.706	1	1.07758	Glucose	Experiment_10_03	62	30	1.05352	1.44407	1.09683	0.507042	0.0843373	0.210084	0.1319	1.07758
55.1988	24.7034	71.3536	61.137	33.4937	0	110.054	110.054	0.59654	0.59654	1.71033	150	572	755	53	63	19	87.5108	196.365	1	1.53185	Glucose	Experiment_10_03	82	30	1.10758	1.54237	1.18433	0.547847	0.0909091	0.188679	0.122259	1.53185
55.1988	24.7034	71.3536	48.7341	35.7754	0	105.216	105.216	0.505906	0.505906	1.47128	165	571	769	45	54	19	84.8213	200.589	1	1.29609	Glucose	Experiment_10_03	73	30	0.882883	1.47458	1.05766	0.734094	0.0970874	0.205674	0.129811	1.29609
55.1988	24.7034	71.3536	50.5624	52.3029	0	114.045	114.045	0.489824	0.489824	1.88912	180	577	763	47	54	20	93.8073	332.412	1	1.42793	Glucose	Experiment_10_03	74	30	0.916004	1.59831	1.28739	1.03442	0.0776699	0.195804	0.122945	1.42793
66.2846	14.0498	66.4282	66.2846	14.0498	0	66.4282	66.4282	1.08747	1.08747	3.08847	0	561	760	28	31	12	88.354	194.141	1	1.03273	Glucose	Experiment_10_03	43	31	1	1	1	0.211962	0.0701754	0.197531	0.132013	1.03273
66.2846	14.0498	66.4282	79.5141	17.1179	2468	85.9007	60.8823	1.08047	0.715794	4.85523	15	615	846	25	27	11	91.0141	931.126	1	0.48913	Glucose	Experiment_10_03	38	31	1.19959	1.29314	1.20287	0.215282	0.0612245	0.197183	0.137522	0.48913
66.2846	14.0498	66.4282	71.9956	22.0695	0	97.2391	97.2391	0.79144	0.79144	2.2725	30	562	762	35	39	13	86.2799	716.352	1	0.923102	Glucose	Experiment_10_03	52	31	1.08616	1.46382	1.17092	0.30654	0.0684932	0.181818	0.132324	0.923102
66.2846	14.0498	66.4282	59.6622	10.2677	0	75.5482	75.5482	0.831961	0.831961	2.5734	45	540	723	27	27	10	90.9465	538.757	2	1.55986	Glucose	Experiment_10_03	37	31	0.900092	1.13729	0.870486	0.172098	0.0204082	0.15942	0.127689	0.779929
66.2846	14.0498	66.4282	64.1277	20.8848	0	86.1472	86.1472	0.802548	0.802548	2.65474	60	499	674	33	37	12	93.8159	312.106	1	0.769203	Glucose	Experiment_10_03	49	31	0.967461	1.29685	1.05823	0.325675	0.0724638	0.182796	0.13105	0.769203
66.2846	14.0498	66.4282	69.2464	12.1815	0	83.4358	83.4358	0.912286	0.912286	3.08847	75	523	692	38	41	11	87.6598	672.615	1	0.275136	Glucose	Experiment_10_03	52	31	1.04468	1.25603	1.01361	0.175916	0.0519481	0.151515	0.123278	0.275136
66.2846	14.0498	66.4282	70.9324	25.563	0	96.0066	96.0066	0.786917	0.786917	2.72254	90	531	713	34	41	10	100.684	361.915	1	0.381683	Glucose	Experiment_10_03	51	31	1.07012	1.44527	1.20117	0.360385	0.103896	0.185567	0.128783	0.381683
66.2846	14.0498	66.4282	68.8211	38.6407	0	94.4045	94.4045	0.773682	0.773682	2.53774	105	594	790	34	39	9	86.3205	177.69	2	1.43559	Glucose	Experiment_10_03	48	31	1.03827	1.42115	1.33768	0.561465	0.0821918	0.164835	0.125079	0.717796
66.2846	14.0498	66.4282	65.434	42.5594	0	104.634	104.634	0.675999	0.675999	2.23203	120	639	864	35	42	12	85.4458	203.184	4	2.59436	Glucose	Experiment_10_03	54	31	0.987168	1.57514	1.3443	0.650418	0.101266	0.194175	0.131167	0.648591
66.2846	14.0498	66.4282	61.6367	63.0189	0	109.194	109.194	0.603789	0.603789	2.46487	135	573	779	35	41	17	79.1947	151.674	5	3.60926	Glucose	Experiment_10_03	58	31	0.929881	1.64378	1.55171	1.02242	0.0909091	0.216216	0.13329	0.721851
66.2846	14.0498	66.4282	68.7148	46.5389	0	108.084	108.084	0.720831	0.720831	2.97831	150	537	723	33	36	16	84.6528	224.913	3	1.89109	Glucose	Experiment_10_03	52	31	1.03666	1.62709	1.43468	0.677277	0.0597015	0.20202	0.129771	0.630363
66.2846	14.0498	66.4282	65.9656	60.2545	0	114.616	114.616	0.662363	0.662363	2.47716	165	589	790	37	45	12	84.7172	254.935	4	2.54373	Glucose	Experiment_10_03	57	31	0.995188	1.72542	1.57119	0.913424	0.105882	0.192661	0.128254	0.635933
66.2846	14.0498	66.4282	71.0539	61.9709	0	127.187	127.187	0.64238	0.64238	2.46487	180	623	854	44	55	18	78.1444	163.109	5	2.61119	Glucose	Experiment_10_03	73	31	1.07195	1.91466	1.65589	0.872168	0.114286	0.212766	0.13623	0.522237
53.57	16.2766	61.7646	53.57	16.2766	0	61.7646	61.7646	0.823369	0.823369	2.12612	0	505	681	39	43	14	91.6087	254.397	1	0.986201	NaCl	Experiment_10_03	57	32	1	1	1	0.303838	0.0617284	0.174312	0.130435	0.986201
53.57	16.2766	61.7646	70.443	24.3443	0	84.4408	84.4408	0.812183	0.812183	2.02013	15	504	693	42	51	15	89.3825	221.422	1	0.647292	NaCl	Experiment_10_03	66	32	1.31497	1.36714	1.35708	0.345588	0.103093	0.19685	0.137581	0.647292
53.57	16.2766	61.7646	75.8581	18.5525	0	81.8099	81.8099	0.91007	0.91007	2.15545	30	491	666	38	43	15	90.6932	125.911	2	1.58819	NaCl	Experiment_10_03	58	32	1.41606	1.32454	1.35169	0.244569	0.0740741	0.189189	0.13263	0.794096
53.57	16.2766	61.7646	73.8804	27.1068	0	82.1857	82.1857	0.907167	0.907167	2.12612	45	492	671	39	48	13	84.8084	80.2646	2	1.72668	NaCl	Experiment_10_03	61	32	1.37914	1.33063	1.44584	0.3669	0.10989	0.196581	0.13463	0.86334
53.57	16.2766	61.7646	75.7796	24.0618	0	83.188	83.188	0.896695	0.896695	2.24113	60	477	645	39	47	14	80.5576	85.7067	2	1.65824	NaCl	Experiment_10_03	61	32	1.41459	1.34686	1.42944	0.317523	0.101124	0.196581	0.131518	0.829122
53.57	16.2766	61.7646	72.6247	23.9205	0	81.0582	81.0582	0.841841	0.841841	2.50566	75	451	622	29	36	11	87.5014	178.093	2	1.4851	NaCl	Experiment_10_03	47	32	1.3557	1.31237	1.38225	0.329371	0.119403	0.213483	0.138822	0.742548
53.57	16.2766	61.7646	62.4224	37.8113	0	89.5774	89.5774	0.654063	0.654063	2.31011	90	404	569	32	41	13	85.7586	127.863	3	2.27274	NaCl	Experiment_10_03	54	32	1.16525	1.4503	1.43506	0.605733	0.12987	0.223301	0.146514	0.75758
53.57	16.2766	61.7646	63.1601	35.5511	0	88.5752	88.5752	0.669929	0.669929	2.31011	105	425	580	34	39	14	84.049	157.219	2	1.3692	NaCl	Experiment_10_03	53	32	1.17902	1.43408	1.41326	0.562873	0.0821918	0.19802	0.135065	0.684601
53.57	16.2766	61.7646	67.9317	30.45	0	87.0718	87.0718	0.71161	0.71161	2.02013	120	432	585	37	44	13	90.4025	180.44	2	1.17251	NaCl	Experiment_10_03	57	32	1.26809	1.40974	1.40854	0.448244	0.0963855	0.192661	0.132189	0.586253
53.57	16.2766	61.7646	67.2568	26.9969	0	87.0718	87.0718	0.75253	0.75253	2.14084	135	398	549	35	40	13	83.5907	89.4504	2	1.71759	NaCl	Experiment_10_03	53	32	1.25549	1.40974	1.34944	0.4014	0.08	0.188119	0.139067	0.858794
53.57	16.2766	61.7646	60.3035	25.5843	0	83.4386	83.4386	0.686151	0.686151	2.37708	150	408	551	32	35	11	87.9377	123.592	2	0.848838	NaCl	Experiment_10_03	46	32	1.1257	1.35091	1.22966	0.424258	0.0615385	0.172414	0.131267	0.424419
53.57	16.2766	61.7646	55.5633	13.6711	0	70.0333	70.0333	0.749421	0.749421	1.95698	165	414	571	28	32	7	87.5574	62.0788	2	1.68253	NaCl	Experiment_10_03	39	32	1.03721	1.13387	0.991236	0.246045	0.0847458	0.164384	0.138962	0.841265
53.57	16.2766	61.7646	51.4039	13.9065	0	73.4159	73.4159	0.684276	0.684276	1.52414	180	380	519	23	25	8	87.6814	231.77	1	0.631296	NaCl	Experiment_10_03	33	32	0.959566	1.18864	0.935056	0.270534	0.0666667	0.180328	0.135528	0.631296
33.7418	2.41226	44.9058	33.7418	2.41226	0	44.9058	44.9058	0.677835	0.677835	2.07086	0	502	667	31	35	15	91.5099	335.659	1	1.36677	NaCl	Experiment_10_03	50	33	1	1	1	0.0714916	0.0769231	0.210526	0.124906	1.36677
33.7418	2.41226	44.9058	59.3981	14.3842	0	77.3648	77.3648	0.771578	0.771578	2.19648	15	499	674	32	37	17	88.9795	165.74	1	1.66311	NaCl	Experiment_10_03	54	33	1.76037	1.72283	2.04077	0.242166	0.0869565	0.223301	0.13105	1.66311
33.7418	2.41226	44.9058	60.5298	12.3293	0	71.8736	71.8736	0.874779	0.874779	2.30239	30	507	681	29	31	14	87.8604	283.673	1	0.820166	NaCl	Experiment_10_03	45	33	1.79391	1.60054	2.01524	0.20369	0.0526316	0.2	0.128961	0.820166
33.7418	2.41226	44.9058	49.9873	13.3121	0	69.067	69.067	0.742398	0.742398	1.96762	45	461	624	28	29	15	88.5034	245.054	1	1.13765	NaCl	Experiment_10_03	44	33	1.48147	1.53804	1.75082	0.266309	0.0377358	0.204819	0.131939	1.13765
33.7418	2.41226	44.9058	45.4458	3.42481	0	56.0102	56.0102	0.773117	0.773117	2.21	60	458	622	18	18	15	86.4189	97.3809	1	1.3756	NaCl	Experiment_10_03	33	33	1.34687	1.24728	1.35173	0.0753604	0.0322581	0.262295	0.133172	1.3756
33.7418	2.41226	44.9058	52.9506	9.63414	0	58.2067	58.2067	0.881431	0.881431	2.40364	75	464	646	24	25	15	87.4539	102.69	1	1.09399	NaCl	Experiment_10_03	40	33	1.56929	1.2962	1.73105	0.181946	0.0444444	0.226667	0.142191	1.09399
33.7418	2.41226	44.9058	48.1707	10.3638	0	57.1084	57.1084	0.845274	0.845274	2.25006	90	447	610	21	23	12	86.4906	48.0906	1	1.10958	NaCl	Experiment_10_03	35	33	1.42763	1.27174	1.61903	0.215147	0.0731707	0.230769	0.134979	1.10958
33.7418	2.41226	44.9058	39.9958	10.9296	0	48.3225	48.3225	0.803639	0.803639	2.21	105	401	537	16	18	10	85.6002	242.045	1	1.22283	NaCl	Experiment_10_03	28	33	1.18535	1.07609	1.40857	0.273269	0.0967742	0.254902	0.128157	1.22283
33.7418	2.41226	44.9058	35.6329	3.54393	0	46.8582	46.8582	0.780294	0.780294	2.25006	120	407	540	14	15	10	86.7318	110.406	1	1.09373	NaCl	Experiment_10_03	25	33	1.05605	1.04348	1.08361	0.0994567	0.08	0.266667	0.124651	1.09373
33.7418	2.41226	44.9058	32.2975	2.9781	0	32.093	32.093	0.988981	0.988981	2.31529	135	401	541	10	11	6	87.1882	95.0101	1	1.14835	NaCl	Experiment_10_03	17	33	0.957193	0.714674	0.9757	0.0922084	0.117647	0.275862	0.130919	1.14835
33.7418	2.41226	44.9058	30.2723	3.45459	0	31.971	31.971	0.942476	0.942476	2.31529	150	397	537	10	11	6	87.6871	71.8149	1	1.07613	NaCl	Experiment_10_03	17	33	0.897176	0.711957	0.932867	0.114117	0.117647	0.275862	0.131899	1.07613
33.7418	2.41226	44.9058	34.6204	3.20145	0	30.6287	30.6287	1.07639	1.07639	2.44053	165	398	534	10	11	6	86.0528	45.3412	1	1.12564	NaCl	Experiment_10_03	17	33	1.02604	0.682065	1.04613	0.0924731	0.117647	0.275862	0.128881	1.12564
33.7418	2.41226	44.9058	39.9065	2.59094	0	31.2388	31.2388	1.19449	1.19449	2.48886	180	368	502	11	12	6	93.0779	35.527	1	1.19532	NaCl	Experiment_10_03	18	33	1.1827	0.695652	1.17545	0.0649254	0.105263	0.258065	0.135135	1.19532
32.1555	9.44733	64.8913	32.1555	9.44733	0	64.8913	64.8913	0.525908	0.525908	1.50327	0	660	883	33	38	13	72.0978	750.468	2	0.726381	Control	Experiment_10_03_2020	51	34	1	1	1	0.293802	0.084507	0.195876	0.1272	0.363191
32.1555	9.44733	64.8913	44.255	31.9828	0	88.192	88.192	0.521467	0.521467	1.58459	15	616	841	31	34	14	71.4708	715.966	1	1.24581	Control	Experiment_10_03_2020	48	34	1.37628	1.35907	1.83252	0.722695	0.0634921	0.197802	0.134764	1.24581
32.1555	9.44733	64.8913	36.8477	26.0665	0	78.1702	78.1702	0.493984	0.493984	1.4173	30	654	887	27	31	15	70.3676	696.59	3	1.50361	Control	Experiment_10_03_2020	46	34	1.14592	1.20463	1.51226	0.707411	0.0877193	0.229885	0.132278	0.501202
32.1555	9.44733	64.8913	36.1102	20.4169	0	67.3967	67.3967	0.545892	0.545892	1.60427	45	670	906	22	25	13	70.6753	613.832	2	1.21645	Control	Experiment_10_03_2020	38	34	1.12299	1.03861	1.35873	0.565406	0.0888889	0.239437	0.131157	0.608223
32.1555	9.44733	64.8913	32.485	14.94	0	62.7616	62.7616	0.524656	0.524656	1.46092	60	691	935	22	24	12	92.687	783.16	1	0.562913	Control	Experiment_10_03_2020	36	34	1.01025	0.967181	1.13995	0.459903	0.0697674	0.223881	0.131367	0.562913
32.1555	9.44733	64.8913	30.7274	12.0524	0	52.7398	52.7398	0.578412	0.578412	1.58459	75	687	934	15	14	9	87.0486	624.417	2	1.41076	Control	Experiment_10_03_2020	23	34	0.955588	0.812741	1.02829	0.392237	0	0.219512	0.133119	0.705378
32.1555	9.44733	64.8913	29.8015	12.2407	0	49.8585	49.8585	0.583199	0.583199	1.77162	90	706	970	11	11	10	69.2803	515.03	2	1.23686	Control	Experiment_10_03_2020	21	34	0.926794	0.76834	1.01056	0.410742	0.0588235	0.297297	0.136951	0.618428
32.1555	9.44733	64.8913	32.0613	14.8301	0	52.1134	52.1134	0.577139	0.577139	1.46092	105	697	944	11	10	10	68.6564	398.59	2	1.70153	Control	Experiment_10_03_2020	20	34	0.997072	0.803089	1.12712	0.462555	0	0.285714	0.131705	0.850766
32.1555	9.44733	64.8913	39.0919	2.19705	0	51.7376	51.7376	0.724353	0.724353	1.824	120	722	973	10	10	10	70.8445	274.167	3	2.24549	Control	Experiment_10_03_2020	20	34	1.21571	0.797297	0.992456	0.0562023	0.0666667	0.314286	0.12983	0.748498
32.1555	9.44733	64.8913	40.8966	2.04012	0	57.1243	57.1243	0.704669	0.704669	1.80671	135	696	958	12	12	10	70.916	683.428	3	1.99852	Control	Experiment_10_03_2020	22	34	1.27184	0.880309	1.03206	0.0498849	0.0526316	0.282051	0.137624	0.666174
32.1555	9.44733	64.8913	38.2758	3.04449	0	57.2496	57.2496	0.655601	0.655601	1.58459	150	668	918	13	12	10	71.7629	889.762	3	1.76379	Control	Experiment_10_03_2020	22	34	1.19034	0.882239	0.99321	0.0795408	0	0.25641	0.137084	0.587931
32.1555	9.44733	64.8913	38.4641	2.51092	0	58.0013	58.0013	0.654679	0.654679	1.77162	165	706	960	14	12	11	74.14	485.235	2	1.19137	Control	Experiment_10_03_2020	23	34	1.19619	0.893822	0.984911	0.0652795	-0.0526316	0.243902	0.133159	0.595685
32.1555	9.44733	64.8913	36.9576	0	0	56.9991	56.9991	0.629813	0.629813	1.80671	180	682	931	11	10	11	75.4123	736.834	3	1.89969	Control	Experiment_10_03_2020	21	34	1.14934	0.878378	0.888344	0	0	0.297297	0.134626	0.633229
19.6379	0	24.1345	19.6379	0	0	24.1345	24.1345	0.676838	0.676838	1.44335	0	532	706	8	6	8	81.8368	570.253	1	0.538471	Control	Experiment_10_03_2020	14	35	1	1	1	0	-0.142857	0.304348	0.124378	0.538471
19.6379	0	24.1345	33.4089	10.5849	0	44.1847	44.1847	0.666457	0.666457	1.44335	15	477	636	11	11	7	106.077	859.956	1	0.774661	Control	Experiment_10_03_2020	18	35	1.70125	1.83077	2.24025	0.316827	0.0588235	0.258065	0.126283	0.774661
19.6379	0	24.1345	34.1902	8.82327	0	44.556	44.556	0.70304	0.70304	1.78499	30	510	669	18	17	5	105.164	984.512	1	0.60365	Control	Experiment_10_03_2020	22	35	1.74103	1.84615	2.19033	0.258065	0	0.128205	0.12003	0.60365
19.6379	0	24.1345	21.3076	0.0153182	0	37.7488	37.7488	0.522334	0.522334	1.58499	45	455	609	10	8	10	65535	65535	0	0	Control	Experiment_10_03_2020	18	35	1.08502	1.5641	1.0858	0.000718907	-0.0909091	0.290323	0.127782
19.6379	0	24.1345	23.0998	0	0	38.2439	38.2439	0.537654	0.537654	1.75032	60	440	578	10	10	8	102.282	1046.9	2	0.788489	Control	Experiment_10_03_2020	18	35	1.17629	1.58462	1.17629	0	0.0666667	0.290323	0.120765	0.394245
19.6379	0	24.1345	27.8791	0.0459545	0	44.9273	44.9273	0.607514	0.607514	1.99568	75	448	598	17	18	9	103.356	1058.94	2	1.23224	Control	Experiment_10_03_2020	27	35	1.41966	1.86154	1.422	0.00164835	0.0645161	0.22449	0.126784	0.616122
19.6379	0	24.1345	34.1289	3.98273	0	44.556	44.556	0.683046	0.683046	2.58432	90	431	575	18	20	11	116.776	760.459	1	0.608486	Control	Experiment_10_03_2020	31	35	1.73791	1.84615	1.94072	0.116697	0.0857143	0.245614	0.126638	0.608486
19.6379	0	24.1345	31.004	0	0	41.2143	41.2143	0.675926	0.675926	2.54851	105	440	586	13	12	13	100.532	863.86	2	1.33085	Control	Experiment_10_03_2020	25	35	1.57878	1.70769	1.57878	0	0	0.288889	0.125964	0.665425
19.6379	0	24.1345	29.8245	0	0	42.0807	42.0807	0.65708	0.65708	2.33522	120	438	601	13	12	13	90.5811	1047.77	3	1.56076	Control	Experiment_10_03_2020	25	35	1.51872	1.74359	1.51872	0	0	0.288889	0.137009	0.520253
19.6379	0	24.1345	28.8594	0	0	42.8233	42.8233	0.62649	0.62649	2.28214	135	441	603	13	10	14	107.061	1056.58	2	1.12259	Control	Experiment_10_03_2020	24	35	1.46958	1.77436	1.46958	0	-0.133333	0.27907	0.13572	0.561293
19.6379	0	24.1345	30.958	20.22	0	50.9919	50.9919	0.590961	0.590961	2.47533	150	418	561	15	12	15	101.923	780.425	2	0.937813	Control	Experiment_10_03_2020	27	35	1.57644	2.11282	2.60608	0.653142	-0.105263	0.265306	0.128917	0.468906
19.6379	0	24.1345	30.1309	11.5499	0	53.2197	53.2197	0.565369	0.565369	2.2278	165	461	625	18	16	18	84.6323	954.453	3	1.54562	Control	Experiment_10_03_2020	34	35	1.53432	2.20513	2.12246	0.383325	-0.037037	0.269841	0.13253	0.515206
19.6379	0	24.1345	30.8202	22.4258	0	50.4968	50.4968	0.568064	0.568064	1.75032	180	504	682	19	14	19	88.5162	1218.74	4	1.6745	Control	Experiment_10_03_2020	33	35	1.56942	2.09231	2.71139	0.727634	-0.173913	0.245902	0.131714	0.418625
51.2608	8.36525	70.5979	51.2608	8.36525	0	70.5979	70.5979	0.800575	0.800575	2.02195	0	1092	1518	44	48	19	78.1756	325.044	2	0.660424	Glucose	Experiment_10_03_2020	67	36	1	1	1	0.16319	0.0549451	0.186047	0.140878	0.330212
51.2608	8.36525	70.5979	66.2459	23.146	0	105.834	105.834	0.685287	0.685287	2.66596	15	1102	1548	40	46	21	67.0581	412.906	6	4.7948	Glucose	Experiment_10_03_2020	67	36	1.29233	1.49911	1.49921	0.349395	0.0804598	0.217054	0.144613	0.799134
51.2608	8.36525	70.5979	61.4972	32.7377	0	104.956	104.956	0.623884	0.623884	1.75554	30	1099	1552	44	53	20	70.7942	252.698	7	4.40393	Glucose	Experiment_10_03_2020	73	36	1.19969	1.48668	1.58043	0.532345	0.0990099	0.212766	0.146499	0.629132
51.2608	8.36525	70.5979	63.2268	34.4831	0	110.474	110.474	0.627692	0.627692	1.90998	45	1184	1640	45	51	22	68.7655	329.878	8	5.53019	Glucose	Experiment_10_03_2020	73	36	1.23344	1.56483	1.63871	0.545387	0.0721649	0.205674	0.139542	0.691274
51.2608	8.36525	70.5979	63.6671	39.9236	0	110.223	110.223	0.630046	0.630046	2.06808	60	1186	1656	45	52	18	70.6903	505.281	6	4.73287	Glucose	Experiment_10_03_2020	70	36	1.24202	1.56128	1.73734	0.627068	0.0808081	0.192593	0.142425	0.788811
51.2608	8.36525	70.5979	57.3617	39.7821	0	114.361	114.361	0.538387	0.538387	1.46236	75	1141	1596	49	58	22	68.0534	403.599	11	5.43576	Glucose	Experiment_10_03_2020	80	36	1.11902	1.61989	1.62922	0.693531	0.0900901	0.206452	0.143081	0.49416
51.2608	8.36525	70.5979	61.5601	45.4271	0	106.587	106.587	0.587466	0.587466	1.82579	90	1175	1639	44	52	22	68.7314	567.278	10	5.34555	Glucose	Experiment_10_03_2020	74	36	1.20092	1.50977	1.7943	0.737931	0.0909091	0.216783	0.142071	0.534555
51.2608	8.36525	70.5979	54.154	52.8646	0	123.891	123.891	0.478802	0.478802	1.80849	105	1274	1788	53	65	18	66.8055	521.941	13	6.47651	Glucose	Experiment_10_03_2020	83	36	1.05644	1.75488	1.79483	0.97619	0.104	0.192547	0.144217	0.498193
51.2608	8.36525	70.5979	54.8144	53.5722	0	115.866	115.866	0.515657	0.515657	2.02195	120	1298	1824	46	56	21	63.5499	320.748	13	7.32622	Glucose	Experiment_10_03_2020	77	36	1.06933	1.64121	1.81777	0.977338	0.102804	0.214765	0.144661	0.563555
51.2608	8.36525	70.5979	53.525	38.8701	0	121.634	121.634	0.50171	0.50171	2.24315	135	1317	1860	50	60	22	66.3493	374.433	13	7.46116	Glucose	Experiment_10_03_2020	82	36	1.04417	1.72291	1.54958	0.726204	0.0956522	0.207547	0.146433	0.573935
51.2608	8.36525	70.5979	60.4908	44.4522	0	117.496	117.496	0.60445	0.60445	2.50792	150	1284	1805	43	49	22	68.1297	238.7	14	7.55877	Glucose	Experiment_10_03_2020	71	36	1.18006	1.6643	1.76002	0.734858	0.0752688	0.211679	0.144799	0.539912
51.2608	8.36525	70.5979	65.3024	60.0034	0	120.255	120.255	0.644372	0.644372	3.10213	165	1275	1813	44	53	21	69.6177	625.684	10	5.01144	Glucose	Experiment_10_03_2020	74	36	1.27393	1.70337	2.10153	0.918854	0.0990099	0.216783	0.148854	0.501144
51.2608	8.36525	70.5979	68.6045	57.9592	0	128.656	128.656	0.625609	0.625609	3.05102	180	1311	1852	50	54	27	66.6646	593.791	10	4.9295	Glucose	Experiment_10_03_2020	81	36	1.33834	1.82238	2.12263	0.844832	0.0485437	0.203822	0.146526	0.49295
35.0812	4.36552	42.1051	35.0812	4.36552	0	42.1051	42.1051	0.740776	0.740776	2.25563	0	924	1289	27	32	14	76.8668	208.062	2	1.87707	Glucose	Experiment_10_03_2020	46	37	1	1	1	0.12444	0.101695	0.229885	0.142246	0.938537
35.0812	4.36552	42.1051	65.3885	9.79886	0	81.328	81.328	0.867919	0.867919	3.82563	15	904	1257	29	33	19	74.9306	283.512	3	1.97885	Glucose	Experiment_10_03_2020	52	37	1.86392	1.93155	1.90605	0.149856	0.0819672	0.242424	0.141092	0.659616
35.0812	4.36552	42.1051	61.1015	11.7461	0	80.5761	80.5761	0.714994	0.714994	2.55589	30	929	1312	25	28	18	70.5045	256.722	7	5.63025	Glucose	Experiment_10_03_2020	46	37	1.74172	1.91369	1.84674	0.192238	0.0784314	0.252874	0.146621	0.804322
35.0812	4.36552	42.1051	71.2302	28.6428	0	98.6212	98.6212	0.768382	0.768382	2.66419	45	991	1376	37	42	24	70	248.882	9	5.73072	Glucose	Experiment_10_03_2020	66	37	2.03044	2.34226	2.53185	0.402116	0.0759494	0.23622	0.140517	0.636747
35.0812	4.36552	42.1051	63.5355	46.576	0	100.25	100.25	0.675672	0.675672	2.46838	60	956	1344	43	48	29	69.8928	210.726	9	5.56048	Glucose	Experiment_10_03_2020	77	37	1.8111	2.38095	2.7914	0.73307	0.0659341	0.234899	0.144987	0.617831
35.0812	4.36552	42.1051	58.4477	54.9144	0	107.894	107.894	0.567519	0.567519	1.75438	75	1012	1411	51	63	24	71.2485	267.062	11	5.41837	Glucose	Experiment_10_03_2020	87	37	1.66607	2.5625	2.87381	0.939549	0.107438	0.218935	0.141995	0.492579
35.0812	4.36552	42.1051	60.8189	38.2375	0	101.253	101.253	0.619636	0.619636	2.3644	90	1101	1530	40	44	27	70.8578	358.902	11	5.87757	Glucose	Experiment_10_03_2020	71	37	1.73366	2.40476	2.51115	0.628712	0.060241	0.233577	0.140753	0.534324
35.0812	4.36552	42.1051	56.3905	48.429	0	100.751	100.751	0.561535	0.561535	1.80729	105	1090	1524	45	55	23	69.3071	221.722	10	6.65542	Glucose	Experiment_10_03_2020	78	37	1.60743	2.39286	2.65725	0.858814	0.104762	0.225166	0.142951	0.665542
35.0812	4.36552	42.1051	65.8125	49.4183	0	106.391	106.391	0.638248	0.638248	2.3644	120	1129	1582	48	57	25	70.2817	230.133	11	5.64144	Glucose	Experiment_10_03_2020	82	37	1.87601	2.52679	2.92118	0.750895	0.0917431	0.220126	0.143716	0.512858
35.0812	4.36552	42.1051	55.8566	53.9408	0	108.897	108.897	0.532725	0.532725	1.75438	135	1095	1528	49	59	24	70.2761	452.706	12	6.43827	Glucose	Experiment_10_03_2020	83	37	1.59221	2.58631	2.78344	0.965701	0.0973451	0.217391	0.142248	0.536523
35.0812	4.36552	42.1051	49.7795	52.292	0	105.012	105.012	0.496571	0.496571	1.77219	150	1096	1547	42	49	27	71.2106	497.351	11	5.43907	Glucose	Experiment_10_03_2020	76	37	1.41898	2.49405	2.58758	1.05047	0.0860215	0.238095	0.146326	0.494461
35.0812	4.36552	42.1051	52.0878	45.9636	0	100.751	100.751	0.515386	0.515386	1.60479	165	1089	1525	39	45	22	69.9125	359.794	9	5.91626	Glucose	Experiment_10_03_2020	67	37	1.48478	2.39286	2.48567	0.882424	0.0823529	0.224806	0.143514	0.657363
35.0812	4.36552	42.1051	52.025	42.1948	0	105.513	105.513	0.509515	0.509515	1.68125	180	1160	1638	42	51	23	70.4804	442.944	10	6.10057	Glucose	Experiment_10_03_2020	74	37	1.48299	2.50595	2.38854	0.811047	0.103093	0.230769	0.146438	0.610057
56.9076	15.8571	69.9935	56.9076	15.8571	1661	69.9935	56.6254	0.887594	0.541803	4.19793	0	570	769	35	39	14	76.1752	279.48	1	1.09063	NaCl	Experiment_10_03_2020	53	38	1	1	1	0.278647	0.0684932	0.188119	0.130463	1.09063
56.9076	15.8571	69.9935	71.89	30.5373	0	96.4776	96.4776	0.804732	0.804732	3.85011	15	561	766	29	35	13	80.1308	267.074	1	1.39635	NaCl	Experiment_10_03_2020	48	38	1.26328	1.37838	1.40765	0.424779	0.107692	0.21978	0.134905	1.39635
56.9076	15.8571	69.9935	71.5719	28.0562	0	97.3604	97.3604	0.79972	0.79972	2.87585	30	563	765	26	29	13	71.6896	186.492	1	1.53256	NaCl	Experiment_10_03_2020	42	38	1.25769	1.39099	1.36918	0.392	0.0754717	0.21519	0.133115	1.53256
56.9076	15.8571	69.9935	70.7766	29.8375	0	94.5859	94.5859	0.815527	0.815527	2.72827	45	504	693	26	29	13	73.0262	238.877	1	1.41387	NaCl	Experiment_10_03_2020	42	38	1.24371	1.35135	1.38273	0.421573	0.0754717	0.21519	0.137581	1.41387
56.9076	15.8571	69.9935	66.4664	12.5012	0	89.7935	89.7935	0.786016	0.786016	2.72827	60	504	681	25	28	12	69.6222	242.955	2	1.73179	NaCl	Experiment_10_03_2020	40	38	1.16797	1.28288	1.08525	0.188083	0.0784314	0.213333	0.131172	0.865894
56.9076	15.8571	69.9935	65.8302	25.4478	0	98.8738	98.8738	0.733112	0.733112	3.03724	75	508	699	31	38	11	71.4482	212.035	2	0.922506	NaCl	Experiment_10_03_2020	49	38	1.15679	1.41261	1.25443	0.386567	0.112676	0.204301	0.137832	0.461253
56.9076	15.8571	69.9935	64.7328	35.1338	0	100.387	100.387	0.691519	0.691519	3.07885	90	502	682	27	34	11	71.681	310.182	2	1.09574	NaCl	Experiment_10_03_2020	45	38	1.13751	1.43423	1.37246	0.542752	0.126984	0.223529	0.133186	0.54787
56.9076	15.8571	69.9935	60.7248	22.1873	0	87.019	87.019	0.734545	0.734545	2.49694	105	510	690	19	23	9	73.0317	147.909	2	1.37316	NaCl	Experiment_10_03_2020	32	38	1.06708	1.24324	1.13945	0.365375	0.121951	0.237288	0.131636	0.686581
56.9076	15.8571	69.9935	67.1185	28.4061	0	94.3336	94.3336	0.767783	0.767783	2.94147	120	519	696	24	27	9	76.0006	170.805	1	0.701381	NaCl	Experiment_10_03_2020	36	38	1.17943	1.34775	1.31279	0.423223	0.0816327	0.19403	0.128335	0.701381
56.9076	15.8571	69.9935	65.1145	8.52501	0	78.9477	78.9477	0.882955	0.882955	2.94147	135	459	631	15	17	9	77.0314	243.242	2	1.50906	NaCl	Experiment_10_03_2020	26	38	1.14421	1.12793	1.01202	0.130923	0.103448	0.255319	0.137629	0.75453
56.9076	15.8571	69.9935	64.7805	20.231	0	85.7578	85.7578	0.808136	0.808136	2.87585	150	436	598	22	25	8	84.4338	172.529	2	1.418	NaCl	Experiment_10_03_2020	33	38	1.13835	1.22523	1.16831	0.312301	0.0888889	0.196721	0.13686	0.708998
56.9076	15.8571	69.9935	64.7487	18.0997	0	84.2445	84.2445	0.833039	0.833039	2.87585	165	460	632	21	24	7	79.8597	270.377	2	1.87297	NaCl	Experiment_10_03_2020	31	38	1.13779	1.2036	1.13858	0.279538	0.0930233	0.192982	0.137411	0.936487
56.9076	15.8571	69.9935	63.9216	13.7259	0	75.0381	75.0381	0.919216	0.919216	3.03724	180	452	620	21	25	7	77.6309	297.135	2	1.03689	NaCl	Experiment_10_03_2020	32	38	1.12325	1.07207	1.0671	0.21473	0.111111	0.20339	0.136842	0.518446
19.1965	2.27918	26.4784	19.1965	2.27918	0	26.4784	26.4784	0.720761	0.720761	1.60253	0	579	772	10	10	5	91.1343	605.11	1	1.01326	Control	Experiment_10_03_2020	15	39	1	1	1	0.118729	0.0666667	0.24	0.126056	1.01326
19.1965	2.27918	26.4784	29.1639	2.42363	0	32.1795	32.1795	0.854549	0.854549	1.9297	15	611	827	18	20	5	81.9894	446.708	1	0.980095	Control	Experiment_10_03_2020	25	39	1.51923	1.21531	1.47085	0.083104	0.0857143	0.177778	0.131595	0.980095
19.1965	2.27918	26.4784	20.9299	0	0	18.2435	18.2435	1.04134	1.04134	1.79168	30	544	727	6	5	5	90.5212	667.809	1	1.0927	Control	Experiment_10_03_2020	10	39	1.0903	0.688995	0.974589	0	0	0.333333	0.126984	1.0927
19.1965	2.27918	26.4784	19.8706	0	0	16.5965	16.5965	0.980331	0.980331	1.62243	45	551	745	6	3	6	77.2261	487.138	1	1.10122	Control	Experiment_10_03_2020	9	39	1.03512	0.626794	0.925262	0	-2	0.307692	0.131313	1.10122
19.1965	2.27918	26.4784	19.3409	0	0	23.3111	23.3111	0.72433	0.72433	1.47746	60	608	819	6	4	6	81.0234	430.265	2	1.08572	Control	Experiment_10_03_2020	10	39	1.00753	0.880383	0.900598	0	-0.333333	0.333333	0.129822	0.54286
19.1965	2.27918	26.4784	19.4212	0	0	22.551	22.551	0.722721	0.722721	1.43334	75	590	788	5	3	7	83.4122	337.827	2	1.28265	Control	Experiment_10_03_2020	10	39	1.01171	0.851675	0.904335	0	-1	0.4	0.126671	0.641324
19.1965	2.27918	26.4784	21.283	0	0	27.4919	27.4919	0.67143	0.67143	1.3645	90	593	800	9	7	7	83.5139	305.931	3	2.54249	Control	Experiment_10_03_2020	14	39	1.1087	1.03828	0.991031	0	-0.111111	0.26087	0.130408	0.847497
19.1965	2.27918	26.4784	22.4547	0.0321011	0	27.872	27.872	0.732732	0.732732	1.43334	105	609	822	6	4	6	78.2578	237.419	6	4.25862	Control	Experiment_10_03_2020	10	39	1.16973	1.05263	1.04709	0.00142959	-0.333333	0.333333	0.130567	0.70977
19.1965	2.27918	26.4784	21.0262	0	0	26.3517	26.3517	0.689313	0.689313	1.26691	120	644	875	7	4	7	72.2769	305.542	6	4.06219	Control	Experiment_10_03_2020	11	39	1.09532	0.995215	0.979073	0	-0.666667	0.294118	0.132951	0.677032
19.1965	2.27918	26.4784	31.7641	0.674124	0	41.1745	41.1745	0.759058	0.759058	1.77367	135	690	941	23	25	9	71.7434	346.429	7	4.33423	Control	Experiment_10_03_2020	34	39	1.65468	1.55502	1.51046	0.0212228	0.0666667	0.190476	0.134257	0.619175
19.1965	2.27918	26.4784	25.8414	2.8249	0	37.6272	37.6272	0.660606	0.660606	1.77367	150	668	921	7	7	8	75.4646	366.545	8	5.07336	Control	Experiment_10_03_2020	15	39	1.34615	1.42105	1.33483	0.109317	0.111111	0.36	0.138269	0.63417
19.1965	2.27918	26.4784	26.6439	0.0963034	0	30.7859	30.7859	0.766257	0.766257	1.60253	165	619	845	14	12	12	72.7484	381.897	6	3.40801	Control	Experiment_10_03_2020	24	39	1.38796	1.16268	1.24514	0.00361446	-0.0526316	0.255814	0.134718	0.568002
19.1965	2.27918	26.4784	23.177	0.160506	0	26.9851	26.9851	0.761114	0.761114	1.26691	180	648	890	7	4	9	73.0712	362.805	5	3.23104	Control	Experiment_10_03_2020	13	39	1.20736	1.01914	1.0867	0.00692521	-0.666667	0.333333	0.136901	0.646208
35.4686	0.0646648	21.8692	35.4686	0.0646648	0	21.8692	21.8692	1.71179	1.71179	3.59624	0	429	571	7	6	4	79.1303	508.305	1	0.790483	Control	Experiment_10_03_2020	10	40	1	1	1	0.00182315	0	0.266667	0.12577	0.790483
35.4686	0.0646648	21.8692	38.2492	3.97689	0	34.0752	34.0752	1.10625	1.10625	3.18628	15	446	597	8	9	6	75.9736	721.165	1	1.24941	Control	Experiment_10_03_2020	15	40	1.0784	1.55814	1.18835	0.103973	0.153846	0.32	0.127839	1.24941
35.4686	0.0646648	21.8692	41.6603	2.52193	0	38.6525	38.6525	1.189	1.189	3.10404	30	468	624	10	10	7	71.4867	661.799	1	1.49159	Control	Experiment_10_03_2020	17	40	1.17457	1.76744	1.2434	0.0605355	0.0666667	0.275862	0.126307	1.49159
35.4686	0.0646648	21.8692	42.8889	6.14316	0	47.9342	47.9342	0.928858	0.928858	2.7506	45	467	630	13	12	9	73.4218	381.363	1	1.21593	Control	Experiment_10_03_2020	21	40	1.20921	2.19186	1.37989	0.143234	0	0.243243	0.130677	1.21593
35.4686	0.0646648	21.8692	32.9305	8.60042	0	53.1472	53.1472	0.687526	0.687526	2.34446	60	493	660	15	16	12	70.2911	624.325	2	0.914371	Control	Experiment_10_03_2020	28	40	0.928441	2.43023	1.16879	0.261168	0.0740741	0.27451	0.127757	0.457185
35.4686	0.0646648	21.8692	31.1846	12.0115	0	51.7486	51.7486	0.622158	0.622158	1.78005	75	505	692	17	19	10	65.2507	512.387	2	1.71072	Control	Experiment_10_03_2020	29	40	0.879216	2.36628	1.21565	0.385174	0.0909091	0.245283	0.136331	0.855361
35.4686	0.0646648	21.8692	30.9583	14.4849	0	54.5458	54.5458	0.599351	0.599351	1.79812	90	512	702	18	19	12	66.6808	457.005	2	1.32002	Control	Experiment_10_03_2020	31	40	0.872835	2.49419	1.27889	0.467885	0.0606061	0.245614	0.136526	0.660012
35.4686	0.0646648	21.8692	26.3671	15.762	0	50.35	50.35	0.559948	0.559948	1.48277	105	528	721	14	15	10	70.9383	394.913	2	1.17989	Control	Experiment_10_03_2020	25	40	0.743391	2.30233	1.18562	0.597793	0.08	0.266667	0.135003	0.589946
35.4686	0.0646648	21.8692	20.9999	12.5288	0	46.7899	46.7899	0.479814	0.479814	1.27146	120	507	692	12	13	8	72.6785	911.16	2	1.01724	Control	Experiment_10_03_2020	21	40	0.592069	2.13953	0.943585	0.596613	0.0952381	0.27027	0.13488	0.50862
35.4686	0.0646648	21.8692	17.7828	11.3163	0	40.1783	40.1783	0.475212	0.475212	1.27146	135	485	680	9	11	6	73.5007	650.999	2	1.0358	Control	Experiment_10_03_2020	17	40	0.501367	1.83721	0.818926	0.636364	0.176471	0.310345	0.144649	0.517898
35.4686	0.0646648	21.8692	16.1662	6.70897	0	34.711	34.711	0.491164	0.491164	1.13723	150	488	683	7	8	5	71.3649	717.613	3	2.07481	Control	Experiment_10_03_2020	13	40	0.455789	1.58721	0.643767	0.415	0.181818	0.333333	0.144012	0.691603
35.4686	0.0646648	21.8692	15.8752	0	0	29.498	29.498	0.52698	0.52698	1.07887	165	474	652	3	2	5	75.3796	586.535	4	2.23114	Control	Experiment_10_03_2020	7	40	0.447584	1.34884	0.44677	0	0	0.555556	0.137798	0.557784
35.4686	0.0646648	21.8692	22.3255	5.65817	0	33.4395	33.4395	0.665393	0.665393	1.36941	180	494	677	7	7	5	77.7235	598.418	3	1.58624	Control	Experiment_10_03_2020	12	40	0.629444	1.52907	0.787534	0.25344	0.111111	0.315789	0.136397	0.528748
66.826	29.0405	73.7799	66.826	29.0405	0	73.7799	73.7799	1.09047	1.09047	3.80839	0	565	780	25	29	11	72.0976	578.219	2	0.570423	Glucose	Experiment_10_03_2020	40	41	1	1	1	0.434569	0.0943396	0.213333	0.138907	0.285211
66.826	29.0405	73.7799	91.092	60.2631	1669	99.526	83.6428	1.04176	0.811216	4.36259	15	643	876	27	31	12	73.7716	159.836	3	1.62111	Glucose	Experiment_10_03_2020	43	41	1.36312	1.34896	1.57881	0.661563	0.0877193	0.209877	0.133944	0.54037
66.826	29.0405	73.7799	74.3076	58.6552	0	112.847	112.847	0.751887	0.751887	3.09544	30	640	877	40	49	10	75.0859	188.051	2	1.10137	Glucose	Experiment_10_03_2020	59	41	1.11196	1.52951	1.38696	0.789357	0.107527	0.176991	0.136078	0.550684
66.826	29.0405	73.7799	67.6955	53.5526	0	109.005	109.005	0.685016	0.685016	2.06539	45	660	902	42	52	11	72.4855	173.385	1	0.859525	Glucose	Experiment_10_03_2020	63	41	1.01301	1.47743	1.26476	0.791081	0.111111	0.181818	0.135075	0.859525
66.826	29.0405	73.7799	68.2206	60.6405	0	105.93	105.93	0.677553	0.677553	2.06539	60	624	862	35	46	11	75.579	664.697	2	1.15223	Glucose	Experiment_10_03_2020	57	41	1.02087	1.43576	1.34417	0.888889	0.137931	0.211009	0.139034	0.576116
66.826	29.0405	73.7799	69.5659	52.0432	0	113.616	113.616	0.63047	0.63047	2.1888	75	618	858	41	52	12	73.4539	317.326	2	0.992336	Glucose	Experiment_10_03_2020	64	41	1.041	1.53993	1.26853	0.748113	0.121212	0.195122	0.140853	0.496168
66.826	29.0405	73.7799	72.995	68.9097	0	116.306	116.306	0.678178	0.678178	3.44655	90	601	823	36	45	11	71.5512	183.962	3	2.05456	Glucose	Experiment_10_03_2020	56	41	1.09232	1.57639	1.48023	0.944032	0.117647	0.196262	0.135893	0.684853
66.826	29.0405	73.7799	76.4897	69.5167	0	121.301	121.301	0.722701	0.722701	3.8427	105	668	918	37	46	13	66.994	418.879	1	0.651458	Glucose	Experiment_10_03_2020	59	41	1.14461	1.6441	1.52302	0.908837	0.114943	0.20354	0.137084	0.651458
66.826	29.0405	73.7799	57.7693	79.4102	0	132.445	132.445	0.509235	0.509235	2.30562	120	728	1003	45	55	21	72.4482	217.717	3	1.63311	Glucose	Experiment_10_03_2020	76	41	0.864473	1.79514	1.43094	1.37461	0.104762	0.217687	0.137931	0.544369
66.826	29.0405	73.7799	55.702	79.8368	0	118.227	118.227	0.491501	0.491501	2.11252	135	687	935	41	52	17	73.9341	337.75	3	1.52362	Glucose	Experiment_10_03_2020	69	41	0.833538	1.60243	1.41383	1.43328	0.121212	0.218045	0.133512	0.507874
66.826	29.0405	73.7799	52.0268	81.8384	0	124.504	124.504	0.453063	0.453063	1.79326	150	689	947	49	59	20	65.5968	383.206	3	1.4363	Glucose	Experiment_10_03_2020	79	41	0.778542	1.6875	1.39637	1.57301	0.0973451	0.202614	0.13711	0.478766
66.826	29.0405	73.7799	63.8235	75.292	0	121.557	121.557	0.564463	0.564463	2.36186	165	671	927	43	52	20	66.9018	217.601	4	2.55536	Glucose	Experiment_10_03_2020	72	41	0.95507	1.64757	1.45114	1.17969	0.10101	0.215827	0.138994	0.63884
66.826	29.0405	73.7799	72.8802	78.0976	0	126.297	126.297	0.627742	0.627742	2.9209	180	718	989	45	50	22	72.6749	202.622	5	2.64307	Glucose	Experiment_10_03_2020	72	41	1.0906	1.71181	1.57488	1.07159	0.0631579	0.201439	0.137861	0.528614
33.4304	4.30737	49.8232	33.4304	4.30737	0	49.8232	49.8232	0.700136	0.700136	2.39201	0	715	987	18	18	12	76.4874	167.263	6	3.81433	Glucose	Experiment_10_03_2020	30	42	1	1	1	0.128846	0.0322581	0.236364	0.138649	0.635721
33.4304	4.30737	49.8232	64.5784	17.0688	0	83.5457	83.5457	0.840055	0.840055	3.29619	15	743	1029	26	29	13	71.706	299.895	6	3.30383	Glucose	Experiment_10_03_2020	42	42	1.93173	1.67684	2.16354	0.264311	0.0754717	0.21519	0.139795	0.550639
33.4304	4.30737	49.8232	81.9044	21.6172	0	106.239	106.239	0.998612	0.998612	3.58578	30	734	1002	34	34	19	76.9173	292.535	6	4.11588	Glucose	Experiment_10_03_2020	53	42	2.45	2.13232	2.74319	0.263932	0.015873	0.19802	0.134567	0.685981
33.4304	4.30737	49.8232	70.3966	34.6197	0	101.168	101.168	0.851061	0.851061	2.86863	45	739	1023	30	33	19	76.8139	167.554	8	5.21891	Glucose	Experiment_10_03_2020	52	42	2.10577	2.03053	2.78279	0.491781	0.0655738	0.232323	0.139637	0.652363
33.4304	4.30737	49.8232	57.1048	45.8542	0	101.041	101.041	0.615445	0.615445	2.39201	60	762	1059	35	39	22	71.3497	145.922	9	5.06466	Glucose	Experiment_10_03_2020	61	42	1.70817	2.02799	2.72828	0.802983	0.0684932	0.230769	0.141032	0.56274
33.4304	4.30737	49.8232	44.0863	9.24156	0	89.8845	89.8845	0.535225	0.535225	2.53553	75	851	1174	30	33	21	75.1813	221.722	7	5.08279	Glucose	Experiment_10_03_2020	54	42	1.31875	1.80407	1.41312	0.209624	0.0655738	0.242718	0.138284	0.726113
33.4304	4.30737	49.8232	42.3826	16.008	0	71.502	71.502	0.600086	0.600086	2.51005	90	763	1061	22	24	17	74.8069	167.725	9	4.58801	Glucose	Experiment_10_03_2020	41	42	1.26779	1.43511	1.54727	0.377702	0.0697674	0.25974	0.141238	0.509779
33.4304	4.30737	49.8232	61.2836	27.9658	0	88.1097	88.1097	0.801817	0.801817	3.17701	105	782	1083	30	33	19	75.5121	339.36	10	5.91366	Glucose	Experiment_10_03_2020	52	42	1.83317	1.76845	2.36499	0.456334	0.0655738	0.232323	0.13975	0.591366
33.4304	4.30737	49.8232	55.9798	6.84679	0	82.1512	82.1512	0.714685	0.714685	2.69531	120	827	1158	23	26	20	77.2322	234.608	10	5.72239	Glucose	Experiment_10_03_2020	46	42	1.67452	1.64885	1.66482	0.122308	0.0851064	0.275862	0.143661	0.572239
33.4304	4.30737	49.8232	42.4951	16.6187	0	83.1654	83.1654	0.539619	0.539619	2.26785	135	835	1160	29	30	21	78.1865	237.848	11	5.65385	Glucose	Experiment_10_03_2020	51	42	1.27115	1.66921	1.56644	0.391074	0.0363636	0.237113	0.140821	0.513986
33.4304	4.30737	49.8232	40.3254	9.32193	0	79.996	79.996	0.551992	0.551992	2.18115	150	835	1156	24	23	19	75.9961	169.381	10	5.81914	Glucose	Experiment_10_03_2020	42	42	1.20625	1.6056	1.31559	0.231168	0	0.240506	0.139575	0.581914
33.4304	4.30737	49.8232	37.4645	14.6901	0	67.3183	67.3183	0.591955	0.591955	2.18115	165	862	1187	18	16	15	74.0536	180.208	10	5.83232	Glucose	Experiment_10_03_2020	31	42	1.12067	1.35115	1.38203	0.392106	-0.037037	0.245614	0.137611	0.583232
33.4304	4.30737	49.8232	32.6107	16.3937	0	71.6287	71.6287	0.493641	0.493641	2.04421	180	877	1216	22	24	16	75.0535	257.609	10	6.7173	Glucose	Experiment_10_03_2020	40	42	0.975481	1.43766	1.29855	0.502711	0.0697674	0.253333	0.140091	0.67173
58.403	7.48541	77.299	58.403	7.48541	0	77.299	77.299	0.915232	0.915232	2.59393	0	402	550	46	48	20	86.592	97.1951	2	2.15958	NaCl	Experiment_10_03_2020	68	43	1	1	1	0.128168	0.032967	0.175573	0.136073	1.07979
58.403	7.48541	77.299	102.626	43.4322	0	119.321	119.321	0.988008	0.988008	3.02501	15	385	535	43	45	22	82.7473	92.7017	2	2.12057	NaCl	Experiment_10_03_2020	67	43	1.7572	1.54362	2.21675	0.423209	0.0352941	0.193798	0.141784	1.06028
58.403	7.48541	77.299	98.2691	57.9993	0	127.491	127.491	0.874003	0.874003	2.9001	30	387	532	45	52	21	91.1349	160.698	2	2.01438	NaCl	Experiment_10_03_2020	73	43	1.6826	1.64933	2.37171	0.590209	0.0808081	0.205674	0.137866	1.00719
58.403	7.48541	77.299	93.3573	80.4387	0	128.529	128.529	0.811948	0.811948	3.61292	45	378	525	45	53	20	85.3035	92.7193	2	2.09149	NaCl	Experiment_10_03_2020	73	43	1.5985	1.66275	2.63773	0.861622	0.0891089	0.205674	0.141627	1.04574
58.403	7.48541	77.299	89.8922	73.8616	0	133.458	133.458	0.718118	0.718118	3.6036	60	383	532	54	67	22	86.284	79.6508	2	1.87218	NaCl	Experiment_10_03_2020	89	43	1.53917	1.72651	2.48532	0.821669	0.108527	0.208092	0.141643	0.936088
58.403	7.48541	77.299	96.8561	63.9035	0	138.516	138.516	0.797732	0.797732	2.86509	75	405	549	60	67	24	88.1363	107.665	2	2.20454	NaCl	Experiment_10_03_2020	91	43	1.65841	1.79195	2.43988	0.659778	0.0620155	0.180791	0.132662	1.10227
58.403	7.48541	77.299	93.6264	66.6453	0	139.813	139.813	0.772104	0.772104	2.86509	90	395	551	60	71	23	85.7637	57.1928	2	2.18679	NaCl	Experiment_10_03_2020	94	43	1.60311	1.80872	2.43247	0.711822	0.0875912	0.191257	0.143118	1.09339
58.403	7.48541	77.299	89.6735	75.9979	0	130.604	130.604	0.740033	0.740033	2.85332	105	373	517	55	62	23	84.5135	65.448	2	2.16278	NaCl	Experiment_10_03_2020	85	43	1.53543	1.6896	2.51442	0.847496	0.0672269	0.187879	0.140914	1.08139
58.403	7.48541	77.299	82.474	108.883	0	147.205	147.205	0.6099	0.6099	2.60686	120	414	577	55	71	23	81.203	47.4733	2	2.21227	NaCl	Experiment_10_03_2020	94	43	1.41215	1.90436	2.90426	1.32021	0.124088	0.218579	0.142733	1.10613
58.403	7.48541	77.299	82.474	108.883	0	147.205	147.205	0.6099	0.6099	2.60686	135	414	577	55	71	23	81.203	47.4733	2	2.21227	NaCl	Experiment_10_03_2020	94	43	1.41215	1.90436	2.90426	1.32021	0.124088	0.218579	0.142733	1.10613
58.403	7.48541	77.299	82.474	108.883	0	147.205	147.205	0.6099	0.6099	2.60686	150	414	577	55	71	23	81.203	47.4733	2	2.21227	NaCl	Experiment_10_03_2020	94	43	1.41215	1.90436	2.90426	1.32021	0.124088	0.218579	0.142733	1.10613
58.403	7.48541	77.299	82.474	108.883	0	147.205	147.205	0.6099	0.6099	2.60686	165	414	577	55	71	23	81.203	47.4733	2	2.21227	NaCl	Experiment_10_03_2020	94	43	1.41215	1.90436	2.90426	1.32021	0.124088	0.218579	0.142733	1.10613
58.403	7.48541	77.299	82.474	108.883	0	147.205	147.205	0.6099	0.6099	2.60686	180	414	577	55	71	23	81.203	47.4733	2	2.21227	NaCl	Experiment_10_03_2020	94	43	1.41215	1.90436	2.90426	1.32021	0.124088	0.218579	0.142733	1.10613
60.499	24.3614	84.6317	60.499	24.3614	0	84.6317	84.6317	0.740787	0.740787	2.41943	0	459	610	49	58	13	75.5552	184.291	1	1.03189	Glucose	Experiment_10_03_2020	71	44	1	1	1	0.402675	0.0900901	0.167883	0.125103	1.03189
60.499	24.3614	84.6317	67.2307	56.7114	0	104.838	104.838	0.644835	0.644835	2.24215	15	437	577	35	42	14	71.7615	105.405	2	1.5074	Glucose	Experiment_10_03_2020	56	44	1.11127	1.23876	1.46054	0.843534	0.101266	0.205607	0.122715	0.7537
60.499	24.3614	84.6317	59.4144	51.9768	0	109.168	109.168	0.548489	0.548489	1.68033	30	442	583	33	38	12	77.6814	149.697	2	1.70269	Glucose	Experiment_10_03_2020	50	44	0.982072	1.28992	1.31264	0.874819	0.084507	0.189474	0.122308	0.851343
60.499	24.3614	84.6317	62.6683	47.2423	0	103.395	103.395	0.597953	0.597953	1.76039	45	482	639	37	43	13	76.7118	114.681	2	1.30856	Glucose	Experiment_10_03_2020	56	44	1.03586	1.22171	1.29519	0.753846	0.0864198	0.186916	0.124116	0.654281
60.499	24.3614	84.6317	59.7587	56.6253	0	114.154	114.154	0.553108	0.553108	1.91047	60	483	634	43	55	13	78.106	168.135	2	1.33785	Glucose	Experiment_10_03_2020	68	44	0.987763	1.34884	1.37147	0.947566	0.12381	0.198473	0.120348	0.668923
60.499	24.3614	84.6317	56.7114	62.6855	0	109.956	109.956	0.543292	0.543292	2.24215	75	452	601	40	52	10	84.8016	304.866	1	0.648729	Glucose	Experiment_10_03_2020	62	44	0.937393	1.29922	1.40698	1.10534	0.131313	0.193277	0.125313	0.648729
60.499	24.3614	84.6317	55.3513	55.7128	0	101.427	101.427	0.547276	0.547276	1.83697	90	439	590	35	43	11	85.81	192.605	2	1.45436	Glucose	Experiment_10_03_2020	54	44	0.914912	1.19845	1.30878	1.00653	0.111111	0.194175	0.129362	0.727178
60.499	24.3614	84.6317	48.3786	45.8822	0	93.9477	93.9477	0.509199	0.509199	1.3381	105	429	590	28	35	9	78.3353	163.954	2	1.4758	Glucose	Experiment_10_03_2020	44	44	0.799659	1.11008	1.11077	0.948399	0.123077	0.204819	0.137872	0.7379
60.499	24.3614	84.6317	41.6813	45.4517	0	94.4726	94.4726	0.481507	0.481507	1.57454	120	436	587	28	34	11	82.8181	202.833	2	1.20383	Glucose	Experiment_10_03_2020	45	44	0.688958	1.11628	1.02678	1.09046	0.111111	0.211765	0.130026	0.601916
60.499	24.3614	84.6317	39.512	51.6841	0	90.5362	90.5362	0.44828	0.44828	1.31212	135	428	582	25	32	10	77.5125	285.724	3	1.76918	Glucose	Experiment_10_03_2020	42	44	0.653102	1.06977	1.07466	1.30806	0.135593	0.227848	0.133736	0.589725
60.499	24.3614	84.6317	43.7817	53.1992	0	90.9299	90.9299	0.481257	0.481257	2.09939	150	468	627	24	30	11	78.0567	276.948	3	1.80124	Glucose	Experiment_10_03_2020	41	44	0.723677	1.07442	1.14283	1.2151	0.127273	0.233766	0.128102	0.600413
60.499	24.3614	84.6317	44.6253	67.2479	0	95.7847	95.7847	0.481375	0.481375	2.164	165	464	617	26	32	11	88.8284	588.425	2	0.592105	Glucose	Experiment_10_03_2020	43	44	0.737621	1.13178	1.31832	1.50694	0.118644	0.222222	0.125305	0.296053
60.499	24.3614	84.6317	42.7315	69.5549	0	90.9299	90.9299	0.485329	0.485329	1.57454	180	445	599	24	29	13	77.1289	191.159	3	2.18723	Glucose	Experiment_10_03_2020	42	44	0.706318	1.07442	1.32319	1.62772	0.113208	0.240506	0.129925	0.729075
41.505	1.27529	36.4205	41.505	1.27529	0	36.4205	36.4205	1.14782	1.14782	3.34606	0	788	1093	23	24	13	67.3477	156.061	3	1.98803	Glucose	Experiment_10_03_2020	37	45	1	1	1	0.0307263	0.0465116	0.217391	0.140303	0.662678
41.505	1.27529	36.4205	61.7938	12.9517	0	76.8306	76.8306	0.932701	0.932701	2.8777	15	829	1148	29	29	14	69.5659	233.332	3	2.93341	Glucose	Experiment_10_03_2020	43	45	1.48883	2.10954	1.74719	0.209595	0.0188679	0.185185	0.139677	0.977804
41.505	1.27529	36.4205	62.5888	7.53583	0	71.5541	71.5541	1.03451	1.03451	3.13127	30	863	1187	26	27	11	74.1672	212.835	2	1.6265	Glucose	Experiment_10_03_2020	38	45	1.50798	1.96466	1.63918	0.120402	0.0408163	0.183099	0.137189	0.813248
41.505	1.27529	36.4205	65.421	7.35365	0	71.4254	71.4254	1.13403	1.13403	3.34606	45	866	1191	25	26	11	70.1997	159.439	3	2.78956	Glucose	Experiment_10_03_2020	37	45	1.57622	1.96113	1.70112	0.112405	0.0425532	0.188406	0.137148	0.929854
41.505	1.27529	36.4205	70.4393	19.1625	0	78.3749	78.3749	0.94382	0.94382	2.58673	60	873	1214	29	35	11	68.4862	275.179	3	1.98858	Glucose	Experiment_10_03_2020	46	45	1.69713	2.15194	2.09446	0.272043	0.107692	0.206897	0.141147	0.662858
41.505	1.27529	36.4205	77.4452	18.881	0	78.8897	78.8897	1.03576	1.03576	3.08867	75	845	1160	30	36	13	69.6873	140.624	4	2.70882	Glucose	Experiment_10_03_2020	49	45	1.86592	2.16608	2.25165	0.243798	0.104478	0.215054	0.136501	0.677205
41.505	1.27529	36.4205	71.1184	25.6053	0	85.1957	85.1957	0.886894	0.886894	2.83128	90	919	1260	39	43	19	65.4581	190.931	4	2.62762	Glucose	Experiment_10_03_2020	62	45	1.71349	2.33922	2.26094	0.360037	0.0617284	0.201681	0.135984	0.656905
41.505	1.27529	36.4205	61.0154	29.3483	0	87.7696	87.7696	0.718768	0.718768	1.87382	105	985	1345	39	46	16	65.457	159.934	3	1.93109	Glucose	Experiment_10_03_2020	62	45	1.47007	2.40989	2.11227	0.480999	0.091954	0.201681	0.134451	0.643696
41.505	1.27529	36.4205	60.3032	43.9066	0	91.7592	91.7592	0.70759	0.70759	2.07514	120	995	1376	42	47	16	65.2998	107.784	4	3.24668	Glucose	Experiment_10_03_2020	63	45	1.45291	2.51943	2.43593	0.728097	0.0674157	0.181818	0.139061	0.811669
41.505	1.27529	36.4205	54.3574	38.9048	0	86.4827	86.4827	0.672088	0.672088	2.05911	135	942	1308	34	41	14	67.7583	302.674	5	2.62317	Glucose	Experiment_10_03_2020	55	45	1.30966	2.37456	2.18002	0.715722	0.103896	0.209524	0.140559	0.524634
41.505	1.27529	36.4205	41.091	34.7145	0	79.4045	79.4045	0.528475	0.528475	1.96022	150	798	1104	31	34	17	72.9946	366.361	5	3.83381	Glucose	Experiment_10_03_2020	51	45	0.990024	2.18021	1.77197	0.844821	0.0634921	0.216495	0.139355	0.766762
41.505	1.27529	36.4205	37.646	28.8018	0	75.6724	75.6724	0.526325	0.526325	1.85606	165	746	1012	27	26	17	71.8052	308.909	3	1.88757	Glucose	Experiment_10_03_2020	43	45	0.907023	2.07774	1.55323	0.765068	0	0.209877	0.132244	0.629189
41.505	1.27529	36.4205	29.4312	28.868	0	64.7333	64.7333	0.47347	0.47347	1.82001	180	712	975	18	20	12	69.1745	215.864	7	3.61864	Glucose	Experiment_10_03_2020	32	45	0.709098	1.77739	1.36276	0.980867	0.0857143	0.254237	0.135733	0.516949
62.19	14.7013	63.6338	62.19	14.7013	0	63.6338	63.6338	1.08524	1.08524	3.80381	0	688	947	35	39	16	75.7172	82.1037	2	1.2235	Glucose	Experiment_10_03_2020	55	46	1	1	1	0.236393	0.0684932	0.2	0.137639	0.611751
62.19	14.7013	63.6338	85.0218	17.9203	0	84.2439	84.2439	1.06174	1.06174	3.57906	15	655	912	23	23	17	75.6893	122.381	3	1.82023	Glucose	Experiment_10_03_2020	40	46	1.36713	1.32389	1.3388	0.210773	0.0243902	0.24	0.141836	0.606745
62.19	14.7013	63.6338	95.6247	21.7532	0	103.051	103.051	1.01348	1.01348	3.34915	30	655	906	42	44	22	75.3178	138.014	3	1.76631	Glucose	Experiment_10_03_2020	66	46	1.53762	1.61943	1.52654	0.227486	0.0361446	0.19685	0.139458	0.588771
62.19	14.7013	63.6338	78.3515	31.7587	0	103.308	103.308	0.777349	0.777349	2.21619	45	707	980	39	47	14	72.3381	147.626	3	2.47745	Glucose	Experiment_10_03_2020	61	46	1.25987	1.62348	1.43202	0.405337	0.101124	0.196581	0.140153	0.825816
62.19	14.7013	63.6338	71.2829	39.5574	0	100.732	100.732	0.759924	0.759924	2.44406	60	689	959	30	36	16	91.3837	269.974	3	2.4849	Glucose	Experiment_10_03_2020	52	46	1.14621	1.583	1.44152	0.554935	0.104478	0.232323	0.141662	0.828301
62.19	14.7013	63.6338	67.898	33.3185	0	89.2676	89.2676	0.817288	0.817288	2.83389	75	686	938	29	34	11	75.2017	211.681	4	2.96291	Glucose	Experiment_10_03_2020	45	46	1.09178	1.40283	1.31636	0.490714	0.0952381	0.2	0.135222	0.740727
62.19	14.7013	63.6338	67.2841	50.4257	0	100.732	100.732	0.727126	0.727126	3.68865	90	747	1049	38	39	16	68.0216	190.279	5	3.78333	Glucose	Experiment_10_03_2020	55	46	1.08191	1.583	1.53086	0.749445	0.0273973	0.171429	0.144768	0.756666
62.19	14.7013	63.6338	59.0042	41.2664	0	111.681	111.681	0.589354	0.589354	2.55037	105	753	1053	38	47	21	75.2078	160.317	7	4.47778	Glucose	Experiment_10_03_2020	68	46	0.948773	1.75506	1.30406	0.699381	0.11236	0.236641	0.143265	0.639683
62.19	14.7013	63.6338	52.4998	37.5828	0	99.9591	99.9591	0.566583	0.566583	2.31864	120	710	984	34	40	18	74.6292	143.446	8	3.87936	Glucose	Experiment_10_03_2020	58	46	0.844184	1.57085	1.17156	0.715866	0.0933333	0.225225	0.140092	0.484919
62.19	14.7013	63.6338	43.0419	31.6426	0	76.7727	76.7727	0.585027	0.585027	2.20116	135	719	1001	26	29	11	74.7466	200.092	6	3.61605	Glucose	Experiment_10_03_2020	40	46	0.692102	1.20648	0.971299	0.735158	0.0754717	0.2	0.141713	0.602674
62.19	14.7013	63.6338	47.8206	19.5796	0	69.8168	69.8168	0.692303	0.692303	2.20116	150	745	1013	24	25	10	75.7877	213.228	7	4.06387	Glucose	Experiment_10_03_2020	35	46	0.768943	1.09717	0.876565	0.409438	0.0444444	0.184615	0.133102	0.580552
62.19	14.7013	63.6338	46.1282	33.4512	0	82.5693	82.5693	0.577281	0.577281	2.53733	165	790	1099	24	28	13	72.5768	170.528	8	4.0641	Glucose	Experiment_10_03_2020	41	46	0.741729	1.29757	1.03496	0.72518	0.0980392	0.233766	0.141359	0.508013
62.19	14.7013	63.6338	45.1492	33.4512	0	79.6066	79.6066	0.560967	0.560967	2.06101	180	800	1105	25	28	14	79.0993	289.481	8	4.42438	Glucose	Experiment_10_03_2020	42	46	0.725987	1.25101	1.02223	0.740904	0.0784314	0.227848	0.138776	0.553047
134.749	46.3096	145.586	134.749	46.3096	0	145.586	145.586	0.972777	0.972777	3.99551	0	564	774	60	76	18	72.5551	133.438	2	2.2039	Glucose	Experiment_10_03_2020	94	47	1	1	1	0.343674	0.115646	0.191257	0.136747	1.10195
134.749	46.3096	145.586	146.963	96.9199	0	195.689	195.689	0.783384	0.783384	4.27023	15	610	831	64	81	17	70.3512	147.015	2	1.7626	Glucose	Experiment_10_03_2020	98	47	1.09064	1.34414	1.34698	0.659487	0.11465	0.183246	0.133977	0.8813
134.749	46.3096	145.586	143.883	101.049	0	183.36	183.36	0.822184	0.822184	4.01269	30	538	723	59	77	14	77.0685	77.0319	2	1.7673	Glucose	Experiment_10_03_2020	91	47	1.06779	1.25946	1.35278	0.702296	0.127517	0.186441	0.129077	0.883648
134.749	46.3096	145.586	135.351	113.71	0	187.164	187.164	0.782159	0.782159	3.93477	45	577	780	62	77	19	74.6874	176.381	3	1.6946	Glucose	Experiment_10_03_2020	96	47	1.00447	1.28559	1.37558	0.840112	0.107383	0.187166	0.13119	0.564868
134.749	46.3096	145.586	138.894	97.3844	0	180.212	180.212	0.851746	0.851746	3.15873	60	571	777	53	65	18	82.9845	344.005	2	1.60705	Glucose	Experiment_10_03_2020	83	47	1.03077	1.23784	1.30499	0.701139	0.104	0.192547	0.133635	0.803523
134.749	46.3096	145.586	150.936	114.725	0	198.05	198.05	0.849291	0.849291	3.41013	75	634	855	62	74	20	82.1917	252.535	2	1.17732	Glucose	Experiment_10_03_2020	94	47	1.12013	1.36036	1.46727	0.760087	0.0909091	0.180328	0.130205	0.588659
134.749	46.3096	145.586	165.283	125.528	1957	212.215	193.066	0.857821	0.729754	4.72172	90	702	967	82	106	21	81.1929	275.53	4	1.84345	Glucose	Experiment_10_03_2020	127	47	1.22661	1.45766	1.60618	0.759471	0.120773	0.184739	0.137895	0.460864
134.749	46.3096	145.586	159.882	125.906	1873	204.083	188.475	0.846854	0.727302	4.72172	105	673	920	75	99	15	70.6505	182.025	3	1.83425	Glucose	Experiment_10_03_2020	114	47	1.18652	1.4018	1.57843	0.787497	0.129534	0.179372	0.13515	0.611417
134.749	46.3096	145.586	149.543	142.645	2084	217.33	200.673	0.741323	0.612479	4.8369	120	684	938	81	105	22	70.1266	224.776	3	1.38821	Glucose	Experiment_10_03_2020	127	47	1.10979	1.49279	1.61378	0.953871	0.121951	0.188755	0.136291	0.462737
134.749	46.3096	145.586	119.404	140.856	0	193.591	193.591	0.653613	0.653613	2.67513	135	665	905	66	84	21	83.6993	330.278	4	2.13433	Glucose	Experiment_10_03_2020	105	47	0.886123	1.32973	1.43743	1.17966	0.116564	0.195122	0.133518	0.533583
134.749	46.3096	145.586	117.064	118.372	0	188.869	188.869	0.662703	0.662703	2.63626	150	667	912	61	79	23	71.8625	225.798	4	3.16522	Glucose	Experiment_10_03_2020	102	47	0.86876	1.2973	1.30033	1.01117	0.124183	0.211055	0.135239	0.791306
134.749	46.3096	145.586	114.57	122.001	0	187.033	187.033	0.636383	0.636383	2.58353	165	698	959	64	83	17	81.4759	169.824	6	2.63153	Glucose	Experiment_10_03_2020	100	47	0.850249	1.28468	1.3066	1.06486	0.124224	0.189744	0.136958	0.438588
134.749	46.3096	145.586	104.592	129.485	0	182.18	182.18	0.585959	0.585959	1.8916	180	733	1004	58	74	21	71.5771	140.83	8	4.84274	Glucose	Experiment_10_03_2020	95	47	0.776203	1.25135	1.29283	1.23799	0.118881	0.205405	0.135796	0.605343
59.4067	35.2517	77.3876	59.4067	35.2517	0	77.3876	77.3876	0.850872	0.850872	2.34636	0	531	717	49	55	17	76.4319	229.943	1	0.940855	NaCl	Experiment_10_03_2020	72	48	1	1	1	0.593397	0.0666667	0.172662	0.130861	0.940855
59.4067	35.2517	77.3876	86.1939	52.783	0	120.016	120.016	0.775781	0.775781	2.37551	15	520	708	52	65	16	69.5583	192.669	3	1.58224	NaCl	Experiment_10_03_2020	81	48	1.45091	1.55085	1.46819	0.612375	0.112	0.191083	0.133948	0.527413
59.4067	35.2517	77.3876	78.3831	62.7271	0	127.493	127.493	0.657818	0.657818	2.89754	30	512	706	52	67	19	75.6078	315.581	2	1.08053	NaCl	Experiment_10_03_2020	86	48	1.31943	1.64746	1.49073	0.800263	0.124031	0.209581	0.138593	0.540267
59.4067	35.2517	77.3876	74.8734	59.6991	0	111.884	111.884	0.666085	0.666085	2.73881	45	508	701	42	53	16	76.305	303.925	2	1.18154	NaCl	Experiment_10_03_2020	69	48	1.26035	1.44576	1.42166	0.797335	0.118812	0.210526	0.138869	0.590772
59.4067	35.2517	77.3876	66.8906	63.8798	0	119.492	119.492	0.582888	0.582888	2.16324	60	497	688	50	63	17	78.2061	329.657	1	1.02547	NaCl	Experiment_10_03_2020	80	48	1.12598	1.54407	1.3815	0.95499	0.115702	0.2	0.140044	1.02547
59.4067	35.2517	77.3876	65.4798	70.3658	0	127.493	127.493	0.557582	0.557582	1.85496	75	546	745	60	74	19	81.1107	246.47	1	0.956595	NaCl	Experiment_10_03_2020	93	48	1.10223	1.64746	1.43511	1.07462	0.104895	0.187845	0.13468	0.956595
59.4067	35.2517	77.3876	66.3228	73.7035	0	123.164	123.164	0.5633	0.5633	2.16324	90	519	707	52	64	17	74.8939	227.116	1	0.96191	NaCl	Experiment_10_03_2020	81	48	1.11642	1.59153	1.47928	1.11128	0.105691	0.191083	0.134138	0.96191
59.4067	35.2517	77.3876	64.2067	69.6433	0	113.72	113.72	0.566564	0.566564	2.04887	105	501	686	43	52	18	79.1354	205.709	2	1.3184	NaCl	Experiment_10_03_2020	70	48	1.0808	1.46949	1.41403	1.08467	0.10101	0.207407	0.136064	0.659199
59.4067	35.2517	77.3876	66.7357	62.3314	0	111.359	111.359	0.606602	0.606602	1.89169	120	514	700	37	44	17	78.7615	189.409	2	1.94947	NaCl	Experiment_10_03_2020	61	48	1.12337	1.43898	1.3635	0.934004	0.0963855	0.213675	0.13405	0.974734
59.4067	35.2517	77.3876	63.0712	52.7142	0	98.7676	98.7676	0.626945	0.626945	1.67974	135	502	682	31	36	13	74.0747	120.527	3	2.86654	NaCl	Experiment_10_03_2020	49	48	1.06169	1.27627	1.22319	0.835788	0.0895522	0.204301	0.133186	0.955512
59.4067	35.2517	77.3876	72.74	52.9378	0	109.13	109.13	0.672615	0.672615	2.04887	150	505	689	42	48	16	75.5502	115.27	2	1.7971	NaCl	Experiment_10_03_2020	64	48	1.22444	1.41017	1.3277	0.727767	0.0769231	0.186992	0.134741	0.898548
59.4067	35.2517	77.3876	73.0497	64.7228	0	111.491	111.491	0.656512	0.656512	1.99785	165	519	699	43	53	18	77.7614	176.754	1	1.10539	NaCl	Experiment_10_03_2020	71	48	1.22966	1.44068	1.45547	0.88601	0.108911	0.211679	0.129935	1.10539
59.4067	35.2517	77.3876	69.5228	60.1465	0	103.621	103.621	0.658816	0.658816	2.04887	180	495	685	39	48	16	78.3026	154.165	1	1.13047	NaCl	Experiment_10_03_2020	64	48	1.17029	1.33898	1.36987	0.865132	0.10989	0.211382	0.139927	1.13047
39.1072	4.36032	35.9502	39.1072	4.36032	0	35.9502	35.9502	1.0246	1.0246	2.40177	0	634	851	19	23	9	69.5723	276.016	1	0.780633	NaCl	Experiment_10_03_2020	32	49	1	1	1	0.111497	0.121951	0.237288	0.128462	0.780633
39.1072	4.36032	35.9502	58.9068	18.6968	0	63.4339	63.4339	0.92707	0.92707	2.76925	15	663	906	21	26	8	70.3433	193.507	1	0.716881	NaCl	Experiment_10_03_2020	34	49	1.50629	1.76449	1.78532	0.317396	0.12766	0.222222	0.13503	0.716881
39.1072	4.36032	35.9502	57.0066	20.4104	0	66.4298	66.4298	0.885276	0.885276	2.61808	30	644	877	21	26	8	76.478	200.577	1	0.768683	NaCl	Experiment_10_03_2020	34	49	1.4577	1.84783	1.78103	0.358036	0.12766	0.222222	0.133791	0.768683
39.1072	4.36032	35.9502	54.9876	17.2207	0	66.5601	66.5601	0.841945	0.841945	2.22579	45	676	929	23	29	7	74.5517	220.59	1	0.454033	NaCl	Experiment_10_03_2020	36	49	1.40607	1.85145	1.6612	0.313175	0.132075	0.208955	0.137075	0.454033
39.1072	4.36032	35.9502	53.6133	18.5441	0	65.6483	65.6483	0.83913	0.83913	2.10029	60	689	933	22	30	6	71.7214	196.986	1	0.700701	NaCl	Experiment_10_03_2020	36	49	1.37093	1.82609	1.66003	0.345886	0.163636	0.223881	0.13165	0.700701
39.1072	4.36032	35.9502	55.3439	17.7297	0	62.2617	62.2617	0.889733	0.889733	2.22579	75	642	876	22	26	7	71.0385	196.317	1	1.03028	NaCl	Experiment_10_03_2020	33	49	1.41518	1.73188	1.68111	0.320356	0.106383	0.196721	0.134516	1.03028
39.1072	4.36032	35.9502	59.9078	23.4982	0	64.0852	64.0852	0.903289	0.903289	2.40177	90	633	862	20	24	9	77.194	210.636	1	1.01138	NaCl	Experiment_10_03_2020	33	49	1.53189	1.78261	1.91881	0.39224	0.116279	0.229508	0.133799	1.01138
39.1072	4.36032	35.9502	60.9427	35.6121	0	72.8123	72.8123	0.834519	0.834519	2.60509	105	619	837	24	29	7	77.4436	391.232	1	1.12025	NaCl	Experiment_10_03_2020	36	49	1.55835	2.02536	2.22131	0.584354	0.113208	0.19403	0.131216	1.12025
39.1072	4.36032	35.9502	60.4846	40.9226	0	81.2788	81.2788	0.776785	0.776785	2.21049	120	599	808	24	31	10	77.3032	224.018	1	1.07089	NaCl	Experiment_10_03_2020	41	49	1.54664	2.26087	2.33294	0.676578	0.140351	0.233766	0.130354	1.07089
39.1072	4.36032	35.9502	55.1403	35.7818	0	74.6358	74.6358	0.7478	0.7478	2.21049	135	624	849	28	32	10	79.6152	324.68	1	0.961473	NaCl	Experiment_10_03_2020	42	49	1.40998	2.07609	2.09173	0.648923	0.0847458	0.189873	0.133491	0.961473
39.1072	4.36032	35.9502	54.8349	21.8695	0	72.0307	72.0307	0.802988	0.802988	1.98398	150	624	831	24	27	10	74.6518	266.935	1	0.61552	NaCl	Experiment_10_03_2020	37	49	1.40217	2.00362	1.76464	0.398824	0.0816327	0.202899	0.125528	0.61552
39.1072	4.36032	35.9502	55.293	24.8895	0	70.0769	70.0769	0.788428	0.788428	2.10029	165	657	889	21	25	9	77.5843	94.4313	1	0.925784	NaCl	Experiment_10_03_2020	34	49	1.41388	1.94928	1.84465	0.450138	0.111111	0.222222	0.131416	0.925784
39.1072	4.36032	35.9502	49.8638	24.109	0	65.7785	65.7785	0.750492	0.750492	2.40177	180	604	812	23	24	8	81.295	438.757	1	0.363655	NaCl	Experiment_10_03_2020	32	49	1.27505	1.82971	1.7018	0.483498	0.0465116	0.169492	0.129092	0.363655
43.1134	14.4873	52.9454	43.1134	14.4873	0	52.9454	52.9454	0.782102	0.782102	2.01225	0	763	1040	28	29	14	72.4234	511.927	2	1.37262	NaCl	Experiment_10_03_2020	43	50	1	1	1	0.336028	0.0377358	0.197531	0.133976	0.686309
43.1134	14.4873	52.9454	70.86	19.947	0	83.8625	83.8625	0.837171	0.837171	2.65259	15	734	1028	25	27	12	72.2874	482.32	2	1.47098	NaCl	Experiment_10_03_2020	39	50	1.64357	1.58394	1.57649	0.281499	0.0612245	0.205479	0.143832	0.735491
43.1134	14.4873	52.9454	71.0923	32.0944	0	85.1507	85.1507	0.836402	0.836402	2.73877	30	741	1032	25	27	15	71.6396	315.264	2	1.03023	NaCl	Experiment_10_03_2020	42	50	1.64896	1.60827	1.79141	0.451447	0.0612245	0.227848	0.141816	0.515116
43.1134	14.4873	52.9454	70.5613	35.5462	0	83.476	83.476	0.858918	0.858918	2.55053	45	762	1059	27	26	16	76.4992	495.178	2	2.1427	NaCl	Experiment_10_03_2020	42	50	1.63664	1.57664	1.84212	0.503763	0	0.202532	0.141032	1.07135
43.1134	14.4873	52.9454	69.5324	33.6544	0	83.9913	83.9913	0.828754	0.828754	2.37534	60	752	1039	24	26	13	78.4413	516.412	2	2.1183	NaCl	Experiment_10_03_2020	39	50	1.61278	1.58637	1.79141	0.48401	0.0638298	0.219178	0.138929	1.05915
43.1134	14.4873	52.9454	64.8527	26.0705	0	80.7708	80.7708	0.789041	0.789041	2.33305	75	750	1043	22	24	14	70.5489	471.603	3	2.56477	NaCl	Experiment_10_03_2020	38	50	1.50423	1.52555	1.57851	0.401996	0.0697674	0.239437	0.141278	0.854925
43.1134	14.4873	52.9454	67.2921	25.4731	0	79.4826	79.4826	0.834138	0.834138	2.18616	90	770	1073	23	23	14	68.8198	128.124	3	2.2418	NaCl	Experiment_10_03_2020	37	50	1.56082	1.50122	1.61049	0.378545	0.0243902	0.217391	0.14199	0.747266
43.1134	14.4873	52.9454	69.8809	38.7324	0	80.5131	80.5131	0.830397	0.830397	2.31878	105	733	1014	26	27	16	74.3178	200.602	2	2.374	NaCl	Experiment_10_03_2020	43	50	1.62086	1.52068	1.88562	0.554263	0.0408163	0.222222	0.139397	1.187
43.1134	14.4873	52.9454	68.238	47.8264	0	81.0284	81.0284	0.85336	0.85336	2.30442	120	670	939	22	23	15	72.2488	270.103	3	2.12404	NaCl	Experiment_10_03_2020	38	50	1.58276	1.53041	2.01498	0.700875	0.0487805	0.239437	0.144154	0.708014
43.1134	14.4873	52.9454	63.6412	52.5725	0	86.8253	86.8253	0.758242	0.758242	2.07718	135	679	937	25	27	14	73.2539	407.339	3	2.04583	NaCl	Experiment_10_03_2020	41	50	1.47614	1.6399	2.01757	0.826076	0.0612245	0.220779	0.138577	0.681942
43.1134	14.4873	52.9454	61.5503	35.2972	0	76.3908	76.3908	0.785324	0.785324	2.31878	150	699	957	22	22	13	75.4746	561.989	3	2.04855	NaCl	Experiment_10_03_2020	35	50	1.42764	1.44282	1.68136	0.57347	0.025641	0.215385	0.135673	0.68285
43.1134	14.4873	52.9454	58.1649	18.1216	0	66.8581	66.8581	0.834714	0.834714	2.07718	165	712	984	14	14	15	78.278	225.917	3	2.07476	NaCl	Experiment_10_03_2020	29	50	1.34911	1.26277	1.3244	0.311555	0.0434783	0.301887	0.139073	0.691585
43.1134	14.4873	52.9454	54.9455	14.2716	0	69.5633	69.5633	0.758749	0.758749	2.31878	180	738	1024	17	17	14	75.9453	199.766	2	1.82699	NaCl	Experiment_10_03_2020	31	50	1.27444	1.31387	1.20167	0.25974	0.0344828	0.263158	0.14048	0.913493
48.1318	7.56233	45.3047	48.1318	7.56233	0	45.3047	45.3047	1.14427	1.14427	2.42842	0	413	544	20	24	6	74.7003	123.754	2	2.05059	NaCl	Experiment_10_03_2020	30	51	1	1	1	0.157117	0.116279	0.2	0.121884	1.0253
48.1318	7.56233	45.3047	71.5819	13.4942	0	60.1867	60.1867	1.24227	1.24227	2.8491	15	401	551	20	24	8	70.3435	77.659	1	1.11296	NaCl	Experiment_10_03_2020	32	51	1.48721	1.32849	1.52756	0.188515	0.116279	0.220339	0.137648	1.11296
48.1318	7.56233	45.3047	73.7847	13.2167	0	65.1913	65.1913	1.20895	1.20895	2.4849	30	399	533	20	22	9	75.3129	111.842	2	2.40526	NaCl	Experiment_10_03_2020	31	51	1.53297	1.43895	1.56213	0.179126	0.0769231	0.210526	0.127238	1.20263
48.1318	7.56233	45.3047	58.4519	7.21543	0	54.2602	54.2602	1.2007	1.2007	2.79997	45	379	508	16	17	8	72.7736	78.389	2	2.16517	NaCl	Experiment_10_03_2020	25	51	1.21441	1.19767	1.17907	0.123442	0.0689655	0.222222	0.128586	1.08258
48.1318	7.56233	45.3047	58.4519	7.21543	0	54.2602	54.2602	1.2007	1.2007	2.79997	60	379	508	16	17	8	72.7736	78.389	2	2.16517	NaCl	Experiment_10_03_2020	25	51	1.21441	1.19767	1.17907	0.123442	0.0689655	0.222222	0.128586	1.08258
48.1318	7.56233	45.3047	58.4519	7.21543	0	54.2602	54.2602	1.2007	1.2007	2.79997	75	379	508	16	17	8	72.7736	78.389	2	2.16517	NaCl	Experiment_10_03_2020	25	51	1.21441	1.19767	1.17907	0.123442	0.0689655	0.222222	0.128586	1.08258
48.1318	7.56233	45.3047	58.4519	7.21543	0	54.2602	54.2602	1.2007	1.2007	2.79997	90	379	508	16	17	8	72.7736	78.389	2	2.16517	NaCl	Experiment_10_03_2020	25	51	1.21441	1.19767	1.17907	0.123442	0.0689655	0.222222	0.128586	1.08258
48.1318	7.56233	45.3047	58.4519	7.21543	0	54.2602	54.2602	1.2007	1.2007	2.79997	105	379	508	16	17	8	72.7736	78.389	2	2.16517	NaCl	Experiment_10_03_2020	25	51	1.21441	1.19767	1.17907	0.123442	0.0689655	0.222222	0.128586	1.08258
48.1318	7.56233	45.3047	58.4519	7.21543	0	54.2602	54.2602	1.2007	1.2007	2.79997	120	379	508	16	17	8	72.7736	78.389	2	2.16517	NaCl	Experiment_10_03_2020	25	51	1.21441	1.19767	1.17907	0.123442	0.0689655	0.222222	0.128586	1.08258
48.1318	7.56233	45.3047	58.4519	7.21543	0	54.2602	54.2602	1.2007	1.2007	2.79997	135	379	508	16	17	8	72.7736	78.389	2	2.16517	NaCl	Experiment_10_03_2020	25	51	1.21441	1.19767	1.17907	0.123442	0.0689655	0.222222	0.128586	1.08258
48.1318	7.56233	45.3047	58.4519	7.21543	0	54.2602	54.2602	1.2007	1.2007	2.79997	150	379	508	16	17	8	72.7736	78.389	2	2.16517	NaCl	Experiment_10_03_2020	25	51	1.21441	1.19767	1.17907	0.123442	0.0689655	0.222222	0.128586	1.08258
48.1318	7.56233	45.3047	58.4519	7.21543	0	54.2602	54.2602	1.2007	1.2007	2.79997	165	379	508	16	17	8	72.7736	78.389	2	2.16517	NaCl	Experiment_10_03_2020	25	51	1.21441	1.19767	1.17907	0.123442	0.0689655	0.222222	0.128586	1.08258
48.1318	7.56233	45.3047	58.4519	7.21543	0	54.2602	54.2602	1.2007	1.2007	2.79997	180	379	508	16	17	8	72.7736	78.389	2	2.16517	NaCl	Experiment_10_03_2020	25	51	1.21441	1.19767	1.17907	0.123442	0.0689655	0.222222	0.128586	1.08258
23.7181	0	19.9869	23.7181	0	0	19.9869	19.9869	1.1036	1.1036	1.93917	0	440	563	7	7	4	84.9667	463.021	1	0.755348	Control	Experiment_13_03	11	52	1	1	1	0	0.111111	0.294118	0.110616	0.755348
23.7181	0	19.9869	30.9614	1.61819	0	34.1392	34.1392	0.828437	0.828437	1.75564	15	448	571	11	12	5	83.3808	438.1	1	0.541589	Control	Experiment_13_03	17	52	1.30539	1.70807	1.37362	0.0522648	0.105263	0.241379	0.109059	0.541589
23.7181	0	19.9869	32.5334	2.12677	0	35.0082	35.0082	0.855007	0.855007	2.28908	30	461	591	11	11	5	87.6605	416.714	1	0.597825	Control	Experiment_13_03	16	52	1.37167	1.75155	1.46134	0.0653719	0.0588235	0.222222	0.1113	0.597825
23.7181	0	19.9869	29.2508	1.78772	0	33.2702	33.2702	0.757017	0.757017	1.738	45	466	599	12	11	7	85.2756	640.826	1	0.545235	Control	Experiment_13_03	18	52	1.23327	1.6646	1.30864	0.061117	0	0.225806	0.112322	0.545235
23.7181	0	19.9869	30.4837	4.23813	0	37.1186	37.1186	0.724615	0.724615	1.5898	60	467	606	15	13	7	86.1386	661.286	1	0.642742	Control	Experiment_13_03	20	52	1.28525	1.85714	1.46394	0.139029	-0.047619	0.171429	0.11599	0.642742
23.7181	0	19.9869	38.1123	6.42654	0	49.7812	49.7812	0.717399	0.717399	1.75564	75	492	649	17	19	8	84.8215	667.079	1	0.700283	Control	Experiment_13_03	27	52	1.60689	2.49068	1.87784	0.168621	0.0909091	0.22449	0.122196	0.700283
23.7181	0	19.9869	33.119	2.52746	0	46.0569	46.0569	0.62675	0.62675	1.44774	90	489	647	14	14	8	85.0798	776.92	2	1.12363	Control	Experiment_13_03	22	52	1.39636	2.30435	1.50292	0.0763146	0.0434783	0.230769	0.123351	0.561816
23.7181	0	19.9869	34.4752	13.3925	0	55.8641	55.8641	0.593275	0.593275	1.40451	105	501	656	20	19	8	87.7033	457.789	2	1.11533	Control	Experiment_13_03	27	52	1.45354	2.79503	2.01819	0.388467	0	0.163265	0.119357	0.557663
23.7181	0	19.9869	35.6773	15.1802	0	52.7606	52.7606	0.619009	0.619009	1.5898	120	549	711	15	17	9	87.8929	653.496	1	0.547744	Control	Experiment_13_03	26	52	1.50422	2.63975	2.14425	0.425486	0.103448	0.255319	0.115032	0.547744
23.7181	0	19.9869	35.1379	15.7042	0	56.2366	56.2366	0.596652	0.596652	1.24143	135	553	733	17	21	8	83.3685	604.067	2	1.24625	Control	Experiment_13_03	29	52	1.48148	2.81366	2.1436	0.44693	0.135135	0.245283	0.123888	0.623124
23.7181	0	19.9869	31.3776	15.735	0	48.2914	48.2914	0.599178	0.599178	1.24143	150	582	757	14	15	8	85.0933	534.67	2	1.14206	Control	Experiment_13_03	23	52	1.32294	2.41615	1.98635	0.501473	0.08	0.243902	0.116634	0.57103
23.7181	0	19.9869	29.0658	17.4457	0	49.2846	49.2846	0.529963	0.529963	1.5898	165	587	775	15	15	9	82.6448	747.454	2	1.07587	Control	Experiment_13_03	24	52	1.22547	2.46584	1.96101	0.600212	0.04	0.232558	0.12233	0.537934
23.7181	0	19.9869	29.9443	13.7007	0	47.2983	47.2983	0.595262	0.595262	1.44774	180	593	779	13	14	9	85.2289	666.428	2	1.33222	Control	Experiment_13_03	23	52	1.26251	2.36646	1.84016	0.45754	0.0869565	0.268293	0.120412	0.66611
33.6539	11.2439	27.4354	33.6539	11.2439	0	27.4354	27.4354	1.00009	1.00009	2.50657	0	426	567	10	10	10	68.3086	396.677	1	1.31109	Control	Experiment_13_03	20	53	1	1	1	0.334104	0.0666667	0.314286	0.125775	1.31109
33.6539	11.2439	27.4354	51.0252	8.47569	0	56.118	56.118	0.925107	0.925107	2.6513	15	446	603	16	18	11	69.9408	254.336	2	2.56882	Control	Experiment_13_03	29	53	1.51617	2.04545	1.32525	0.166108	0.0967742	0.264151	0.131557	1.28441
33.6539	11.2439	27.4354	52.9536	9.19107	0	59.485	59.485	0.880756	0.880756	2.45643	30	459	619	16	16	12	66.431	154.358	2	2.16582	Control	Experiment_13_03	28	53	1.57348	2.16818	1.38414	0.173568	0.037037	0.254902	0.130576	1.08291
33.6539	11.2439	27.4354	47.5883	10.7307	0	51.7532	51.7532	0.861982	0.861982	2.23082	45	455	602	12	12	8	69.0217	757.183	3	2.21166	Control	Experiment_13_03	20	53	1.41405	1.88636	1.29893	0.22549	0.0526316	0.257143	0.123436	0.737219
33.6539	11.2439	27.4354	45.6132	7.1849	0	52.1274	52.1274	0.850102	0.850102	2.23082	60	456	602	13	13	9	71.554	855.639	2	2.32266	Control	Experiment_13_03	22	53	1.35536	1.9	1.17596	0.157518	0.047619	0.25641	0.122602	1.16133
33.6539	11.2439	27.4354	46.142	11.8193	0	56.9909	56.9909	0.786709	0.786709	2.01083	75	490	639	18	17	11	71.429	259.874	2	1.19762	Control	Experiment_13_03	28	53	1.37107	2.07727	1.29096	0.256151	0	0.215686	0.117832	0.598808
33.6539	11.2439	27.4354	42.4407	9.62652	0	51.7532	51.7532	0.770824	0.770824	1.94798	90	480	634	16	16	10	74.0515	549.882	3	1.97289	Control	Experiment_13_03	26	53	1.26109	1.88636	1.15968	0.226823	0.037037	0.234043	0.122724	0.657631
33.6539	11.2439	27.4354	40.0302	11.0573	0	54.3721	54.3721	0.718822	0.718822	1.49648	105	493	639	13	14	9	77.9812	921.128	2	1.68263	Control	Experiment_13_03	23	53	1.18946	1.98182	1.13786	0.276224	0.0869565	0.268293	0.115475	0.841315
33.6539	11.2439	27.4354	38.024	10.1086	0	51.7532	51.7532	0.7084	0.7084	1.49648	120	536	703	13	13	11	73.6286	371.521	3	2.20804	Control	Experiment_13_03	24	53	1.12985	1.88636	1.07205	0.265849	0.047619	0.27907	0.119914	0.736012
33.6539	11.2439	27.4354	36.22	10.8551	0	52.1274	52.1274	0.667072	0.667072	1.41089	135	527	691	14	13	12	70.6263	483.302	4	2.59629	Control	Experiment_13_03	25	53	1.07625	1.9	1.04849	0.299699	0	0.266667	0.119826	0.649073
33.6539	11.2439	27.4354	36.7954	14.5564	0	53.6238	53.6238	0.637788	0.637788	1.34313	150	528	685	16	17	10	71.4492	302.837	5	3.22344	Control	Experiment_13_03	27	53	1.09335	1.95455	1.14375	0.395604	0.0689655	0.244898	0.115751	0.644689
33.6539	11.2439	27.4354	33.0163	10.8707	0	51.3791	51.3791	0.619689	0.619689	1.41089	165	539	713	14	13	11	69.8903	282.459	7	3.67138	Control	Experiment_13_03	24	53	0.981054	1.87273	0.977485	0.329251	0	0.255814	0.123153	0.524483
33.6539	11.2439	27.4354	28.9262	11.5549	0	50.8803	50.8803	0.560002	0.560002	1.34313	180	547	726	11	10	10	83.721	682.951	7	3.5194	Control	Experiment_13_03	20	53	0.859519	1.85455	0.901628	0.399462	0	0.285714	0.124395	0.502771
42.3734	2.8519	32.3329	42.3734	2.8519	0	32.3329	32.3329	1.23736	1.23736	3.97682	0	499	674	16	16	10	75.1373	249.773	1	0.555409	Glucose	Experiment_13_03	26	54	1	1	1	0.067304	0.037037	0.234043	0.13105	0.555409
42.3734	2.8519	32.3329	56.7464	13.2225	0	58.0465	58.0465	1.17945	1.17945	4.02542	15	521	691	15	16	9	93.8844	583.544	1	0.711982	Glucose	Experiment_13_03	25	54	1.3392	1.79528	1.54712	0.23301	0.0740741	0.244444	0.124183	0.711982
42.3734	2.8519	32.3329	63.5359	12.4285	0	60.847	60.847	1.1219	1.1219	3.56426	30	537	718	20	21	12	82.289	622.232	1	0.884853	Glucose	Experiment_13_03	33	54	1.49943	1.88189	1.67968	0.195613	0.0540541	0.229508	0.127184	0.884853
42.3734	2.8519	32.3329	51.2856	30.3987	0	75.6132	75.6132	0.731735	0.731735	2.8464	45	540	722	30	32	17	79.6223	169.438	1	0.946687	Glucose	Experiment_13_03	49	54	1.21033	2.33858	1.80616	0.592733	0.0508475	0.215054	0.127172	0.946687
42.3734	2.8519	32.3329	46.0031	33.915	0	76.3769	76.3769	0.660536	0.660536	2.19006	60	565	735	29	29	18	79.1803	326.996	1	0.802497	Glucose	Experiment_13_03	47	54	1.08566	2.3622	1.76711	0.737231	0.0188679	0.213483	0.116724	0.802497
42.3734	2.8519	32.3329	50.8967	29.6209	0	71.0306	71.0306	0.760256	0.760256	2.5586	75	591	789	27	33	15	76.6538	182.485	3	1.37671	Glucose	Experiment_13_03	48	54	1.20115	2.19685	1.78037	0.58198	0.114754	0.241758	0.12651	0.458902
42.3734	2.8519	32.3329	65.7882	21.9726	0	77.268	77.268	0.922097	0.922097	3.06567	90	602	797	33	35	18	90.6027	921.408	2	1.5772	Glucose	Experiment_13_03	53	54	1.55258	2.38976	1.94052	0.33399	0.0461538	0.207921	0.123348	0.7886
42.3734	2.8519	32.3329	56.6654	36.4266	0	80.4504	80.4504	0.731689	0.731689	2.4018	105	616	813	35	38	19	81.6655	210.379	3	2.20835	Glucose	Experiment_13_03	57	54	1.33728	2.48819	2.0584	0.642837	0.056338	0.211009	0.122147	0.736118
42.3734	2.8519	32.3329	39.7808	33.4612	0	73.5765	73.5765	0.540757	0.540757	2.03672	120	582	778	30	30	19	90.2247	231.242	1	1.01406	Glucose	Experiment_13_03	49	54	0.938815	2.27559	1.61949	0.841141	0.0181818	0.215054	0.127015	1.01406
42.3734	2.8519	32.3329	43.6536	33.1372	0	72.6854	72.6854	0.611854	0.611854	2.0994	135	565	752	27	30	17	74.2167	57.6395	2	1.78215	Glucose	Experiment_13_03	47	54	1.03021	2.24803	1.69796	0.759094	0.0727273	0.235955	0.125417	0.891073
42.3734	2.8519	32.3329	42.6813	37.5284	0	79.6866	79.6866	0.547862	0.547862	1.9389	150	605	818	30	30	19	72.2054	144.932	2	2.11259	Glucose	Experiment_13_03	49	54	1.00727	2.46457	1.77356	0.879271	0.0181818	0.215054	0.131208	1.0563
42.3734	2.8519	32.3329	36.1673	34.9034	0	71.5397	71.5397	0.539952	0.539952	2.03672	165	549	745	22	24	12	79.0803	207.336	2	2.08432	Glucose	Experiment_13_03	36	54	0.853537	2.2126	1.57148	0.965054	0.0697674	0.223881	0.13266	1.04216
42.3734	2.8519	32.3329	29.5399	30.188	0	49.5177	49.5177	0.590368	0.590368	1.85344	180	537	731	14	13	13	84.5056	192.36	2	1.31665	Glucose	Experiment_13_03	26	54	0.697132	1.5315	1.32067	1.02194	0	0.276596	0.133837	0.658323
26.0061	1.85646	32.9881	26.0061	1.85646	0	32.9881	32.9881	0.73177	0.73177	1.58658	0	748	1014	22	22	15	64.2276	125.672	3	1.73747	Glucose	Experiment_13_03	37	55	1	1	1	0.0713854	0.025641	0.231884	0.131982	0.579157
26.0061	1.85646	32.9881	55.9769	16.2519	0	71.4951	71.4951	0.775128	0.775128	2.31281	15	725	973	29	30	14	63.2179	128.969	3	1.79287	Glucose	Experiment_13_03	44	55	2.15245	2.1673	2.59232	0.290332	0.0363636	0.192771	0.128284	0.597623
26.0061	1.85646	32.9881	49.9985	13.8133	0	67.6068	67.6068	0.732554	0.732554	2.0225	30	773	1053	27	30	15	68.0452	251.092	3	2.12541	Glucose	Experiment_13_03	45	55	1.92257	2.04943	2.29023	0.276274	0.0727273	0.223529	0.133746	0.708469
26.0061	1.85646	32.9881	42.9188	26.0376	0	72.624	72.624	0.579646	0.579646	1.60629	45	775	1053	30	31	16	65.9182	227.89	4	2.61706	Glucose	Experiment_13_03	47	55	1.65033	2.20152	2.47487	0.606672	0.0350877	0.202247	0.132794	0.654266
26.0061	1.85646	32.9881	38.372	26.8714	0	67.105	67.105	0.556549	0.556549	1.77385	60	776	1030	28	29	18	65.3187	222.054	4	2.34223	Glucose	Experiment_13_03	47	55	1.4755	2.03422	2.34161	0.700287	0.0377358	0.224719	0.124088	0.585557
26.0061	1.85646	32.9881	32.8656	29.1999	0	69.9899	69.9899	0.489377	0.489377	1.60629	75	767	1030	22	24	14	65.2682	140.929	4	2.49895	Glucose	Experiment_13_03	38	55	1.26376	2.12167	2.22756	0.888463	0.0697674	0.239437	0.128467	0.624738
26.0061	1.85646	32.9881	36.2009	15.9687	0	63.9693	63.9693	0.569719	0.569719	1.75602	90	771	1050	24	26	16	64.45	147.372	3	2.25885	Glucose	Experiment_13_03	42	55	1.39201	1.93916	1.87239	0.441113	0.0638298	0.240506	0.133652	0.752949
26.0061	1.85646	32.9881	37.9	25.5813	0	63.8439	63.8439	0.582602	0.582602	2.00688	105	746	1000	23	22	16	67.8862	159.383	4	2.91962	Glucose	Experiment_13_03	38	55	1.45735	1.93536	2.27837	0.674969	0	0.225352	0.12782	0.729904
26.0061	1.85646	32.9881	30.1124	14.8831	0	71.3697	71.3697	0.438601	0.438601	1.68282	120	717	979	24	24	15	63.5789	226.645	4	1.6275	Glucose	Experiment_13_03	39	55	1.15789	2.1635	1.61491	0.494253	0.0232558	0.219178	0.134665	0.406876
26.0061	1.85646	32.9881	27.5165	28.665	0	71.746	71.746	0.421145	0.421145	1.75602	135	704	963	19	21	16	67.2429	159.24	4	3.23577	Glucose	Experiment_13_03	37	55	1.05808	2.1749	2.01637	1.04174	0.0810811	0.275362	0.135346	0.808943
26.0061	1.85646	32.9881	28.1458	3.52412	0	64.9727	64.9727	0.445462	0.445462	1.50516	150	701	949	18	15	16	67.7206	260.816	5	2.42187	Glucose	Experiment_13_03	31	55	1.08227	1.96958	1.13665	0.12521	-0.08	0.245614	0.131537	0.484374
26.0061	1.85646	32.9881	32.5667	10.9342	0	63.9693	63.9693	0.525661	0.525661	2.25774	165	752	1020	22	18	17	69.4844	187.534	6	3.2809	Glucose	Experiment_13_03	35	55	1.25227	1.93916	1.56126	0.335749	-0.0967742	0.215385	0.132187	0.546816
26.0061	1.85646	32.9881	37.6798	15.7642	0	68.6102	68.6102	0.546754	0.546754	2.24376	180	759	1028	19	19	17	71.7797	170.244	6	3.949	Glucose	Experiment_13_03	36	55	1.44888	2.07985	1.91813	0.418372	0.030303	0.268657	0.131643	0.658166
58.2866	11.9058	54.1771	58.2866	11.9058	0	54.1771	54.1771	1.10467	1.10467	2.71303	0	503	674	24	27	10	88.832	669.291	1	1.19854	Control	Experiment_13_03	37	56	1	1	1	0.204263	0.0816327	0.202899	0.128071	1.19854
58.2866	11.9058	54.1771	69.7992	23.5128	0	85.0279	85.0279	0.847149	0.847149	2.80425	15	532	717	31	36	11	87.9151	462.738	3	1.36494	Control	Experiment_13_03	47	56	1.19752	1.56944	1.32937	0.336863	0.0895522	0.191011	0.130161	0.454982
58.2866	11.9058	54.1771	68.3837	14.7368	0	80.3877	80.3877	0.847335	0.847335	2.75902	30	565	767	27	31	13	78.0045	414.67	3	2.03233	Control	Experiment_13_03	44	56	1.17323	1.4838	1.18418	0.215501	0.0877193	0.216867	0.132767	0.677444
58.2866	11.9058	54.1771	64.8607	14.3908	0	79.5098	79.5098	0.791041	0.791041	2.02217	45	608	822	24	29	13	81.1781	341.364	3	1.99985	Control	Experiment_13_03	42	56	1.11279	1.46759	1.12906	0.221872	0.113208	0.240506	0.131178	0.666618
58.2866	11.9058	54.1771	53.8514	38.8944	0	84.2754	84.2754	0.63371	0.63371	1.91019	60	604	831	24	29	12	82.7364	495.568	3	1.67922	Control	Experiment_13_03	41	56	0.923907	1.55556	1.32131	0.722255	0.113208	0.233766	0.137598	0.559738
58.2866	11.9058	54.1771	50.1082	15.0671	0	80.1369	80.1369	0.610673	0.610673	1.46252	75	588	791	26	31	12	79.0087	545.202	2	1.76805	Control	Experiment_13_03	43	56	0.859687	1.47917	0.928523	0.300691	0.105263	0.222222	0.12936	0.884023
58.2866	11.9058	54.1771	45.3742	9.65676	0	63.4574	63.4574	0.663293	0.663293	1.52568	90	589	798	13	13	11	77.0429	402.659	2	1.33494	Control	Experiment_13_03	24	56	0.778467	1.1713	0.784002	0.212825	0.047619	0.27907	0.131992	0.66747
58.2866	11.9058	54.1771	36.8656	4.3251	0	61.4508	61.4508	0.576242	0.576242	1.52568	105	599	811	10	10	10	78.1435	576.875	2	1.1614	Control	Experiment_13_03	20	56	0.632488	1.13426	0.586825	0.117321	0.0666667	0.314286	0.131725	0.580702
58.2866	11.9058	54.1771	42.6376	14.611	0	64.5861	64.5861	0.635702	0.635702	1.50492	120	619	845	15	16	10	76.1924	297.195	3	1.92055	Control	Experiment_13_03	26	56	0.731516	1.19213	0.815595	0.342678	0.0740741	0.255319	0.134718	0.640184
58.2866	11.9058	54.1771	37.3374	4.215	0	59.5697	59.5697	0.600167	0.600167	1.52568	135	644	880	12	11	10	76.6083	308.24	2	1.36115	Control	Experiment_13_03	21	56	0.640583	1.09954	0.591978	0.11289	0	0.27027	0.135043	0.680573
58.2866	11.9058	54.1771	36.1421	0	0	51.1672	51.1672	0.669346	0.669346	1.75574	150	648	874	10	8	9	76.2499	470.927	1	0.891083	Control	Experiment_13_03	17	56	0.620076	0.944444	0.5149	0	-0.0909091	0.275862	0.130235	0.891083
58.2866	11.9058	54.1771	40.5773	4.15209	0	57.4377	57.4377	0.647637	0.647637	1.68255	165	624	859	12	11	10	80.2158	380.801	4	2.71473	Control	Experiment_13_03	21	56	0.696168	1.06019	0.63724	0.102326	0	0.27027	0.13777	0.678682
58.2866	11.9058	54.1771	43.0623	17.5363	0	61.3254	61.3254	0.648714	0.648714	2.25738	180	597	823	13	13	10	79.8867	354.884	2	1.55779	Control	Experiment_13_03	23	56	0.738802	1.13194	0.863321	0.407232	0.047619	0.268293	0.13833	0.778894
43.0348	11.3292	44.781	43.0348	11.3292	0	44.781	44.781	0.845468	0.845468	1.93774	0	470	617	34	38	12	70.6689	322.65	1	1.32869	Control	Experiment_13_03	50	57	1	1	1	0.263257	0.0704225	0.178947	0.120423	1.32869
43.0348	11.3292	44.781	65.8874	21.8492	0	86.8903	86.8903	0.704145	0.704145	2.61959	15	483	642	31	33	16	69.9431	450.535	1	1.00831	Control	Experiment_13_03	49	57	1.53103	1.94034	1.61387	0.331614	0.0491803	0.204301	0.125098	1.00831
43.0348	11.3292	44.781	60.5465	51.9363	0	99.1033	99.1033	0.606157	0.606157	2.0355	30	519	694	39	47	16	74.8533	454.208	2	1.61496	Control	Experiment_13_03	63	57	1.40692	2.21307	2.06907	0.857792	0.101124	0.206612	0.12726	0.807481
43.0348	11.3292	44.781	51.0138	75.4525	0	103.556	103.556	0.519262	0.519262	2.0355	45	502	681	33	41	16	69.787	503.605	5	3.06217	Control	Experiment_13_03	57	57	1.18541	2.3125	2.32629	1.47906	0.116883	0.229358	0.132646	0.612433
43.0348	11.3292	44.781	45.1064	68.4932	0	100.248	100.248	0.4914	0.4914	2.3458	60	522	707	34	40	18	66.5973	376.313	5	3.14917	Control	Experiment_13_03	58	57	1.04814	2.23864	2.08961	1.51848	0.0933333	0.225225	0.132009	0.629834
43.0348	11.3292	44.781	41.0279	77.0062	0	103.938	103.938	0.438612	0.438612	2.05134	75	557	750	40	46	22	66.1656	539.053	6	3.38245	Control	Experiment_13_03	68	57	0.953366	2.32102	2.17118	1.87692	0.0804598	0.221374	0.129766	0.563742
43.0348	11.3292	44.781	38.05	56.5651	0	96.4317	96.4317	0.429356	0.429356	1.43931	90	564	758	32	33	21	71.0917	671.457	6	3.52567	Control	Experiment_13_03	54	57	0.884167	2.15341	1.7404	1.4866	0.0327869	0.223301	0.129054	0.587611
43.0348	11.3292	44.781	26.1543	49.5248	0	85.7454	85.7454	0.35491	0.35491	1.27219	105	537	731	19	19	18	69.5595	1065.34	5	2.99115	Control	Experiment_13_03	37	57	0.607747	1.91477	1.39208	1.89356	0.030303	0.275362	0.133837	0.59823
43.0348	11.3292	44.781	32.531	65.6285	0	82.8193	82.8193	0.421854	0.421854	1.27219	120	536	733	19	22	14	67.8238	652.893	5	2.86252	Control	Experiment_13_03	36	57	0.755923	1.84943	1.8056	2.01741	0.102564	0.268657	0.135524	0.572505
43.0348	11.3292	44.781	30.5565	53.8137	0	78.8756	78.8756	0.414396	0.414396	1.27219	135	553	741	18	20	14	66.7041	491.711	5	2.78254	Control	Experiment_13_03	34	57	0.710041	1.76136	1.55195	1.76112	0.0857143	0.269841	0.127962	0.556508
43.0348	11.3292	44.781	28.6467	48.2462	0	74.2957	74.2957	0.417884	0.417884	1.13788	150	537	725	16	18	12	69.4625	313.448	5	2.85742	Control	Experiment_13_03	30	57	0.665664	1.65909	1.41441	1.68418	0.0967742	0.272727	0.130796	0.571485
43.0348	11.3292	44.781	17.5765	38.3575	0	61.3194	61.3194	0.332558	0.332558	0.917387	165	552	744	8	8	8	73.2671	680.927	5	2.4109	Control	Experiment_13_03	16	57	0.408424	1.36932	1.02888	2.18232	0.0909091	0.333333	0.130142	0.48218
43.0348	11.3292	44.781	22.4318	50.156	0	72.7691	72.7691	0.348814	0.348814	1.13788	180	601	820	14	14	14	69.551	304.564	7	3.65356	Control	Experiment_13_03	28	57	0.521249	1.625	1.33522	2.23593	0.0434783	0.294118	0.134557	0.521937
42.3976	17.803	50.0726	42.3976	17.803	0	50.0726	50.0726	0.792761	0.792761	2.42248	0	492	648	35	41	12	75.4926	120.652	1	0.701357	Glucose	Experiment_13_03	53	58	1	1	1	0.419907	0.0909091	0.188119	0.121611	0.701357
42.3976	17.803	50.0726	70.8495	36.694	0	103.868	103.868	0.815685	0.815685	2.77753	15	486	649	43	48	17	73.4071	241.98	1	0.926859	Glucose	Experiment_13_03	65	58	1.67107	2.07436	1.78642	0.517915	0.0659341	0.184	0.126837	0.926859
42.3976	17.803	50.0726	59.4588	39.9085	0	96.6786	96.6786	0.669526	0.669526	2.56782	30	476	647	40	47	17	78.6001	233.536	2	1.22692	Glucose	Experiment_13_03	64	58	1.40241	1.93077	1.6506	0.671195	0.0898876	0.203252	0.133437	0.613461
42.3976	17.803	50.0726	54.7773	53.6234	0	103.612	103.612	0.606058	0.606058	2.56782	45	455	601	42	47	19	70.3545	242.129	3	1.75608	Glucose	Experiment_13_03	66	58	1.29199	2.06923	1.80066	0.978935	0.0674157	0.19685	0.122807	0.585359
42.3976	17.803	50.0726	46.3703	56.5246	0	98.8612	98.8612	0.544773	0.544773	2.19395	60	440	583	35	39	15	75.6031	213.628	2	1.77242	Glucose	Experiment_13_03	54	58	1.0937	1.97436	1.7092	1.21898	0.0684932	0.194175	0.124031	0.88621
42.3976	17.803	50.0726	44.4252	30.5289	0	83.4543	83.4543	0.565149	0.565149	2.20893	75	456	607	26	29	16	91.7387	319.913	1	0.9448	Glucose	Experiment_13_03	45	58	1.04782	1.66667	1.24507	0.687199	0.0754717	0.235294	0.125724	0.9448
42.3976	17.803	50.0726	43.4691	41.5404	0	87.6912	87.6912	0.528067	0.528067	2.07025	90	459	606	29	34	19	77.6279	290.08	3	2.13964	Glucose	Experiment_13_03	53	58	1.02527	1.75128	1.4121	0.955631	0.0952381	0.247525	0.122618	0.713214
42.3976	17.803	50.0726	44.0131	53.3267	0	89.8738	89.8738	0.576556	0.576556	2.20893	105	456	611	29	29	20	77.1634	193.169	3	1.98662	Glucose	Experiment_13_03	49	58	1.0381	1.79487	1.61692	1.21161	0.0188679	0.225806	0.128184	0.662206
42.3976	17.803	50.0726	41.2932	40.5019	0	87.8196	87.8196	0.525078	0.525078	2.36742	120	481	652	28	29	18	77.5323	189.914	4	2.36082	Glucose	Experiment_13_03	47	58	0.97395	1.75385	1.35871	0.980838	0.0377358	0.224719	0.13241	0.590206
42.3976	17.803	50.0726	31.2048	43.8977	0	76.136	76.136	0.46374	0.46374	2.05426	135	495	668	23	24	15	78.0539	147.761	4	2.84842	Glucose	Experiment_13_03	39	58	0.736003	1.52051	1.24754	1.40676	0.0465116	0.232877	0.130729	0.712104
42.3976	17.803	50.0726	28.7651	29.2102	0	67.6621	67.6621	0.460286	0.460286	1.49729	150	453	618	21	23	15	84.509	273.03	3	2.89323	Glucose	Experiment_13_03	38	58	0.67846	1.35128	0.963034	1.01547	0.0731707	0.253521	0.13485	0.964409
42.3976	17.803	50.0726	32.9191	35.2929	0	68.6893	68.6893	0.515798	0.515798	2.07025	165	519	710	21	22	15	87.0724	429.53	5	2.66369	Glucose	Experiment_13_03	37	58	0.776439	1.37179	1.13308	1.07211	0.0512821	0.246377	0.135689	0.532739
42.3976	17.803	50.0726	24.4462	7.81355	0	48.917	48.917	0.534351	0.534351	2.00553	180	446	601	12	11	11	74.9357	201.884	4	2.63039	Glucose	Experiment_13_03	22	58	0.576594	0.976923	0.535871	0.319622	0	0.282051	0.130326	0.657597
46.431	4.1115	50.5653	46.431	4.1115	0	50.5653	50.5653	1.00386	1.00386	2.69432	0	657	882	31	34	14	78.0399	337.794	2	0.78125	Glucose	Experiment_13_03	48	59	1	1	1	0.0885507	0.0634921	0.197802	0.128482	0.390625
46.431	4.1115	50.5653	56.1476	21.8263	0	84.0221	84.0221	0.659425	0.659425	2.26702	15	686	938	38	46	13	72.972	348.557	4	1.84225	Glucose	Experiment_13_03	59	59	1.20927	1.66165	1.54274	0.38873	0.103448	0.19469	0.135222	0.460562
46.431	4.1115	50.5653	45.5477	30.7077	0	86.1765	86.1765	0.550199	0.550199	1.9303	30	679	922	30	36	12	83.1233	243.482	3	1.87112	Glucose	Experiment_13_03	48	59	0.980975	1.70426	1.50874	0.674189	0.104478	0.208791	0.132681	0.623707
46.431	4.1115	50.5653	33.8717	22.5329	0	75.4045	75.4045	0.472074	0.472074	1.9303	45	685	928	22	23	11	77.1385	168.022	3	1.79181	Glucose	Experiment_13_03	34	59	0.729505	1.49123	1.11598	0.665244	0.0487805	0.206349	0.131821	0.597271
46.431	4.1115	50.5653	36.072	29.4711	0	72.3629	72.3629	0.531609	0.531609	2.04346	60	708	968	25	30	11	73.9806	263.695	4	1.90772	Glucose	Experiment_13_03	41	59	0.776894	1.43108	1.29679	0.817008	0.109091	0.220779	0.135163	0.47693
46.431	4.1115	50.5653	45.2907	26.275	0	85.6696	85.6696	0.575131	0.575131	1.82773	75	720	977	31	34	13	81.1094	364.276	3	1.85185	Glucose	Experiment_13_03	47	59	0.975441	1.69424	1.41595	0.580142	0.0634921	0.191011	0.132376	0.617285
46.431	4.1115	50.5653	46.945	43.3153	0	85.2894	85.2894	0.558213	0.558213	1.97959	90	696	938	29	32	14	82.6394	310.203	2	1.28388	Glucose	Experiment_13_03	46	59	1.01107	1.68672	1.78583	0.922682	0.0677966	0.206897	0.129877	0.641939
46.431	4.1115	50.5653	41.6771	46.5113	0	80.9806	80.9806	0.524194	0.524194	2.02768	105	622	843	23	28	8	73.837	231.217	5	3.50503	Glucose	Experiment_13_03	36	59	0.897613	1.6015	1.74484	1.11599	0.117647	0.208955	0.132064	0.701006
46.431	4.1115	50.5653	39.2038	41.5004	0	80.9806	80.9806	0.484381	0.484381	1.79224	120	686	929	25	27	11	78.7525	201.274	6	2.88075	Glucose	Experiment_13_03	38	59	0.844345	1.6015	1.59676	1.05858	0.0612245	0.197183	0.131678	0.480125
46.431	4.1115	50.5653	34.9638	32.2014	0	76.2916	76.2916	0.446438	0.446438	1.62294	135	672	930	22	26	12	70.5401	118.563	6	4.43321	Glucose	Experiment_13_03	38	59	0.753027	1.50877	1.32888	0.920992	0.106383	0.239437	0.139623	0.738869
46.431	4.1115	50.5653	35.9756	38.8183	0	83.8954	83.8954	0.448577	0.448577	1.77422	150	717	979	23	27	13	76.1088	188.984	7	4.21073	Glucose	Experiment_13_03	40	59	0.774818	1.65915	1.47982	1.07902	0.102041	0.24	0.134665	0.601534
46.431	4.1115	50.5653	31.9605	30.3865	0	79.5866	79.5866	0.409434	0.409434	1.77422	165	631	855	19	21	12	80.7511	205.951	6	3.91086	Glucose	Experiment_13_03	33	59	0.688343	1.57393	1.23356	0.950754	0.0810811	0.245902	0.131965	0.651809
46.431	4.1115	50.5653	29.1499	21.7299	0	70.0818	70.0818	0.435693	0.435693	1.9303	180	627	863	18	20	11	68.6062	113.02	7	4.55021	Glucose	Experiment_13_03	31	59	0.62781	1.38596	1.00667	0.745455	0.0857143	0.245614	0.137711	0.65003
27.943	0.0151864	27.8507	27.943	0.0151864	0	27.8507	27.8507	0.97232	0.97232	2.12018	0	198	253	9	9	8	106.864	652.537	1	0.706567	NaCl	Experiment_13_03	17	60	1	1	1	0.000543478	0.0769231	0.310345	0.111776	0.706567
27.943	0.0151864	27.8507	38.9076	4.08515	0	49.9095	49.9095	0.784487	0.784487	2.61997	15	206	265	12	11	9	106.77	740.782	1	0.502793	NaCl	Experiment_13_03	20	60	1.39239	1.79204	1.53775	0.104996	0	0.257143	0.114286	0.502793
27.943	0.0151864	27.8507	41.2008	4.28257	0	50.4024	50.4024	0.80155	0.80155	2.51347	30	227	295	12	12	10	85.2426	188.008	1	0.282821	NaCl	Experiment_13_03	22	60	1.47446	1.80973	1.62683	0.103944	0.0526316	0.282051	0.117949	0.282821
27.943	0.0151864	27.8507	40.7756	0.151864	0	45.7195	45.7195	0.860949	0.860949	2.51347	45	211	281	10	9	10	99.4951	89.9391	1	0.691341	NaCl	Experiment_13_03	19	60	1.45924	1.64159	1.46388	0.00372439	0	0.30303	0.127469	0.691341
27.943	0.0151864	27.8507	44.1166	0	1530	42.1458	31.0548	0.964896	0.608166	3.97415	60	239	312	8	7	9	87.2164	96.0326	1	0.884037	NaCl	Experiment_13_03	16	60	1.5788	1.51327	1.57795	0	0	0.333333	0.119548	0.884037
27.943	0.0151864	27.8507	46.2123	1.4579	0	37.7094	37.7094	1.18411	1.18411	2.75558	75	225	286	10	11	6	87.9043	71.799	1	0.750933	NaCl	Experiment_13_03	17	60	1.6538	1.35398	1.70505	0.0315478	0.117647	0.275862	0.109347	0.750933
27.943	0.0151864	27.8507	47.2146	0.379661	0	39.9276	39.9276	1.25538	1.25538	2.75558	90	222	281	10	9	6	92.6691	49.9322	1	0.805343	NaCl	Experiment_13_03	15	60	1.68967	1.43363	1.70234	0.00804117	0	0.24	0.10772	0.805343
27.943	0.0151864	27.8507	47.2602	0.410034	0	39.1882	39.1882	1.18761	1.18761	2.46466	105	196	243	7	6	6	98.7694	67.9925	1	0.89461	NaCl	Experiment_13_03	12	60	1.6913	1.40708	1.70505	0.00867609	0	0.315789	0.0997921	0.89461
27.943	0.0151864	27.8507	48.1258	0.744135	0	40.0508	40.0508	1.2482	1.2482	2.53753	120	204	262	9	9	5	98.9425	54.2667	1	0.990066	NaCl	Experiment_13_03	14	60	1.72228	1.43805	1.74796	0.0154623	0.0769231	0.26087	0.11368	0.990066
27.943	0.0151864	27.8507	50.1608	2.06535	0	44.4872	44.4872	1.13851	1.13851	2.53753	135	209	266	15	19	5	88.0981	62.6262	1	0.597975	NaCl	Experiment_13_03	24	60	1.79511	1.59735	1.86801	0.0411747	0.151515	0.232558	0.110057	0.597975
27.943	0.0151864	27.8507	53.4562	3.93328	0	48.9236	48.9236	1.21616	1.21616	2.46466	150	180	227	12	12	6	87.8904	34.9758	1	1.07614	NaCl	Experiment_13_03	18	60	1.91304	1.75664	2.05269	0.0735795	0.0526316	0.225806	0.106904	1.07614
27.943	0.0151864	27.8507	54.413	4.55593	0	50.5256	50.5256	1.16205	1.16205	2.42741	165	163	212	18	23	5	89.6335	31.5226	1	1.00832	NaCl	Experiment_13_03	28	60	1.94728	1.81416	2.10918	0.0837287	0.146341	0.215686	0.119332	1.00832
27.943	0.0151864	27.8507	56.1898	9.08148	0	52.6206	52.6206	1.12992	1.12992	2.42741	180	160	204	26	31	5	90.8171	39.4214	1	1.00426	NaCl	Experiment_13_03	36	60	2.01087	1.88938	2.3346	0.161622	0.105263	0.164179	0.111663	1.00426
49.6335	4.50294	60.1276	49.6335	4.50294	0	60.1276	60.1276	0.811625	0.811625	2.5973	0	343	436	32	35	13	106.495	424.418	1	0.29263	Glucose	Experiment_13_03	48	61	1	1	1	0.0907238	0.0615385	0.186813	0.10842	0.29263
49.6335	4.50294	60.1276	64.5253	22.2111	0	91.8146	91.8146	0.692459	0.692459	2.45029	15	366	468	33	39	10	83.0473	206.919	1	1.14717	Glucose	Experiment_13_03	49	61	1.30003	1.527	1.60218	0.344224	0.0958904	0.182796	0.110634	1.14717
49.6335	4.50294	60.1276	59.9043	22.1268	0	91.0354	91.0354	0.639451	0.639451	2.39459	30	376	481	28	34	10	100.497	209.707	1	0.940683	Glucose	Experiment_13_03	44	61	1.20693	1.51404	1.51526	0.369369	0.111111	0.204819	0.110763	0.940683
49.6335	4.50294	60.1276	55.8567	22.9532	0	90.7757	90.7757	0.605873	0.605873	2.3231	45	411	519	29	32	12	84.0985	207.428	1	1.01472	Glucose	Experiment_13_03	44	61	1.12538	1.50972	1.45576	0.41093	0.0677966	0.192771	0.105518	1.01472
49.6335	4.50294	60.1276	60.1235	16.2578	0	89.4771	89.4771	0.669534	0.669534	2.3231	60	361	461	27	29	10	99.4115	243.427	1	1.0486	Glucose	Experiment_13_03	39	61	1.21135	1.48812	1.4109	0.270407	0.0566038	0.178082	0.110142	1.0486
49.6335	4.50294	60.1276	61.2704	39.582	0	92.5938	92.5938	0.650058	0.650058	2.45029	75	361	470	27	30	12	138.038	251.306	2	0.812861	Glucose	Experiment_13_03	42	61	1.23445	1.53996	1.86293	0.646023	0.0727273	0.202532	0.117647	0.406431
49.6335	4.50294	60.1276	57.3071	51.4212	0	99.9961	99.9961	0.585974	0.585974	2.3231	90	344	439	33	37	11	104.704	390.529	2	1.03999	Glucose	Experiment_13_03	48	61	1.1546	1.66307	2.00841	0.897293	0.0724638	0.175824	0.109966	0.519997
49.6335	4.50294	60.1276	57.8636	41.3697	0	93.373	93.373	0.61834	0.61834	1.81811	105	363	467	30	35	12	105.778	221.988	2	1.38583	Glucose	Experiment_13_03	47	61	1.16582	1.55292	1.83302	0.714952	0.0923077	0.202247	0.113025	0.692913
49.6335	4.50294	60.1276	49.6335	42.7864	0	84.4123	84.4123	0.582724	0.582724	1.81811	120	408	526	24	28	10	98.5507	242.797	2	0.986063	Glucose	Experiment_13_03	38	61	1	1.40389	1.70717	0.862046	0.0980392	0.211268	0.113658	0.493031
49.6335	4.50294	60.1276	41.336	41.8757	0	76.2308	76.2308	0.528038	0.528038	1.66309	135	402	527	16	16	10	84.5011	214.158	1	0.830975	Glucose	Experiment_13_03	26	61	0.832824	1.26782	1.53707	1.01306	0.037037	0.234043	0.120114	0.830975
49.6335	4.50294	60.1276	53.4788	38.1148	0	90.9056	90.9056	0.602488	0.602488	1.74232	150	403	528	25	31	10	84.1296	165.188	2	1.3128	Glucose	Experiment_13_03	41	61	1.07747	1.51188	1.6919	0.712709	0.122807	0.220779	0.119886	0.656398
49.6335	4.50294	60.1276	40.0543	38.1991	0	74.0231	74.0231	0.56608	0.56608	1.66309	165	398	522	17	19	10	98.4445	209.898	2	1.20076	Glucose	Experiment_13_03	29	61	0.807	1.2311	1.44548	0.953684	0.0909091	0.245283	0.120308	0.600379
49.6335	4.50294	60.1276	26.3093	31.2002	0	59.2185	59.2185	0.445548	0.445548	1.29865	180	358	446	9	8	8	86.8454	238.773	2	0.778526	Glucose	Experiment_13_03	16	61	0.530071	0.984881	1.06231	1.1859	0	0.296296	0.100338	0.389263
45.4992	25.9097	51.4512	45.4992	25.9097	0	51.4512	51.4512	0.783741	0.783741	3.10844	0	395	515	32	36	13	124.947	428.299	1	0.641505	Glucose	Experiment_13_03	49	62	1	1	1	0.569455	0.0746269	0.193548	0.118049	0.641505
45.4992	25.9097	51.4512	75.7273	47.1703	1450	100.33	89.1392	0.766136	0.610003	4.37335	15	414	540	36	43	11	143.536	603.519	1	0.360564	Glucose	Experiment_13_03	54	62	1.66436	1.95	1.72104	0.622897	0.0987654	0.184466	0.11814	0.360564
45.4992	25.9097	51.4512	78.8212	44.9201	0	98.0146	98.0146	0.811805	0.811805	3.01111	30	447	582	29	30	13	115.221	623.818	1	0.837054	Glucose	Experiment_13_03	43	62	1.73236	1.905	1.73285	0.569899	0.0363636	0.185185	0.117343	0.837054
45.4992	25.9097	51.4512	82.6928	62.2595	0	113.321	113.321	0.784041	0.784041	2.87621	45	475	625	37	44	15	111.151	495.006	1	0.628162	Glucose	Experiment_13_03	59	62	1.81745	2.2025	2.02989	0.752901	0.0963855	0.20354	0.121285	0.628162
45.4992	25.9097	51.4512	62.0444	71.9715	0	112.935	112.935	0.575344	0.575344	1.8551	60	488	638	44	48	17	123.11	450.123	1	0.57275	Glucose	Experiment_13_03	65	62	1.36364	2.195	1.87674	1.16	0.0549451	0.176	0.118804	0.57275
45.4992	25.9097	51.4512	59.8935	65.6678	0	109.848	109.848	0.569812	0.569812	2.07406	75	502	677	41	48	18	124.783	549.252	1	0.714243	Glucose	Experiment_13_03	66	62	1.31636	2.135	1.75834	1.09641	0.0879121	0.204724	0.130467	0.714243
45.4992	25.9097	51.4512	46.2107	61.9451	0	104.832	104.832	0.46098	0.46098	1.64724	90	516	683	32	39	13	115.37	572.705	1	0.624711	Glucose	Experiment_13_03	52	62	1.01564	2.0375	1.5146	1.34049	0.109589	0.212121	0.123439	0.624711
45.4992	25.9097	51.4512	47.5674	73.5102	0	111.392	111.392	0.491684	0.491684	2.07406	105	552	734	39	43	17	113.066	471.257	2	0.915572	Glucose	Experiment_13_03	60	62	1.04545	2.165	1.69555	1.54539	0.0617284	0.191304	0.125085	0.457786
45.4992	25.9097	51.4512	50.3801	56.0385	0	100.844	100.844	0.513738	0.513738	1.8551	120	564	763	38	44	17	112.975	606.439	2	1.20796	Glucose	Experiment_13_03	61	62	1.10727	1.96	1.49027	1.11232	0.0843373	0.205128	0.131492	0.603982
45.4992	25.9097	51.4512	58.6857	65.4196	0	102.645	102.645	0.604562	0.604562	2.42695	135	608	819	39	45	19	108.137	418.26	2	1.09504	Glucose	Experiment_13_03	64	62	1.28982	1.995	1.73795	1.11474	0.0823529	0.211382	0.129822	0.54752
45.4992	25.9097	51.4512	71.6902	79.0197	0	115.122	115.122	0.669332	0.669332	2.37178	150	621	837	48	56	23	104.23	446.721	2	1.04472	Glucose	Experiment_13_03	79	62	1.57564	2.2375	2.11052	1.10224	0.0841121	0.20915	0.130018	0.52236
45.4992	25.9097	51.4512	70.1846	77.8947	0	116.022	116.022	0.635065	0.635065	2.213	165	618	840	45	53	19	101.981	307.184	1	0.641023	Glucose	Experiment_13_03	72	62	1.54255	2.255	2.07368	1.10985	0.0891089	0.201439	0.133134	0.641023
45.4992	25.9097	51.4512	67.0576	93.4306	0	123.354	123.354	0.569343	0.569343	1.81908	180	612	844	48	62	20	105.557	353.869	2	0.9718	Glucose	Experiment_13_03	82	62	1.47382	2.3975	2.24745	1.39329	0.12605	0.220126	0.138443	0.4859
28.0322	7.88668	39.0326	28.0322	7.88668	0	39.0326	39.0326	0.829023	0.829023	2.59353	0	618	827	25	27	17	73.3422	116.504	2	1.65561	Glucose	Experiment_13_03	44	63	1	1	1	0.281344	0.0612245	0.240964	0.12735	0.827804
28.0322	7.88668	39.0326	39.2652	10.5268	0	64.4491	64.4491	0.654209	0.654209	2.39111	15	594	796	25	27	17	79.0812	153.923	2	1.49403	Glucose	Experiment_13_03	44	63	1.40072	1.65116	1.38624	0.268094	0.0612245	0.240964	0.127914	0.747015
28.0322	7.88668	39.0326	36.1207	8.94609	0	65.3569	65.3569	0.568958	0.568958	2.31972	30	624	838	22	22	16	70.1102	136.238	3	1.7111	Glucose	Experiment_13_03	38	63	1.28854	1.67442	1.25468	0.247672	0.025641	0.239437	0.128665	0.570366
28.0322	7.88668	39.0326	33.5815	20.196	0	64.8382	64.8382	0.561778	0.561778	2.02561	45	627	856	25	26	18	74.9476	193.087	4	3.0694	Glucose	Experiment_13_03	44	63	1.19796	1.66113	1.49719	0.601402	0.0425532	0.240964	0.134739	0.76735
28.0322	7.88668	39.0326	32.4884	17.7408	0	65.6162	65.6162	0.530505	0.530505	2.09097	60	636	862	25	26	18	73.2683	138.417	3	2.35043	Glucose	Experiment_13_03	44	63	1.15897	1.68106	1.39841	0.546066	0.0425532	0.240964	0.132054	0.783475
28.0322	7.88668	39.0326	36.5747	14.5458	0	68.8581	68.8581	0.576851	0.576851	2.21591	75	645	873	26	28	17	75.7907	235.928	3	1.81878	Glucose	Experiment_13_03	45	63	1.30474	1.76412	1.42322	0.397701	0.0588235	0.235294	0.131534	0.606258
28.0322	7.88668	39.0326	37.0792	15.4539	0	67.691	67.691	0.601753	0.601753	2.20068	90	637	877	26	27	16	66.0055	182.659	4	2.66873	Glucose	Experiment_13_03	43	63	1.32274	1.73422	1.46255	0.41678	0.0408163	0.222222	0.137793	0.667182
28.0322	7.88668	39.0326	32.3034	19.2038	0	67.8207	67.8207	0.51085	0.51085	2.07482	105	648	884	25	30	14	73.5077	208.762	2	1.79262	Glucose	Experiment_13_03	44	63	1.15237	1.73754	1.43399	0.594482	0.109091	0.240964	0.13443	0.89631
28.0322	7.88668	39.0326	27.1578	8.40798	0	61.5963	61.5963	0.459102	0.459102	1.55612	120	662	904	22	20	16	67.7663	158.015	3	2.18881	Glucose	Experiment_13_03	36	63	0.968806	1.57807	0.990169	0.309598	-0.0285714	0.223881	0.134775	0.729602
28.0322	7.88668	39.0326	25.9806	15.5548	0	63.5414	63.5414	0.435932	0.435932	1.55612	135	673	927	24	26	16	72.5055	164.253	4	2.97193	Glucose	Experiment_13_03	42	63	0.926815	1.62791	1.15637	0.598706	0.0638298	0.240506	0.137912	0.742982
28.0322	7.88668	39.0326	23.3574	13.5368	0	60.1698	60.1698	0.422893	0.422893	1.55612	150	674	914	21	24	16	68.1197	117.303	4	2.89024	Glucose	Experiment_13_03	40	63	0.833233	1.54153	1.02715	0.579554	0.0930233	0.266667	0.1322	0.722559
28.0322	7.88668	39.0326	22.8361	13.9404	0	65.8756	65.8756	0.386232	0.386232	1.57758	165	662	902	23	27	14	75.3508	239.938	4	3.45535	Glucose	Experiment_13_03	41	63	0.814637	1.68771	1.02388	0.610457	0.102041	0.246753	0.133963	0.863838
28.0322	7.88668	39.0326	23.1051	4.33852	0	48.4989	48.4989	0.496178	0.496178	1.57758	180	674	914	18	17	13	74.5212	100.775	6	4.73902	Glucose	Experiment_13_03	30	63	0.824235	1.24252	0.764045	0.187773	0	0.236364	0.1322	0.789837
31.648	23.296	47.1621	31.648	23.296	0	47.1621	47.1621	0.59326	0.59326	2.06173	0	396	524	19	20	11	77.9192	120.128	1	0.826918	Glucose	Experiment_13_03	31	64	1	1	1	0.736097	0.0571429	0.22807	0.123682	0.826918
31.648	23.296	47.1621	51.5733	26.2018	0	79.8921	79.8921	0.67574	0.67574	2.07778	15	362	479	21	24	14	77.7739	68.0582	3	2.23168	Glucose	Experiment_13_03	38	64	1.62959	1.69399	1.41553	0.508049	0.0930233	0.253521	0.12382	0.743893
31.648	23.296	47.1621	55.1433	40.6144	0	96.5148	96.5148	0.648251	0.648251	2.57716	30	377	501	37	40	16	76.0844	86.9251	3	1.67733	Glucose	Experiment_13_03	56	64	1.74239	2.04645	1.74282	0.736525	0.0533333	0.186916	0.125376	0.559108
31.648	23.296	47.1621	51.4239	40.0001	0	88.0101	88.0101	0.611108	0.611108	2.01283	45	378	501	25	29	14	76.5411	106.467	1	1.54127	Glucose	Experiment_13_03	43	64	1.62487	1.86612	1.66395	0.77785	0.0943396	0.234568	0.124373	1.54127
31.648	23.296	47.1621	54.8776	36.7622	0	88.7833	88.7833	0.628741	0.628741	2.07778	60	423	560	21	22	13	74.4764	96.4524	2	2.26819	Glucose	Experiment_13_03	35	64	1.734	1.88251	1.66788	0.669894	0.0512821	0.230769	0.123767	1.13409
31.648	23.296	47.1621	61.0213	30.7348	0	79.5055	79.5055	0.781306	0.781306	2.53821	75	436	563	19	20	13	77.7487	42.7387	1	1.46151	Glucose	Experiment_13_03	33	64	1.92812	1.68579	1.66999	0.503673	0.0571429	0.245902	0.114184	1.46151
31.648	23.296	47.1621	60.1412	20.2076	0	63.2694	63.2694	0.950252	0.950252	2.73956	90	377	495	15	16	11	79.4093	49.5643	1	1.59723	Glucose	Experiment_13_03	27	64	1.90031	1.34153	1.46238	0.336002	0.0740741	0.265306	0.120812	1.59723
31.648	23.296	47.1621	56.3056	23.4621	0	69.8411	69.8411	0.795299	0.795299	2.31945	105	346	452	17	22	7	92.4865	216.215	1	1.16306	Glucose	Experiment_13_03	29	64	1.77912	1.48087	1.4518	0.416691	0.153846	0.245283	0.119021	1.16306
31.648	23.296	47.1621	55.8905	3.13824	0	61.8519	61.8519	0.824263	0.824263	2.21696	120	365	487	17	19	13	73.8556	94.9336	2	1.6573	Glucose	Experiment_13_03	32	64	1.766	1.31148	1.07434	0.0561497	0.0909091	0.271186	0.126935	0.82865
31.648	23.296	47.1621	65.1724	21.4031	0	73.578	73.578	0.890323	0.890323	2.73956	135	410	538	18	20	11	76.1988	122.983	2	1.34085	Glucose	Experiment_13_03	31	64	2.05929	1.56011	1.5757	0.328408	0.0857143	0.245614	0.120448	0.670424
31.648	23.296	47.1621	61.1375	11.3906	0	67.6505	67.6505	0.859095	0.859095	2.37603	150	383	515	17	21	9	72.7922	37.4763	3	2.88195	Glucose	Experiment_13_03	30	64	1.93179	1.43443	1.32004	0.186312	0.135135	0.254545	0.129756	0.960649
31.648	23.296	47.1621	58.8959	12.2541	0	64.9445	64.9445	0.829451	0.829451	2.37603	165	414	559	18	19	16	80.9568	63.238	4	2.89637	Glucose	Experiment_13_03	35	64	1.86097	1.37705	1.29495	0.208063	0.0606061	0.276923	0.131177	0.724093
31.648	23.296	47.1621	52.5696	1.59402	0	58.6305	58.6305	0.846871	0.846871	2.07778	180	410	554	17	16	13	74.1666	57.8855	2	1.95076	Glucose	Experiment_13_03	29	64	1.66107	1.24317	0.985796	0.0303222	0	0.245283	0.13146	0.975381
28.7723	0	25.0604	28.7723	0	0	25.0604	25.0604	1.04208	1.04208	2.5442	0	233	302	17	15	9	83.4651	99.803	1	0.632023	NaCl	Experiment_13_03	24	65	1	1	1	0	-0.04	0.186047	0.116861	0.632023
28.7723	0	25.0604	54.6964	3.47921	0	48.3398	48.3398	1.03892	1.03892	2.34564	15	228	298	19	20	7	79.9113	84.5031	1	0.71607	NaCl	Experiment_13_03	27	65	1.90101	1.92893	2.02193	0.0636095	0.0571429	0.183673	0.120135	0.71607
28.7723	0	25.0604	57.5445	3.25266	0	49.8663	49.8663	1.09116	1.09116	2.5442	30	213	273	22	23	5	88.0577	69.5285	1	0.909165	NaCl	Experiment_13_03	28	65	2	1.98985	2.11305	0.0565242	0.0487805	0.137255	0.112754	0.909165
28.7723	0	25.0604	61.4445	4.72525	0	49.4847	49.4847	1.18802	1.18802	2.51863	45	229	289	22	25	5	82.6598	102.419	1	0.589888	NaCl	Experiment_13_03	30	65	2.13555	1.97462	2.29978	0.0769028	0.0888889	0.163636	0.106457	0.589888
28.7723	0	25.0604	57.8682	8.35011	0	52.0289	52.0289	1.04679	1.04679	2.17376	60	235	307	20	24	6	77.6678	64.6825	1	0.726333	NaCl	Experiment_13_03	30	65	2.01125	2.07614	2.30146	0.144295	0.116279	0.2	0.119869	0.726333
28.7723	0	25.0604	58.6126	9.28868	0	59.5343	59.5343	0.943999	0.943999	2.0512	75	233	295	24	27	5	85.1839	100.483	1	0.614785	NaCl	Experiment_13_03	32	65	2.03712	2.37563	2.35996	0.158476	0.0816327	0.152542	0.107692	0.614785
28.7723	0	25.0604	57.2856	11.3762	0	58.771	58.771	0.914299	0.914299	1.83465	90	235	307	21	26	6	74.1836	105.244	1	0.589888	NaCl	Experiment_13_03	32	65	1.991	2.34518	2.38639	0.198588	0.12766	0.20339	0.119869	0.589888
28.7723	0	25.0604	57.4798	15.6807	0	62.7145	62.7145	0.88899	0.88899	1.98708	105	227	290	25	30	9	84.5546	79.2745	1	0.960991	NaCl	Experiment_13_03	39	65	1.99775	2.50254	2.54274	0.272804	0.109091	0.205479	0.111304	0.960991
28.7723	0	25.0604	61.137	12.4604	0	61.3152	61.3152	0.970549	0.970549	2.2756	120	216	279	26	30	8	82.1037	76.0027	1	0.598067	NaCl	Experiment_13_03	38	65	2.12486	2.4467	2.55793	0.203812	0.0909091	0.183099	0.115732	0.598067
28.7723	0	25.0604	63.5644	19.3541	0	66.1492	66.1492	0.947629	0.947629	2.28978	135	228	298	24	29	8	89.3088	48.3515	1	1.06997	NaCl	Experiment_13_03	37	65	2.20922	2.63959	2.88189	0.304481	0.113208	0.202899	0.120135	1.06997
28.7723	0	25.0604	66.4772	19.2732	0	69.5839	69.5839	0.93064	0.93064	2.70452	150	224	293	30	37	9	89.5405	80.6624	1	0.867345	NaCl	Experiment_13_03	46	65	2.31046	2.77665	2.98031	0.289922	0.115942	0.195402	0.120482	0.867345
28.7723	0	25.0604	61.849	22.1537	0	72.8913	72.8913	0.814739	0.814739	2.50575	165	184	239	33	42	6	97.5148	65.3835	1	0.641961	NaCl	Experiment_13_03	48	65	2.14961	2.90863	2.91957	0.358189	0.126582	0.175824	0.118393	0.641961
28.7723	0	25.0604	65.9432	17.9301	0	72.2553	72.2553	0.919731	0.919731	2.34564	180	189	246	30	33	12	105.355	289.447	1	0.872359	NaCl	Experiment_13_03	45	65	2.2919	2.88325	2.91507	0.271902	0.0655738	0.188235	0.119097	0.872359
48.0069	16.069	69.8736	48.0069	16.069	3420	69.8736	54.3714	0.777671	0.52887	3.32043	0	1377	1899	47	57	17	67.6635	1470.15	3	1.16405	Control	Replicate1-2_2SlimeMold_Fusion	74	66	1	1	1	0.334723	0.100917	0.195804	0.137886	0.388016
48.0069	16.069	69.8736	55.8126	38.1939	2066	97.6265	87.5689	0.631344	0.541969	2.57111	15	1437	2001	51	66	16	68.7571	697.975	2	1.87144	Control	Replicate1-2_2SlimeMold_Fusion	82	66	1.1626	1.39719	1.46711	0.684324	0.125984	0.201258	0.141356	0.935719
48.0069	16.069	69.8736	52.3701	29.7991	0	96.8703	96.8703	0.582229	0.582229	2.24837	30	1486	2047	49	63	17	73.7737	620.189	3	1.9323	Control	Replicate1-2_2SlimeMold_Fusion	80	66	1.09089	1.38636	1.28237	0.569011	0.123967	0.206452	0.137442	0.644099
48.0069	16.069	69.8736	45.1076	32.2352	0	98.7608	98.7608	0.462242	0.462242	1.92499	45	1573	2189	47	59	17	75.4052	1427.16	4	2.28537	Control	Replicate1-2_2SlimeMold_Fusion	76	66	0.939607	1.41342	1.20705	0.71463	0.115044	0.204082	0.141093	0.571344
48.0069	16.069	69.8736	45.668	43.2662	0	98.5339	98.5339	0.47243	0.47243	1.92499	60	1443	2005	46	58	22	71.7092	408.572	5	2.51166	Control	Replicate1-2_2SlimeMold_Fusion	80	66	0.951281	1.41017	1.38795	0.947408	0.117117	0.225806	0.140574	0.502333
48.0069	16.069	69.8736	40.4756	52.6446	0	95.4335	95.4335	0.438316	0.438316	1.24717	75	1436	1996	37	45	21	73.7461	433.647	5	2.58589	Control	Replicate1-2_2SlimeMold_Fusion	66	66	0.843121	1.3658	1.45328	1.30065	0.105882	0.23622	0.140707	0.517177
48.0069	16.069	69.8736	42.2941	51.0548	0	98.9876	98.9876	0.433838	0.433838	1.28333	90	1495	2075	46	54	24	72.1337	723.152	5	2.52814	Control	Replicate1-2_2SlimeMold_Fusion	78	66	0.881001	1.41667	1.45685	1.20714	0.0873786	0.218543	0.140169	0.505628
48.0069	16.069	69.8736	36.9187	53.6396	0	93.0892	93.0892	0.408951	0.408951	1.36955	105	1325	1835	36	45	20	71.4764	1049.25	4	2.30343	Control	Replicate1-2_2SlimeMold_Fusion	65	66	0.769029	1.33225	1.4133	1.45291	0.117647	0.24	0.139427	0.575857
48.0069	16.069	69.8736	36.4212	39.046	0	89.535	89.535	0.407395	0.407395	1.28333	120	1554	2156	35	43	18	70.8317	1117.84	5	2.62112	Control	Replicate1-2_2SlimeMold_Fusion	61	66	0.758666	1.28139	1.17778	1.07207	0.111111	0.230769	0.140005	0.524225
48.0069	16.069	69.8736	35.2603	58.4374	0	93.2405	93.2405	0.395947	0.395947	1.36955	135	1586	2193	39	50	18	74.7511	291.59	5	2.54956	Control	Replicate1-2_2SlimeMold_Fusion	68	66	0.734485	1.33442	1.46229	1.65731	0.126316	0.229008	0.138781	0.509912
48.0069	16.069	69.8736	36.8443	49.7567	0	85.9809	85.9809	0.433827	0.433827	1.18123	150	1665	2289	32	41	15	73.1034	572.095	4	1.57476	Control	Replicate1-2_2SlimeMold_Fusion	56	66	0.767481	1.23052	1.35154	1.35046	0.12987	0.233645	0.136672	0.39369
48.0069	16.069	69.8736	37.4562	57.6368	0	93.921	93.921	0.412233	0.412233	1.35275	165	1737	2400	39	50	16	65.8686	798.241	6	2.92904	Control	Replicate1-2_2SlimeMold_Fusion	66	66	0.780226	1.34416	1.48407	1.53878	0.126316	0.220472	0.138478	0.488174
48.0069	16.069	69.8736	29.3703	58.0829	0	83.561	83.561	0.357326	0.357326	1.28333	180	1282	1775	31	39	16	66.8617	392.807	6	2.70612	Control	Replicate1-2_2SlimeMold_Fusion	55	66	0.611793	1.19589	1.36484	1.97761	0.123288	0.238095	0.139351	0.45102
55.2079	9.47647	54.7218	55.2079	9.47647	7755	54.7218	35.9231	1.0711	0.689958	3.55027	0	1777	2460	37	43	12	65.5312	849.465	1	0.609313	Control	Replicate1-2_2SlimeMold_Fusion	55	67	1	1	1	0.17165	0.0864198	0.180952	0.139166	0.609313
55.2079	9.47647	54.7218	72.5795	8.37011	13155	69.3346	43.2295	1.09219	0.748217	3.04433	15	1836	2555	33	31	12	65535	65535	0	0	Control	Replicate1-2_2SlimeMold_Fusion	43	67	1.31466	1.26704	1.25146	0.115323	-0.0175439	0.135802	0.141038
55.2079	9.47647	54.7218	64.5975	12.3959	4057	85.2412	72.3789	0.821691	0.739223	2.53339	30	1777	2453	47	55	12	69.2372	1191.91	1	0.44456	Control	Replicate1-2_2SlimeMold_Fusion	67	67	1.17008	1.55772	1.19029	0.191894	0.0857143	0.162791	0.138135	0.44456
55.2079	9.47647	54.7218	57.4612	12.0889	0	81.1314	81.1314	0.747191	0.747191	2.24745	45	1845	2550	48	58	13	68.5876	1291.03	2	1.01136	Control	Replicate1-2_2SlimeMold_Fusion	71	67	1.04081	1.48261	1.07522	0.210383	0.0990991	0.175182	0.138567	0.50568
55.2079	9.47647	54.7218	54.0842	13.4559	0	82.5774	82.5774	0.681919	0.681919	2.31849	60	1903	2635	56	64	12	88.0167	1992.12	1	0.669672	Control	Replicate1-2_2SlimeMold_Fusion	76	67	0.979645	1.50904	1.04415	0.248795	0.0731707	0.142857	0.139221	0.669672
55.2079	9.47647	54.7218	42.9685	10.3743	0	72.6072	72.6072	0.569948	0.569948	1.8266	75	1713	2367	40	45	17	67.2551	937.941	3	1.87323	Control	Replicate1-2_2SlimeMold_Fusion	62	67	0.778302	1.32684	0.824662	0.24144	0.0705882	0.193277	0.138507	0.624409
55.2079	9.47647	54.7218	46.7567	11.805	0	74.2055	74.2055	0.618201	0.618201	2.26286	90	1645	2243	46	49	19	78.4743	1495.52	1	0.572519	Control	Replicate1-2_2SlimeMold_Fusion	68	67	0.846921	1.35605	0.905346	0.252478	0.0430108	0.175573	0.133676	0.572519
55.2079	9.47647	54.7218	43.316	10.1658	0	73.3683	73.3683	0.60332	0.60332	2.13103	105	1681	2294	48	51	17	79.2426	715.415	1	0.787129	Control	Replicate1-2_2SlimeMold_Fusion	68	67	0.784598	1.34075	0.826811	0.234688	0.0412371	0.160305	0.133973	0.787129
55.2079	9.47647	54.7218	36.9269	9.66183	0	61.7999	61.7999	0.613676	0.613676	1.83924	120	1638	2248	35	40	13	70.328	1041.6	2	1.35205	Control	Replicate1-2_2SlimeMold_Fusion	53	67	0.66887	1.12935	0.720247	0.261647	0.08	0.188119	0.13605	0.676025
55.2079	9.47647	54.7218	39.771	10.2353	0	67.4319	67.4319	0.607465	0.607465	1.73553	135	1799	2475	32	40	11	80.7278	1149.3	2	1.32617	Control	Replicate1-2_2SlimeMold_Fusion	51	67	0.720386	1.23227	0.773081	0.257355	0.12	0.206186	0.136906	0.663084
55.2079	9.47647	54.7218	41.6941	9.95145	0	70.4762	70.4762	0.597318	0.597318	1.8266	150	1809	2491	40	48	12	78.1828	1359.91	1	0.741026	Control	Replicate1-2_2SlimeMold_Fusion	60	67	0.75522	1.2879	0.798424	0.238677	0.0989011	0.182609	0.137231	0.741026
55.2079	9.47647	54.7218	40.8079	10.1426	0	67.9646	67.9646	0.609687	0.609687	1.67438	165	1712	2372	37	44	11	66.8928	702.802	1	0.683631	Control	Replicate1-2_2SlimeMold_Fusion	55	67	0.739167	1.242	0.787678	0.248545	0.0963855	0.180952	0.139481	0.683631
55.2079	9.47647	54.7218	38.5952	9.4475	0	62.7132	62.7132	0.61299	0.61299	1.56716	180	1712	2358	31	37	12	74.8288	830.262	2	1.4161	Control	Replicate1-2_2SlimeMold_Fusion	49	67	0.699087	1.14604	0.742724	0.244785	0.101449	0.204301	0.137338	0.708051
78.7572	32.2485	129.192	78.7572	32.2485	5538	129.192	112.645	0.670752	0.555391	2.88044	0	938	1252	94	119	30	78.5662	131.222	1	0.972042	Glucose	Replicate1-2_2SlimeMold_Fusion	149	68	1	1	1	0.409467	0.111588	0.191126	0.12605	0.972042
78.7572	32.2485	129.192	89.4856	65.413	1839	176.634	164.109	0.580406	0.526652	2.65563	15	951	1263	101	127	31	81.5354	279.583	1	0.594417	Glucose	Replicate1-2_2SlimeMold_Fusion	158	68	1.13622	1.36722	1.39541	0.73099	0.108434	0.186495	0.124157	0.594417
78.7572	32.2485	129.192	85.9825	65.9316	0	178.379	178.379	0.54708	0.54708	2.14695	30	974	1297	96	116	31	88.6427	293.388	2	1.04992	Glucose	Replicate1-2_2SlimeMold_Fusion	147	68	1.09174	1.38073	1.36852	0.766803	0.092511	0.179931	0.125145	0.52496
78.7572	32.2485	129.192	80.6068	67.5564	0	169.043	169.043	0.514245	0.514245	1.73093	45	986	1305	92	108	30	75.4181	244.558	3	1.70568	Glucose	Replicate1-2_2SlimeMold_Fusion	138	68	1.02348	1.30846	1.33473	0.838099	0.0805687	0.173432	0.122841	0.56856
78.7572	32.2485	129.192	79.1029	68.0865	0	168.512	168.512	0.514051	0.514051	2.12537	60	1059	1416	97	120	30	82.9924	256.105	2	1.23427	Glucose	Replicate1-2_2SlimeMold_Fusion	150	68	1.00439	1.30435	1.32596	0.860733	0.102128	0.183051	0.126636	0.617137
78.7572	32.2485	129.192	87.1348	63.1487	0	170.106	170.106	0.567743	0.567743	1.97939	75	1067	1420	99	121	31	75.4395	209.218	3	1.69215	Glucose	Replicate1-2_2SlimeMold_Fusion	152	68	1.10637	1.31669	1.35384	0.724724	0.0970464	0.180602	0.124868	0.564051
78.7572	32.2485	129.192	86.6912	69.6825	0	183.086	183.086	0.522283	0.522283	2.24148	90	1141	1539	110	144	33	76.6937	275.494	3	1.66262	Glucose	Replicate1-2_2SlimeMold_Fusion	177	68	1.10074	1.41716	1.4087	0.803802	0.123675	0.194842	0.129841	0.554208
78.7572	32.2485	129.192	82.2489	67.9713	0	175.723	175.723	0.515699	0.515699	2.24148	105	1242	1669	100	124	32	75.028	817.342	3	1.42809	Glucose	Replicate1-2_2SlimeMold_Fusion	156	68	1.04433	1.36016	1.35326	0.82641	0.102881	0.185668	0.128413	0.476031
78.7572	32.2485	129.192	68.7376	60.4983	0	161.604	161.604	0.446655	0.446655	1.63507	120	1223	1629	83	103	29	75.6018	418.626	3	1.89008	Glucose	Replicate1-2_2SlimeMold_Fusion	132	68	0.872778	1.25088	1.16423	0.880134	0.104478	0.19305	0.125115	0.630025
78.7572	32.2485	129.192	66.237	50.2597	0	150.674	150.674	0.455985	0.455985	1.69731	135	1148	1529	80	97	28	74.4016	225.951	3	1.72806	Glucose	Replicate1-2_2SlimeMold_Fusion	125	68	0.841027	1.16627	1.04947	0.758786	0.0952381	0.187755	0.125123	0.576019
78.7572	32.2485	129.192	60.4061	47.3558	0	127.902	127.902	0.486744	0.486744	1.39964	150	1209	1621	53	64	27	77.6934	329.746	2	1.23517	Glucose	Replicate1-2_2SlimeMold_Fusion	91	68	0.766991	0.990012	0.970778	0.783957	0.097561	0.220339	0.127587	0.617587
78.7572	32.2485	129.192	64.3298	59.3575	0	150.674	150.674	0.458189	0.458189	1.58497	165	1223	1664	70	88	26	76.9231	189.272	4	2.12103	Glucose	Replicate1-2_2SlimeMold_Fusion	114	68	0.816812	1.16627	1.11424	0.922705	0.111111	0.201794	0.133012	0.530258
78.7572	32.2485	129.192	68.9738	47.4364	0	155	155	0.489317	0.489317	1.6421	180	1285	1729	76	95	30	78.9656	775.62	1	0.369535	Glucose	Replicate1-2_2SlimeMold_Fusion	125	68	0.875777	1.19976	1.04869	0.687745	0.108108	0.204082	0.128873	0.369535
47.4171	10.7928	69.9156	47.4171	10.7928	1830	69.9156	57.7201	0.78685	0.679599	2.57544	0	1119	1490	61	73	19	78.7328	304.21	1	0.660979	Glucose	Replicate1-2_2SlimeMold_Fusion	92	69	1	1	1	0.227614	0.0921986	0.178771	0.125042	0.660979
47.4171	10.7928	69.9156	56.2016	21.6429	0	102.639	102.639	0.607838	0.607838	1.96945	15	1099	1479	65	79	17	75.2745	249.841	1	0.874262	Glucose	Replicate1-2_2SlimeMold_Fusion	96	69	1.18526	1.46804	1.33731	0.385094	0.0980392	0.171123	0.129021	0.874262
47.4171	10.7928	69.9156	56.1156	20.1282	0	103.093	103.093	0.631197	0.631197	2.03254	30	1146	1546	61	75	17	77.6716	362.113	1	0.763791	Glucose	Replicate1-2_2SlimeMold_Fusion	92	69	1.18345	1.47454	1.30981	0.358691	0.103448	0.178771	0.1299	0.763791
47.4171	10.7928	69.9156	53.2409	21.8782	0	99.3059	99.3059	0.602951	0.602951	1.89824	45	1199	1601	56	74	19	74.577	283.78	2	1.47038	Glucose	Replicate1-2_2SlimeMold_Fusion	93	69	1.12282	1.42037	1.29049	0.410928	0.132867	0.209945	0.126056	0.73519
47.4171	10.7928	69.9156	56.0754	22.5782	0	105.669	105.669	0.622377	0.622377	1.89824	60	1281	1713	62	79	19	76.456	1196.63	4	2.03844	Glucose	Replicate1-2_2SlimeMold_Fusion	98	69	1.1826	1.51138	1.35121	0.40264	0.117647	0.193717	0.126571	0.509611
47.4171	10.7928	69.9156	53.5795	28.1496	0	108.85	108.85	0.586148	0.586148	2.39537	75	1280	1712	60	76	18	71.0011	250.315	3	1.46742	Glucose	Replicate1-2_2SlimeMold_Fusion	94	69	1.12996	1.55688	1.40404	0.52538	0.115646	0.191257	0.126645	0.489139
47.4171	10.7928	69.9156	55.0483	26.4627	0	108.85	108.85	0.583961	0.583961	1.89824	90	1357	1820	67	84	20	74.4237	233.416	4	2.57769	Glucose	Replicate1-2_2SlimeMold_Fusion	104	69	1.16094	1.55688	1.4003	0.480717	0.110429	0.187192	0.127648	0.644422
47.4171	10.7928	69.9156	45.8048	30.5422	0	103.775	103.775	0.49692	0.49692	1.76674	105	1360	1824	62	72	20	74.6089	269.903	4	2.46659	Glucose	Replicate1-2_2SlimeMold_Fusion	92	69	0.965997	1.48429	1.31158	0.666792	0.0791367	0.173184	0.127642	0.616647
47.4171	10.7928	69.9156	38.9366	25.5561	0	93.852	93.852	0.455295	0.455295	1.63167	120	1281	1750	50	57	17	74.4322	212.516	4	2.45256	Glucose	Replicate1-2_2SlimeMold_Fusion	74	69	0.821152	1.34236	1.10793	0.656351	0.0733945	0.174825	0.134478	0.613139
47.4171	10.7928	69.9156	33.721	22.2224	0	89.8373	89.8373	0.40479	0.40479	1.52252	135	1272	1711	44	53	21	75.3065	250.576	5	3.59238	Glucose	Replicate1-2_2SlimeMold_Fusion	74	69	0.711157	1.28494	0.961065	0.65901	0.0990099	0.216783	0.128768	0.718477
47.4171	10.7928	69.9156	35.1497	22.2511	0	87.0347	87.0347	0.445901	0.445901	1.76674	150	1418	1931	50	57	20	74.5317	241.799	6	2.61471	Glucose	Replicate1-2_2SlimeMold_Fusion	77	69	0.741288	1.24485	0.986102	0.63304	0.0733945	0.187919	0.133264	0.435784
47.4171	10.7928	69.9156	31.575	14.1436	0	76.5814	76.5814	0.449128	0.449128	1.76674	165	1475	1973	41	45	18	88.5813	368.017	3	1.2556	Glucose	Replicate1-2_2SlimeMold_Fusion	63	69	0.6659	1.09534	0.785412	0.447937	0.0588235	0.190083	0.126618	0.418534
47.4171	10.7928	69.9156	34.9489	17.9306	0	74.7635	74.7635	0.475002	0.475002	1.69378	180	1547	2090	40	46	20	79.6607	211.794	5	2.66839	Glucose	Replicate1-2_2SlimeMold_Fusion	66	69	0.737052	1.06934	0.908428	0.513052	0.0804598	0.212598	0.130299	0.533678
82.9465	15.6412	112.341	82.9465	15.6412	3740	112.341	90.5097	0.881562	0.736949	2.74573	0	1449	1986	58	60	24	108.863	546.158	1	0.929659	NaCl	Replicate1-2_2SlimeMold_Fusion	84	70	1	1	1	0.188569	0.026087	0.165644	0.135619	0.929659
82.9465	15.6412	112.341	98.7543	26.9555	0	147.059	147.059	0.745371	0.745371	2.39712	15	1554	2132	79	99	28	110.063	543.254	2	1.3073	NaCl	Replicate1-2_2SlimeMold_Fusion	127	70	1.19058	1.30904	1.27511	0.272955	0.108808	0.196787	0.135947	0.653651
82.9465	15.6412	112.341	99.7484	27.9668	1677	143.042	131.292	0.757667	0.71712	2.50037	30	1526	2114	74	94	29	107.482	2122.07	1	0.169883	NaCl	Replicate1-2_2SlimeMold_Fusion	123	70	1.20256	1.27328	1.29545	0.280373	0.114754	0.207469	0.139474	0.169883
82.9465	15.6412	112.341	94.0654	29.2539	1649	146.377	133.263	0.720838	0.679699	2.42572	45	1641	2250	77	97	27	109.458	763.186	1	0.793086	NaCl	Replicate1-2_2SlimeMold_Fusion	124	70	1.13405	1.30297	1.25086	0.310996	0.111111	0.197531	0.135706	0.793086
82.9465	15.6412	112.341	94.1056	32.9775	1586	148.196	135.158	0.699173	0.656921	2.42572	60	1650	2270	81	101	26	100.593	451.511	2	1.18898	NaCl	Replicate1-2_2SlimeMold_Fusion	127	70	1.13453	1.31916	1.28904	0.35043	0.106599	0.188755	0.136935	0.594489
82.9465	15.6412	112.341	82.142	23.2262	0	126.592	126.592	0.698665	0.698665	2.43045	75	1549	2134	61	74	24	107.117	529.499	2	0.713335	NaCl	Replicate1-2_2SlimeMold_Fusion	98	70	0.990301	1.12686	1.06878	0.282756	0.0979021	0.198953	0.137462	0.356668
82.9465	15.6412	112.341	90.2327	30.1561	0	135.613	135.613	0.724779	0.724779	2.31419	90	1659	2288	68	86	24	111.031	711.806	2	0.74801	NaCl	Replicate1-2_2SlimeMold_Fusion	110	70	1.08784	1.20715	1.22113	0.334204	0.113772	0.2	0.137825	0.374005
82.9465	15.6412	112.341	88.5088	29.231	0	130.761	130.761	0.738343	0.738343	2.29424	105	1666	2298	63	80	24	107.466	687.576	1	0.671954	NaCl	Replicate1-2_2SlimeMold_Fusion	104	70	1.06706	1.16397	1.19426	0.33026	0.116129	0.206897	0.137878	0.671954
82.9465	15.6412	112.341	90.6234	28.6046	1867	131.823	120.604	0.753278	0.691737	2.5951	120	1616	2248	69	86	23	111.342	433.359	2	0.677417	NaCl	Replicate1-2_2SlimeMold_Fusion	109	70	1.09255	1.17341	1.20936	0.315643	0.107784	0.192488	0.140949	0.338709
82.9465	15.6412	112.341	85.9058	31.9202	0	130.003	130.003	0.694135	0.694135	2.25381	135	1581	2178	64	79	24	111.404	828.381	1	0.169883	NaCl	Replicate1-2_2SlimeMold_Fusion	103	70	1.03568	1.15722	1.19514	0.371572	0.104575	0.199005	0.13744	0.169883
82.9465	15.6412	112.341	86.6183	25.5764	0	128.715	128.715	0.699674	0.699674	2.06208	150	1584	2178	70	86	23	111.502	420.363	2	0.771405	NaCl	Replicate1-2_2SlimeMold_Fusion	109	70	1.04427	1.14575	1.13802	0.295277	0.101796	0.187793	0.13675	0.385703
82.9465	15.6412	112.341	84.3026	26.0073	0	131.823	131.823	0.668757	0.668757	1.9709	165	1643	2248	70	87	24	112.468	976.394	2	0.956009	NaCl	Replicate1-2_2SlimeMold_Fusion	111	70	1.01635	1.17341	1.1189	0.3085	0.106509	0.193548	0.134937	0.478005
82.9465	15.6412	112.341	79.9182	26.128	0	122.044	122.044	0.669893	0.669893	2.1062	180	1611	2232	64	78	27	110.054	806.256	2	0.956164	NaCl	Replicate1-2_2SlimeMold_Fusion	105	70	0.963492	1.08637	1.07565	0.326934	0.0993377	0.204878	0.139493	0.478082
42.6461	14.3721	69.1784	42.6461	14.3721	0	69.1784	69.1784	0.711744	0.711744	2.19759	0	1842	2547	50	59	16	96.1856	592.952	1	0.789618	NaCl	Replicate1-2_2SlimeMold_Fusion	75	71	1	1	1	0.337008	0.0884956	0.17931	0.138731	0.789618
42.6461	14.3721	69.1784	65.4407	24.4256	1795	107.653	96.5298	0.719425	0.645764	2.43801	15	1930	2677	61	72	24	106.325	1194.94	1	0.51223	NaCl	Replicate1-2_2SlimeMold_Fusion	96	71	1.5345	1.55617	1.5761	0.373248	0.0863309	0.192513	0.139839	0.51223
42.6461	14.3721	69.1784	67.5535	23.7987	1949	112.758	99.8821	0.704585	0.625169	2.59038	30	1926	2672	71	86	27	93.6402	1162.97	1	0.54885	NaCl	Replicate1-2_2SlimeMold_Fusion	113	71	1.58405	1.62996	1.60216	0.352294	0.0958084	0.19457	0.139914	0.54885
42.6461	14.3721	69.1784	63.7922	28.9183	0	124.11	124.11	0.582634	0.582634	2.32091	45	1992	2750	87	114	27	95.0824	794.778	1	0.696959	NaCl	Replicate1-2_2SlimeMold_Fusion	141	71	1.49585	1.79405	1.62598	0.453321	0.125561	0.198556	0.138126	0.696959
42.6461	14.3721	69.1784	60.6403	26.939	0	117.405	117.405	0.579935	0.579935	2.2498	60	1989	2763	87	111	25	91.9751	834.422	1	0.706395	NaCl	Replicate1-2_2SlimeMold_Fusion	136	71	1.42194	1.69714	1.53599	0.444242	0.115207	0.187266	0.140373	0.706395
42.6461	14.3721	69.1784	59.8567	27.1654	0	118.624	118.624	0.561662	0.561662	2.2498	75	1972	2721	80	96	27	100.678	564.186	1	0.802288	NaCl	Replicate1-2_2SlimeMold_Fusion	123	71	1.40357	1.71476	1.52621	0.45384	0.0909091	0.182573	0.137944	0.802288
42.6461	14.3721	69.1784	60.559	27.2466	0	124.872	124.872	0.553082	0.553082	1.98088	90	1925	2666	84	103	28	93.0519	529.321	2	1.16563	NaCl	Replicate1-2_2SlimeMold_Fusion	131	71	1.42004	1.80507	1.53996	0.449919	0.0995025	0.18677	0.13929	0.582816
42.6461	14.3721	69.1784	56.3739	26.8867	0	115.653	115.653	0.542051	0.542051	1.98673	105	1696	2342	78	94	28	91.1138	396.524	3	1.51607	NaCl	Replicate1-2_2SlimeMold_Fusion	122	71	1.3219	1.67181	1.46025	0.476936	0.0928962	0.188285	0.138277	0.505356
42.6461	14.3721	69.1784	51.649	30.3172	0	120.91	120.91	0.470984	0.470984	1.84116	120	1799	2461	80	100	24	98.8718	2713.54	2	0.444745	NaCl	Replicate1-2_2SlimeMold_Fusion	124	71	1.21111	1.7478	1.43754	0.586986	0.107692	0.185185	0.134838	0.222372
42.6461	14.3721	69.1784	43.9986	37.4859	0	115.12	115.12	0.409578	0.409578	1.37138	135	1754	2401	70	87	23	106.4	1264.24	3	1.38468	NaCl	Replicate1-2_2SlimeMold_Fusion	110	71	1.03171	1.6641	1.42909	0.851979	0.106509	0.190698	0.135084	0.461559
42.6461	14.3721	69.1784	46.4075	36.0928	0	109.025	109.025	0.456335	0.456335	1.77699	150	1691	2321	65	77	26	100.28	1466.68	2	0.489147	NaCl	Replicate1-2_2SlimeMold_Fusion	103	71	1.0882	1.57599	1.44691	0.777736	0.0872483	0.19403	0.136079	0.244574
42.6461	14.3721	69.1784	45.1827	36.7197	0	107.806	107.806	0.445434	0.445434	1.64819	165	1807	2478	66	80	23	116.015	4639.95	4	1.59932	NaCl	Replicate1-2_2SlimeMold_Fusion	103	71	1.05948	1.55837	1.43642	0.812693	0.0967742	0.189055	0.13573	0.399831
42.6461	14.3721	69.1784	43.3195	38.1302	0	107.577	107.577	0.427909	0.427909	1.36289	180	1728	2384	60	76	23	94.0543	3717.35	3	1.41125	NaCl	Replicate1-2_2SlimeMold_Fusion	99	71	1.01579	1.55507	1.42848	0.880209	0.115646	0.207254	0.137938	0.470417
90.1418	19.8827	130.198	90.1418	19.8827	4871	130.198	105.157	0.847353	0.693778	3.11923	0	1810	2528	90	116	30	69.8879	1972.63	2	1.60646	Control	Replicate3-4_2SlimeMold_Fusion	146	72	1	1	1	0.220571	0.118943	0.198606	0.142348	0.803231
90.1418	19.8827	130.198	95.5503	67.8324	2496	203.202	184.138	0.571074	0.506333	2.57218	15	2037	2848	128	164	31	64.8622	1360.72	5	2.01255	Control	Replicate3-4_2SlimeMold_Fusion	195	72	1.06	1.56072	1.48497	0.709913	0.114551	0.176623	0.142681	0.40251
90.1418	19.8827	130.198	93.9935	51.9274	0	206.682	206.682	0.528069	0.528069	1.82195	30	2130	2962	145	188	32	65.3642	985.509	4	1.7629	Control	Replicate3-4_2SlimeMold_Fusion	220	72	1.04273	1.58745	1.32626	0.552457	0.118598	0.174713	0.140733	0.440725
90.1418	19.8827	130.198	75.9823	66.3958	2798	195.108	181.793	0.453506	0.373408	3.63447	45	2076	2874	120	152	37	67.4615	861.287	5	1.69786	Control	Replicate3-4_2SlimeMold_Fusion	189	72	0.842921	1.49855	1.29406	0.873832	0.110368	0.187668	0.139126	0.339572
90.1418	19.8827	130.198	73.693	90.9716	1862	191.476	180.053	0.457133	0.395223	2.36346	60	1885	2648	114	144	40	67.3068	918.278	6	3.1578	Control	Replicate3-4_2SlimeMold_Fusion	184	72	0.817524	1.47066	1.49662	1.23447	0.109541	0.195592	0.144396	0.5263
90.1418	19.8827	130.198	75.3356	94.9665	1750	187.164	176.194	0.474016	0.418701	2.39234	75	2132	2984	115	148	35	67.2853	689.799	6	2.83949	Control	Replicate3-4_2SlimeMold_Fusion	183	72	0.835746	1.43754	1.54786	1.26058	0.116838	0.191136	0.143049	0.473249
90.1418	19.8827	130.198	76.9152	91.6126	0	184.668	184.668	0.470125	0.470125	1.52059	90	2210	3079	120	151	37	66.596	837.416	6	2.8454	Control	Replicate3-4_2SlimeMold_Fusion	188	72	0.85327	1.41836	1.53173	1.19109	0.107744	0.185984	0.141394	0.474234
90.1418	19.8827	130.198	74.0765	93.3811	0	174.001	174.001	0.458465	0.458465	1.49018	105	2162	3029	109	140	31	68.3825	748.294	7	2.92518	Control	Replicate3-4_2SlimeMold_Fusion	171	72	0.821778	1.33643	1.522	1.2606	0.116364	0.186944	0.1434	0.417883
90.1418	19.8827	130.198	69.475	78.2717	0	171.655	171.655	0.434142	0.434142	1.18173	120	2310	3239	107	140	34	68.3669	663.249	6	3.24573	Control	Replicate3-4_2SlimeMold_Fusion	174	72	0.77073	1.31842	1.34285	1.12662	0.123636	0.198251	0.143674	0.540955
90.1418	19.8827	130.198	69.1716	44.985	0	163.863	163.863	0.446092	0.446092	1.21044	135	2071	2894	92	117	33	66.8939	396.637	7	2.94424	Control	Replicate3-4_2SlimeMold_Fusion	150	72	0.767365	1.25857	1.03756	0.650339	0.113537	0.2	0.142487	0.420606
90.1418	19.8827	130.198	58.5893	51.521	0	160.383	160.383	0.38401	0.38401	1.05913	150	2068	2900	87	109	31	65.305	524.032	8	4.02884	Control	Replicate3-4_2SlimeMold_Fusion	140	72	0.649968	1.23184	1.00078	0.879359	0.107981	0.196364	0.143745	0.503605
90.1418	19.8827	130.198	54.148	52.2193	0	167.57	167.57	0.347412	0.347412	1.01498	165	2006	2830	89	112	34	64.701	474.513	9	4.37938	Control	Replicate3-4_2SlimeMold_Fusion	146	72	0.600698	1.28704	0.96676	0.96438	0.109589	0.202091	0.145889	0.486597
90.1418	19.8827	130.198	64.2153	53.0778	0	164.468	164.468	0.409451	0.409451	1.21986	180	2133	2986	96	124	30	64.6086	376.003	9	4.49917	Control	Replicate3-4_2SlimeMold_Fusion	154	72	0.712381	1.26322	1.06606	0.82656	0.119342	0.194719	0.14312	0.499908
64.6226	11.3734	73.2284	64.6226	11.3734	4305	73.2284	55.4531	0.999859	0.775118	3.25136	0	1680	2324	49	61	19	65.3966	422.814	1	1.31923	Control	Replicate3-4_2SlimeMold_Fusion	80	73	1	1	1	0.175998	0.111111	0.206452	0.138919	1.31923
64.6226	11.3734	73.2284	76.1173	30.9524	1738	138.557	124.2	0.704681	0.655965	2.58721	15	1697	2390	82	98	31	65.7414	1210.5	3	1.09111	Control	Replicate3-4_2SlimeMold_Fusion	129	73	1.17787	1.89212	1.40888	0.406641	0.0890052	0.189723	0.14534	0.363702
64.6226	11.3734	73.2284	73.4975	39.481	0	163.245	163.245	0.570729	0.570729	2.04396	30	1930	2693	105	134	31	62.8192	700.735	6	2.90263	Control	Replicate3-4_2SlimeMold_Fusion	165	73	1.13733	2.22925	1.48664	0.537175	0.114068	0.187692	0.141981	0.483771
64.6226	11.3734	73.2284	65.2632	45.8285	0	154.281	154.281	0.508717	0.508717	1.82311	45	1838	2596	106	135	30	63.8587	586.753	6	2.66917	Control	Replicate3-4_2SlimeMold_Fusion	165	73	1.00991	2.10685	1.46181	0.70221	0.113208	0.184615	0.146327	0.444862
64.6226	11.3734	73.2284	62.049	48.9906	0	159.295	159.295	0.463777	0.463777	1.6363	60	1887	2647	109	134	30	62.5094	901.079	8	4.35244	Control	Replicate3-4_2SlimeMold_Fusion	164	73	0.960175	2.17531	1.46112	0.789547	0.0988593	0.173375	0.143884	0.544055
64.6226	11.3734	73.2284	48.5809	49.5331	0	133.619	133.619	0.391372	0.391372	1.54935	75	1950	2720	74	86	33	64.9992	1056.53	6	2.54065	Control	Replicate3-4_2SlimeMold_Fusion	119	73	0.751764	1.82469	1.29104	1.0196	0.0778443	0.197425	0.141858	0.423441
64.6226	11.3734	73.2284	46.2786	54.057	0	123.136	123.136	0.399709	0.399709	1.4963	90	1864	2616	69	83	32	66.1687	392.373	8	3.31854	Control	Replicate3-4_2SlimeMold_Fusion	115	73	0.716135	1.68154	1.32027	1.16808	0.0931677	0.208889	0.14406	0.414817
64.6226	11.3734	73.2284	50.3582	54.5822	0	128.454	128.454	0.426761	0.426761	1.36734	105	2155	3010	75	91	31	65.145	525.425	8	4.33173	Control	Replicate3-4_2SlimeMold_Fusion	122	73	0.779266	1.75415	1.38087	1.08388	0.0960452	0.200837	0.142311	0.541467
64.6226	11.3734	73.2284	48.1539	56.5845	0	123.972	123.972	0.421402	0.421402	1.37575	120	2092	2936	70	88	27	66.3554	591.059	9	4.24417	Control	Replicate3-4_2SlimeMold_Fusion	115	73	0.745156	1.69295	1.37821	1.17507	0.111111	0.204444	0.144026	0.471574
64.6226	11.3734	73.2284	44.0974	52.4529	0	103.538	103.538	0.443754	0.443754	1.35887	135	1989	2789	50	61	27	67.6669	842.524	9	4.60938	Control	Replicate3-4_2SlimeMold_Fusion	88	73	0.682382	1.4139	1.27046	1.18948	0.102564	0.22807	0.143729	0.512154
64.6226	11.3734	73.2284	48.4425	57.9059	0	123.516	123.516	0.422342	0.422342	1.51926	150	2223	3113	74	93	29	64.172	620.998	7	3.87802	Control	Replicate3-4_2SlimeMold_Fusion	122	73	0.749621	1.68672	1.39939	1.19535	0.110497	0.205021	0.143225	0.554002
64.6226	11.3734	73.2284	44.5532	56.8845	0	107.488	107.488	0.438427	0.438427	1.43327	165	2095	2940	59	75	27	65.9627	351.699	9	4.70843	Control	Replicate3-4_2SlimeMold_Fusion	102	73	0.689437	1.46784	1.33478	1.27678	0.117241	0.221106	0.144	0.523159
64.6226	11.3734	73.2284	44.207	56.9134	0	109.995	109.995	0.433906	0.433906	1.43327	180	1940	2721	56	69	28	65.9138	462.026	9	4.02726	Control	Replicate3-4_2SlimeMold_Fusion	97	73	0.684079	1.50207	1.3306	1.28743	0.105263	0.222222	0.143829	0.447474
160.015	32.4584	180.304	160.015	32.4584	24064	180.304	130.173	0.997808	0.547132	5.25106	0	1315	1797	93	119	23	78.3942	477.712	3	2.66031	Glucose	Replicate3-4_2SlimeMold_Fusion	142	74	1	1	1	0.202845	0.11588	0.179211	0.134578	0.886769
160.015	32.4584	180.304	163.654	42.4899	34592	203.042	151.69	0.927593	0.534977	5.54864	15	1237	1687	98	118	27	80.0159	302.625	3	1.28284	Glucose	Replicate3-4_2SlimeMold_Fusion	145	74	1.02274	1.12611	1.07102	0.259632	0.0909091	0.168421	0.133868	0.427614
160.015	32.4584	180.304	155.719	35.154	52253	196.022	136.811	0.947401	0.52902	5.10032	30	1241	1691	90	105	26	77.5214	673.785	3	1.73665	Glucose	Replicate3-4_2SlimeMold_Fusion	131	74	0.973148	1.08718	0.991682	0.225753	0.0780488	0.163424	0.13355	0.578884
160.015	32.4584	180.304	174.355	44.0677	30865	232.571	171.681	0.905004	0.608513	4.9048	45	1206	1642	113	138	29	78.6085	485.543	4	1.73543	Glucose	Replicate3-4_2SlimeMold_Fusion	167	74	1.08962	1.28989	1.13482	0.252747	0.095941	0.167173	0.133272	0.433857
160.015	32.4584	180.304	165.925	67.1	25750	254.699	195.259	0.816766	0.504991	4.66884	60	1346	1850	116	148	30	76.6423	342.118	3	2.81012	Glucose	Replicate3-4_2SlimeMold_Fusion	178	74	1.03693	1.41261	1.21068	0.4044	0.113402	0.179487	0.136671	0.936705
160.015	32.4584	180.304	163.229	67.1815	21191	260.803	209.07	0.738308	0.524757	3.54952	75	1376	1898	128	167	32	77.6715	273.582	3	2.71264	Glucose	Replicate3-4_2SlimeMold_Fusion	199	74	1.02008	1.44647	1.1971	0.411578	0.121581	0.183206	0.137958	0.904215
160.015	32.4584	180.304	132.337	90.0159	1361	278.887	272.401	0.545479	0.526131	2.44646	90	1386	1916	137	176	36	76.8354	266.327	3	2.32642	Glucose	Replicate3-4_2SlimeMold_Fusion	212	74	0.827027	1.54676	1.15524	0.680202	0.115274	0.181384	0.138751	0.775474
160.015	32.4584	180.304	115.325	95.3781	0	294.529	294.529	0.433025	0.433025	1.83762	105	1378	1924	146	181	51	75.0052	176.848	3	2.5861	Glucose	Replicate3-4_2SlimeMold_Fusion	232	74	0.72071	1.63352	1.09471	0.82704	0.10084	0.189542	0.142337	0.862033
160.015	32.4584	180.304	99.5933	97.0374	0	288.425	288.425	0.379918	0.379918	1.52606	120	1373	1916	149	187	51	74.0506	279.687	3	2.72206	Glucose	Replicate3-4_2SlimeMold_Fusion	238	74	0.622398	1.59966	1.0216	0.974336	0.105691	0.191083	0.142148	0.907353
160.015	32.4584	180.304	101.98	107.715	0	318.412	318.412	0.360717	0.360717	1.52606	135	1546	2124	192	240	54	80.2449	439.07	3	2.61269	Glucose	Replicate3-4_2SlimeMold_Fusion	294	74	0.637316	1.76598	1.08948	1.05623	0.103158	0.176672	0.13646	0.870898
160.015	32.4584	180.304	110.51	116.891	0	318.793	318.793	0.388417	0.388417	2.13648	150	1569	2177	186	241	53	68.5802	338.569	4	3.06651	Glucose	Replicate3-4_2SlimeMold_Fusion	294	74	0.69062	1.76809	1.18146	1.05774	0.1174	0.186964	0.140032	0.766626
160.015	32.4584	180.304	117.881	107.36	0	326.271	326.271	0.409711	0.409711	2.03601	165	1609	2222	192	243	62	71.8729	300.464	4	3.24317	Glucose	Replicate3-4_2SlimeMold_Fusion	305	74	0.736683	1.80956	1.17024	0.910752	0.108108	0.18843	0.138319	0.810793
160.015	32.4584	180.304	108.926	112.513	1694	307.653	298.115	0.411512	0.384747	2.52607	180	1441	1969	168	206	66	79.5658	343.648	4	2.81615	Glucose	Replicate3-4_2SlimeMold_Fusion	272	74	0.680723	1.70631	1.15049	1.03293	0.0958231	0.194805	0.134503	0.704038
30.7696	10.1395	52.1296	30.7696	10.1395	0	52.1296	52.1296	0.681539	0.681539	2.37057	0	1395	1909	36	44	9	84.0173	238.127	1	1.11971	Glucose	Replicate3-4_2SlimeMold_Fusion	53	75	1	1	1	0.329528	0.108434	0.178218	0.135064	1.11971
30.7696	10.1395	52.1296	41.8994	23.0657	2304	76.7907	65.181	0.666878	0.548038	2.58438	15	1406	1921	36	46	11	80.4924	290.509	4	2.26623	Glucose	Replicate3-4_2SlimeMold_Fusion	57	75	1.36171	1.47307	1.58804	0.550502	0.126437	0.201835	0.13448	0.566557
30.7696	10.1395	52.1296	43.5231	24.6779	5193	87.2621	67.9886	0.59604	0.410903	2.57992	30	1393	1906	48	60	14	69.1174	173.218	4	2.12016	Glucose	Replicate3-4_2SlimeMold_Fusion	74	75	1.41448	1.67394	1.66714	0.567006	0.113043	0.188811	0.135014	0.530039
30.7696	10.1395	52.1296	40.7076	26.8486	0	85.3651	85.3651	0.543078	0.543078	2.2764	45	1431	1970	43	57	11	67.681	167.205	7	3.18457	Glucose	Replicate3-4_2SlimeMold_Fusion	68	75	1.32298	1.63755	1.65137	0.659547	0.137615	0.198473	0.13723	0.454939
30.7696	10.1395	52.1296	40.7364	27.4416	0	88.3244	88.3244	0.522443	0.522443	1.82743	60	1462	1985	53	67	13	70.4814	208.685	5	3.15615	Glucose	Replicate3-4_2SlimeMold_Fusion	80	75	1.32391	1.69432	1.66657	0.67364	0.116279	0.180645	0.132156	0.63123
30.7696	10.1395	52.1296	40.4888	27.7065	0	87.6415	87.6415	0.515399	0.515399	1.76981	75	1454	1990	53	71	13	73.4244	232.002	5	2.03185	Glucose	Replicate3-4_2SlimeMold_Fusion	84	75	1.31587	1.68122	1.667	0.6843	0.138686	0.196319	0.135094	0.40637
30.7696	10.1395	52.1296	38.4908	27.8619	0	87.1104	87.1104	0.490794	0.490794	1.73033	90	1621	2225	51	69	13	69.7908	225.645	5	3.08201	Glucose	Replicate3-4_2SlimeMold_Fusion	82	75	1.25094	1.67103	1.62196	0.723859	0.142857	0.201258	0.136108	0.616402
30.7696	10.1395	52.1296	40.9206	26.5492	0	90.8285	90.8285	0.512977	0.512977	1.76981	105	1711	2353	59	76	12	68.5333	224.557	4	2.46061	Glucose	Replicate3-4_2SlimeMold_Fusion	88	75	1.3299	1.74236	1.64926	0.648797	0.122449	0.175439	0.136779	0.615152
30.7696	10.1395	52.1296	39.6769	26.434	0	81.04	81.04	0.543922	0.543922	1.82112	120	1707	2363	53	70	12	67.2756	152.155	5	3.33461	Glucose	Replicate3-4_2SlimeMold_Fusion	82	75	1.28948	1.55459	1.61605	0.666231	0.133333	0.188679	0.139165	0.666923
30.7696	10.1395	52.1296	37.1781	28.0059	0	80.9641	80.9641	0.502166	0.502166	1.5176	135	1742	2390	46	60	11	74.7957	365.799	4	2.42741	Glucose	Replicate3-4_2SlimeMold_Fusion	71	75	1.20827	1.55313	1.59338	0.753291	0.130435	0.189781	0.135916	0.606854
30.7696	10.1395	52.1296	33.3434	27.0443	0	73.0725	73.0725	0.492164	0.492164	1.5176	150	1695	2350	40	50	12	68.6957	210.323	6	3.45853	Glucose	Replicate3-4_2SlimeMold_Fusion	62	75	1.08365	1.40175	1.47614	0.811086	0.115789	0.193277	0.139723	0.576422
30.7696	10.1395	52.1296	32.1285	25.3688	0	65.7122	65.7122	0.517773	0.517773	1.61323	165	1691	2331	32	40	9	71.898	216.963	4	2.87924	Glucose	Replicate3-4_2SlimeMold_Fusion	49	75	1.04416	1.26055	1.40549	0.789606	0.12	0.193548	0.137642	0.71981
30.7696	10.1395	52.1296	30.1823	27.4819	0	67.3057	67.3057	0.480941	0.480941	1.49466	180	1737	2419	32	42	10	71.372	163.483	5	3.16366	Glucose	Replicate3-4_2SlimeMold_Fusion	52	75	0.980913	1.29112	1.40957	0.91053	0.139241	0.212121	0.14132	0.632731
92.4966	8.38208	90.0359	92.4966	8.38208	11764	90.0359	39.0056	1.33539	0.688209	3.4309	0	2360	3291	42	50	13	70.2604	400.4	2	1.53221	NaCl	Replicate3-4_2SlimeMold_Fusion	63	76	1	1	1	0.0906204	0.0947368	0.181818	0.141706	0.766106
92.4966	8.38208	90.0359	125.438	18.8032	15994	133.325	68.6919	1.27634	0.583821	4.58878	15	2372	3305	58	69	29	69.2538	398.235	3	2.00403	NaCl	Replicate3-4_2SlimeMold_Fusion	98	76	1.35613	1.4808	1.42984	0.149901	0.0902256	0.21466	0.141408	0.668009
92.4966	8.38208	90.0359	115.248	26.3437	16348	155.346	93.944	0.971719	0.63446	3.1601	30	2512	3497	76	96	28	74.5256	395.438	3	1.68868	NaCl	Replicate3-4_2SlimeMold_Fusion	124	76	1.24597	1.72538	1.40358	0.228583	0.112299	0.201646	0.141079	0.562893
92.4966	8.38208	90.0359	119.405	24.6548	13513	165.868	109.651	0.952718	0.700011	2.89128	45	2484	3490	71	89	36	70.6168	361.649	2	1.58854	NaCl	Replicate3-4_2SlimeMold_Fusion	125	76	1.29091	1.84224	1.42805	0.206481	0.109827	0.22449	0.144373	0.794269
92.4966	8.38208	90.0359	113.04	29.9078	3873	170.302	148.657	0.860518	0.758144	2.58604	60	2613	3628	98	123	34	70.0372	407.607	4	2.36509	NaCl	Replicate3-4_2SlimeMold_Fusion	157	76	1.22209	1.89149	1.41702	0.264578	0.107884	0.194175	0.140119	0.591273
92.4966	8.38208	90.0359	103.573	40.1199	2655	173.007	158.277	0.748267	0.686149	2.96077	75	2563	3554	110	138	33	68.0826	303.221	3	2.66106	NaCl	Replicate3-4_2SlimeMold_Fusion	171	76	1.11975	1.92154	1.42441	0.387359	0.107011	0.183976	0.139659	0.88702
92.4966	8.38208	90.0359	97.6987	46.542	2500	167.22	152.791	0.689782	0.620095	2.88737	90	2609	3624	101	124	33	70.7298	486.473	2	1.71652	NaCl	Replicate3-4_2SlimeMold_Fusion	157	76	1.05624	1.85726	1.42984	0.476383	0.0987654	0.184466	0.140273	0.858262
92.4966	8.38208	90.0359	91.2314	46.1636	2603	158.953	144.448	0.674724	0.597934	2.82408	105	2401	3336	89	112	33	71.0112	251.015	3	2.4184	NaCl	Replicate3-4_2SlimeMold_Fusion	145	76	0.986321	1.76544	1.36198	0.506005	0.109589	0.2	0.140393	0.806132
92.4966	8.38208	90.0359	89.729	45.8077	0	160.231	160.231	0.653404	0.653404	2.33828	120	2367	3290	90	113	32	73.117	343.511	2	1.5023	NaCl	Replicate3-4_2SlimeMold_Fusion	145	76	0.970078	1.77963	1.34356	0.510512	0.108597	0.196491	0.140532	0.751152
92.4966	8.38208	90.0359	92.1126	43.4016	0	155.722	155.722	0.685445	0.685445	2.27461	135	2298	3192	94	117	30	68.7593	374.352	3	2.78772	NaCl	Replicate3-4_2SlimeMold_Fusion	147	76	0.995848	1.72955	1.34334	0.47118	0.104803	0.186851	0.140304	0.929238
92.4966	8.38208	90.0359	83.0809	47.7451	0	152.49	152.49	0.620023	0.620023	2.23452	150	2225	3076	86	104	31	71.4483	419.876	2	1.76621	NaCl	Replicate3-4_2SlimeMold_Fusion	135	76	0.898205	1.69366	1.29686	0.574682	0.0935961	0.188679	0.138604	0.883103
92.4966	8.38208	90.0359	81.4203	47.1295	4898	150.611	132.499	0.625185	0.529348	2.42368	165	2222	3099	84	107	30	69.8302	206.991	4	2.88654	NaCl	Replicate3-4_2SlimeMold_Fusion	137	76	0.880252	1.67279	1.2743	0.578841	0.114833	0.200743	0.141773	0.721635
92.4966	8.38208	90.0359	90.4858	41.8709	0	161.584	161.584	0.67541	0.67541	2.23452	180	2244	3102	104	132	31	73.3219	213.182	3	2.64591	NaCl	Replicate3-4_2SlimeMold_Fusion	163	76	0.978261	1.79466	1.31204	0.462734	0.111969	0.186916	0.138571	0.881971
70.9731	14.8269	77.8387	70.9731	14.8269	6661	77.8387	47.8305	1.17006	0.719606	4.03305	0	2186	3006	41	47	13	111.33	1496.74	2	0.68125	NaCl	Replicate3-4_2SlimeMold_Fusion	60	77	1	1	1	0.208909	0.0786517	0.173913	0.136674	0.340625
70.9731	14.8269	77.8387	108.342	41.0989	8706	141.054	93.2999	1.01886	0.701877	3.44675	15	2175	2982	61	76	23	102.189	344.678	2	1.30137	NaCl	Replicate3-4_2SlimeMold_Fusion	99	77	1.52652	1.81213	1.74173	0.379344	0.108844	0.202073	0.135593	0.650684
70.9731	14.8269	77.8387	102.483	46.6386	7608	150.727	125.669	0.821748	0.674614	3.13659	30	2260	3111	85	112	24	95.4234	431.097	2	1.51662	NaCl	Replicate3-4_2SlimeMold_Fusion	136	77	1.44397	1.9364	1.73802	0.455086	0.127854	0.194757	0.137044	0.75831
70.9731	14.8269	77.8387	95.6266	54.3769	5186	155.677	130.544	0.75678	0.590621	3.42311	45	2243	3085	89	110	23	98.9425	451.222	2	0.435848	NaCl	Replicate3-4_2SlimeMold_Fusion	133	77	1.34736	2	1.74829	0.568638	0.102326	0.172414	0.13674	0.217924
70.9731	14.8269	77.8387	92.877	56.1462	3629	166.721	146.233	0.701191	0.590166	2.93006	60	2274	3124	95	117	27	96.5079	450.993	3	1.31015	NaCl	Replicate3-4_2SlimeMold_Fusion	144	77	1.30862	2.14188	1.73687	0.604522	0.100437	0.176678	0.136313	0.436718
70.9731	14.8269	77.8387	86.792	63.3392	2136	171.596	158.953	0.601092	0.54712	2.74187	75	2403	3286	105	132	27	98.9811	1620.05	2	0.708644	NaCl	Replicate3-4_2SlimeMold_Fusion	159	77	1.22289	2.2045	1.74978	0.729782	0.108108	0.175719	0.134612	0.354322
70.9731	14.8269	77.8387	85.4984	58.5419	1640	173.88	164.893	0.578043	0.537267	2.59402	90	2415	3320	110	138	24	95.4459	549.691	3	1.26375	NaCl	Replicate3-4_2SlimeMold_Fusion	162	77	1.20466	2.23386	1.67879	0.684714	0.107011	0.166144	0.136549	0.421249
70.9731	14.8269	77.8387	83.2651	59.8645	1579	156.668	148.747	0.598538	0.558267	2.59402	105	2310	3181	100	126	26	101.16	722.675	2	0.776567	NaCl	Replicate3-4_2SlimeMold_Fusion	152	77	1.17319	2.01272	1.66818	0.718963	0.109312	0.177258	0.137172	0.388284
70.9731	14.8269	77.8387	79.2683	61.9702	0	155.373	155.373	0.57012	0.57012	2.13257	120	2231	3048	100	126	28	101.531	296.79	2	1.41679	NaCl	Replicate3-4_2SlimeMold_Fusion	154	77	1.11688	1.99609	1.64614	0.781778	0.109312	0.181518	0.134297	0.708397
70.9731	14.8269	77.8387	79.0537	54.464	0	156.744	156.744	0.585396	0.585396	2.13257	135	2189	3007	91	113	30	101.217	645.148	1	0.544289	NaCl	Replicate3-4_2SlimeMold_Fusion	143	77	1.11385	2.0137	1.55615	0.688949	0.104072	0.188612	0.136296	0.544289
70.9731	14.8269	77.8387	78.6766	62.3183	0	158.648	158.648	0.569957	0.569957	1.9388	150	2105	2908	96	120	27	96.9477	370.601	2	1.02368	NaCl	Replicate3-4_2SlimeMold_Fusion	147	77	1.10854	2.03816	1.6433	0.792081	0.106383	0.179931	0.138358	0.511842
70.9731	14.8269	77.8387	75.4455	57.6718	0	153.393	153.393	0.561708	0.561708	2.13257	165	2100	2904	86	111	29	98.2233	551.521	3	0.889523	NaCl	Replicate3-4_2SlimeMold_Fusion	140	77	1.06302	1.97065	1.55148	0.764416	0.119816	0.2	0.138721	0.296508
70.9731	14.8269	77.8387	79.2277	55.7227	0	155.754	155.754	0.592445	0.592445	2.138	180	2255	3116	91	114	30	98.9445	589.283	3	1.54825	NaCl	Replicate3-4_2SlimeMold_Fusion	144	77	1.11631	2.00098	1.57285	0.703324	0.107623	0.190813	0.138429	0.516084
15.0478	0	29.2932	15.0478	0	0	29.2932	29.2932	0.4858	0.4858	1.21737	0	880	1184	14	13	10	76.642	1333.16	1	0.413009	Control	Replicate5-6_2SlimeMold_Fusion	23	78	1	1	1	0	0	0.243902	0.129073	0.413009
15.0478	0	29.2932	26.0886	3.72775	0	43.1093	43.1093	0.555821	0.555821	1.66095	15	818	1112	13	13	11	69.3027	1205.9	2	0.965923	Control	Replicate5-6_2SlimeMold_Fusion	24	78	1.73371	1.47165	1.98144	0.142888	0.047619	0.27907	0.132943	0.482962
15.0478	0	29.2932	22.1898	3.36866	0	46.8087	46.8087	0.450807	0.450807	1.35896	30	868	1176	17	16	13	66.998	649.974	3	1.04324	Control	Replicate5-6_2SlimeMold_Fusion	29	78	1.47462	1.59794	1.69848	0.151811	0	0.245283	0.131657	0.347746
15.0478	0	29.2932	23.1474	1.46488	0	47.8656	47.8656	0.476833	0.476833	1.36732	45	849	1141	16	17	14	66.7492	643.706	3	1.24581	Control	Replicate5-6_2SlimeMold_Fusion	31	78	1.53826	1.63402	1.63561	0.0632849	0.0689655	0.280702	0.128678	0.41527
15.0478	0	29.2932	20.3088	5.34653	0	51.716	51.716	0.407495	0.407495	1.21737	60	953	1285	17	18	13	76.3348	904.992	3	1.49091	Control	Replicate5-6_2SlimeMold_Fusion	31	78	1.34962	1.76546	1.70492	0.263261	0.0645161	0.263158	0.129825	0.496971
15.0478	0	29.2932	23.1702	2.66756	0	50.961	50.961	0.464665	0.464665	1.36732	75	1033	1411	22	23	16	65.3231	745.542	4	1.8895	Control	Replicate5-6_2SlimeMold_Fusion	39	78	1.53977	1.73969	1.71705	0.115129	0.0487805	0.246575	0.13454	0.472374
15.0478	0	29.2932	23.4324	11.9812	0	60.5493	60.5493	0.411945	0.411945	1.24514	90	1033	1398	28	32	17	64.552	819.111	4	1.77232	Control	Replicate5-6_2SlimeMold_Fusion	49	78	1.5572	2.06701	2.35341	0.511311	0.0847458	0.236559	0.131136	0.44308
15.0478	0	29.2932	23.706	13.2238	0	63.9467	63.9467	0.402944	0.402944	1.29891	105	1050	1416	30	32	20	65.999	746.971	4	2.08483	Control	Replicate5-6_2SlimeMold_Fusion	52	78	1.57538	2.18299	2.45417	0.557826	0.0508475	0.232323	0.12982	0.521208
15.0478	0	29.2932	24.1392	10.8128	0	57.8313	57.8313	0.432618	0.432618	1.21737	120	1044	1421	29	31	19	67.9654	534.241	4	1.93791	Control	Replicate5-6_2SlimeMold_Fusion	50	78	1.60417	1.97423	2.32273	0.447934	0.0526316	0.231579	0.133239	0.484477
15.0478	0	29.2932	21.654	13.2067	0	57.3784	57.3784	0.390699	0.390699	1.17931	135	971	1313	25	26	17	68.4351	356.107	5	2.56048	Control	Replicate5-6_2SlimeMold_Fusion	43	78	1.43902	1.95876	2.31667	0.609897	0.0425532	0.234568	0.130866	0.512096
15.0478	0	29.2932	22.5204	14.3524	0	60.1718	60.1718	0.392819	0.392819	1.17931	150	991	1353	27	30	21	65.4986	328.059	4	2.68754	Control	Replicate5-6_2SlimeMold_Fusion	51	78	1.49659	2.05412	2.45038	0.637307	0.0727273	0.257732	0.134395	0.671885
15.0478	0	29.2932	23.3982	11.8729	0	58.1333	58.1333	0.418713	0.418713	1.0677	165	918	1242	26	28	21	64.5282	147.605	5	3.14187	Control	Replicate5-6_2SlimeMold_Fusion	49	78	1.55492	1.98454	2.34394	0.50743	0.0588235	0.258065	0.131101	0.628374
15.0478	0	29.2932	23.7687	14.6944	0	62.2857	62.2857	0.402039	0.402039	1.14995	180	1010	1384	30	33	20	66.7355	338.247	6	3.75409	Control	Replicate5-6_2SlimeMold_Fusion	53	78	1.57955	2.12629	2.55606	0.618225	0.0655738	0.237624	0.135722	0.625681
32.3314	1.88946	38.5497	32.3314	1.88946	0	38.5497	38.5497	0.807913	0.807913	2.11231	0	1880	2548	22	24	9	73.4762	1415.1	1	0.940714	Control	Replicate5-6_2SlimeMold_Fusion	33	79	1	1	1	0.0584404	0.0697674	0.196721	0.131408	0.940714
32.3314	1.88946	38.5497	41.7218	5.29846	0	59.5973	59.5973	0.720494	0.720494	1.86627	15	2006	2730	40	44	11	73.0949	894.696	1	0.650015	Control	Replicate5-6_2SlimeMold_Fusion	55	79	1.29044	1.54599	1.37402	0.126995	0.060241	0.152381	0.132906	0.650015
32.3314	1.88946	38.5497	32.633	5.57163	0	55.071	55.071	0.609653	0.609653	1.96143	30	1995	2727	27	30	10	83.0504	767.819	1	0.264919	Control	Replicate5-6_2SlimeMold_Fusion	40	79	1.00933	1.42857	1.11641	0.170736	0.0727273	0.186667	0.13452	0.264919
32.3314	1.88946	38.5497	27.9549	5.83911	0	50.8463	50.8463	0.569813	0.569813	1.5534	45	1965	2673	31	33	11	65535	65535	0	0	Control	Replicate5-6_2SlimeMold_Fusion	44	79	0.864637	1.31898	0.987527	0.208876	0.0491803	0.168675	0.132747
32.3314	1.88946	38.5497	33.5151	9.55543	0	57.0324	57.0324	0.592311	0.592311	1.90849	60	1904	2605	31	33	12	83.4697	997.851	3	1.80711	Control	Replicate5-6_2SlimeMold_Fusion	45	79	1.03661	1.47945	1.25861	0.285108	0.0491803	0.176471	0.13487	0.602369
32.3314	1.88946	38.5497	35.5697	12.1677	0	58.6166	58.6166	0.617948	0.617948	1.50879	75	1952	2662	27	30	14	75.0126	488.172	5	3.20138	Control	Replicate5-6_2SlimeMold_Fusion	44	79	1.10016	1.52055	1.39498	0.34208	0.0727273	0.216867	0.133672	0.640275
32.3314	1.88946	38.5497	31.0566	9.85706	0	58.6166	58.6166	0.55002	0.55002	1.60387	90	2042	2792	30	31	15	76.2678	553.091	7	4.19793	Control	Replicate5-6_2SlimeMold_Fusion	46	79	0.96057	1.52055	1.19558	0.317391	0.0350877	0.195402	0.134612	0.599705
32.3314	1.88946	38.5497	30.1232	9.71478	0	55.2218	55.2218	0.556655	0.556655	1.42339	105	2074	2821	29	30	15	74.441	672.418	5	3.5706	Control	Replicate5-6_2SlimeMold_Fusion	45	79	0.931702	1.43249	1.16414	0.322501	0.0363636	0.2	0.132695	0.714119
32.3314	1.88946	38.5497	27.2321	10.0107	0	56.0517	56.0517	0.501854	0.501854	1.34951	120	1891	2579	24	24	14	74.3882	607.23	7	2.48474	Control	Replicate5-6_2SlimeMold_Fusion	38	79	0.842281	1.45401	1.08831	0.367607	0.0232558	0.211268	0.133709	0.354963
32.3314	1.88946	38.5497	26.3898	7.88793	0	50.6955	50.6955	0.5212	0.5212	1.34951	135	1808	2472	26	25	15	70.6429	605.91	8	3.53907	Control	Replicate5-6_2SlimeMold_Fusion	40	79	0.81623	1.31507	1.00166	0.2989	0	0.2	0.134643	0.442384
32.3314	1.88946	38.5497	26.2419	7.21637	0	45.1129	45.1129	0.571929	0.571929	1.39104	150	1912	2612	21	19	14	80.6622	419.061	9	3.57312	Control	Replicate5-6_2SlimeMold_Fusion	33	79	0.811653	1.17025	0.977715	0.274995	-0.030303	0.213115	0.134317	0.397013
32.3314	1.88946	38.5497	23.5898	7.49524	0	42.2462	42.2462	0.544924	0.544924	1.34951	165	1838	2505	20	19	13	73.9627	386.639	8	4.23902	Control	Replicate5-6_2SlimeMold_Fusion	32	79	0.729625	1.09589	0.908365	0.317732	0	0.220339	0.133467	0.529878
32.3314	1.88946	38.5497	25.7069	9.97088	0	49.7902	49.7902	0.516834	0.516834	1.28025	180	2022	2770	24	25	15	73.7805	490.987	10	4.8607	Control	Replicate5-6_2SlimeMold_Fusion	40	79	0.795106	1.29159	1.04257	0.387868	0.0444444	0.226667	0.135321	0.48607
24.348	9.1866	47.4886	24.348	9.1866	0	47.4886	47.4886	0.52072	0.52072	1.31355	0	1121	1516	32	36	9	76.9135	169.029	2	1.61547	Glucose	Replicate5-6_2SlimeMold_Fusion	45	80	1	1	1	0.377304	0.0746269	0.164706	0.130823	0.807733
24.348	9.1866	47.4886	29.2735	13.8324	0	58.4828	58.4828	0.497175	0.497175	1.44861	15	1175	1581	28	33	9	76.2054	298.51	2	0.909037	Glucose	Replicate5-6_2SlimeMold_Fusion	42	80	1.2023	1.23151	1.28542	0.472521	0.0983607	0.189873	0.12892	0.454519
24.348	9.1866	47.4886	27.9911	14.0364	0	51.9168	51.9168	0.522384	0.522384	1.5942	30	1192	1593	26	28	9	79.2889	361.508	2	0.784734	Glucose	Replicate5-6_2SlimeMold_Fusion	37	80	1.14963	1.09325	1.25326	0.501458	0.0588235	0.173913	0.126375	0.392367
24.348	9.1866	47.4886	29.3493	16.438	0	54.8181	54.8181	0.533366	0.533366	1.5942	45	1254	1671	24	28	8	77.0343	235.435	3	1.69712	Glucose	Replicate5-6_2SlimeMold_Fusion	36	80	1.20541	1.15434	1.36537	0.560079	0.0980392	0.19403	0.125262	0.565706
24.348	9.1866	47.4886	29.0462	20.2851	0	55.2762	55.2762	0.513298	0.513298	1.74101	60	1342	1812	24	29	9	72.9566	167.018	5	2.243	Glucose	Replicate5-6_2SlimeMold_Fusion	38	80	1.19296	1.16399	1.47106	0.698374	0.113208	0.211268	0.130146	0.4486
24.348	9.1866	47.4886	30.964	14.0305	0	55.2762	55.2762	0.541165	0.541165	1.98506	75	1293	1727	26	31	10	77.6359	149.81	6	2.98256	Glucose	Replicate5-6_2SlimeMold_Fusion	41	80	1.27173	1.16399	1.34173	0.453125	0.105263	0.207792	0.126124	0.497094
24.348	9.1866	47.4886	34.9336	13.4535	0	53.9782	53.9782	0.626952	0.626952	2.1432	90	1324	1762	24	30	7	83.3247	161.808	3	2.21499	Glucose	Replicate5-6_2SlimeMold_Fusion	37	80	1.43476	1.13666	1.4429	0.385116	0.127273	0.202899	0.124751	0.738331
24.348	9.1866	47.4886	36.793	10.4632	0	54.7417	54.7417	0.693758	0.693758	2.18628	105	1274	1703	28	34	8	74.4044	149.09	6	3.26319	Glucose	Replicate5-6_2SlimeMold_Fusion	42	80	1.51113	1.15273	1.40918	0.284379	0.111111	0.189873	0.126433	0.543865
24.348	9.1866	47.4886	35.9595	13.2261	0	59.1699	59.1699	0.630935	0.630935	1.83871	120	1357	1813	33	39	9	80.7119	166.083	4	3.38171	Glucose	Replicate5-6_2SlimeMold_Fusion	48	80	1.4769	1.24598	1.46671	0.367807	0.0958904	0.175824	0.126208	0.845426
24.348	9.1866	47.4886	34.0942	11.1218	0	54.7417	54.7417	0.616224	0.616224	1.57211	135	1379	1860	26	32	10	79.9371	274.643	5	2.95955	Glucose	Replicate5-6_2SlimeMold_Fusion	42	80	1.40029	1.15273	1.34834	0.32621	0.118644	0.21519	0.129744	0.59191
24.348	9.1866	47.4886	35.9944	10.7663	0	57.872	57.872	0.636349	0.636349	1.84504	150	1519	2039	31	35	11	73.3371	175.206	7	3.77206	Glucose	Replicate5-6_2SlimeMold_Fusion	46	80	1.47833	1.21865	1.3944	0.299109	0.0769231	0.183908	0.127916	0.538866
24.348	9.1866	47.4886	35.056	13.4243	0	59.399	59.399	0.604108	0.604108	1.7072	165	1536	2063	34	42	9	76.4519	267.135	5	2.90222	Glucose	Replicate5-6_2SlimeMold_Fusion	51	80	1.43979	1.2508	1.44568	0.38294	0.113924	0.185567	0.128124	0.580444
24.348	9.1866	47.4886	30.964	5.8174	0	50.1608	50.1608	0.615965	0.615965	1.52697	180	1488	2028	25	28	9	75.655	189.152	6	3.86496	Glucose	Replicate5-6_2SlimeMold_Fusion	37	80	1.27173	1.05627	1.09682	0.187877	0.0784314	0.188406	0.133547	0.64416
39.8247	11.6761	55.832	39.8247	11.6761	0	55.832	55.832	0.76198	0.76198	1.78065	0	1346	1776	50	57	16	79.6761	287.483	1	1.13669	Glucose	Replicate5-6_2SlimeMold_Fusion	73	81	1	1	1	0.293186	0.0733945	0.170213	0.121511	1.13669
39.8247	11.6761	55.832	59.3523	18.5382	0	85.4215	85.4215	0.77212	0.77212	1.82557	15	1429	1866	54	63	18	93.1756	367.441	1	0.587128	Glucose	Replicate5-6_2SlimeMold_Fusion	81	81	1.49034	1.52997	1.51241	0.312342	0.0826446	0.178344	0.117521	0.587128
39.8247	11.6761	55.832	56.9106	21.1477	0	87.4753	87.4753	0.716372	0.716372	1.77414	30	1527	2036	53	65	15	96.7992	381.494	1	0.539305	Glucose	Replicate5-6_2SlimeMold_Fusion	80	81	1.42903	1.56676	1.51567	0.371594	0.104	0.180645	0.1254	0.539305
39.8247	11.6761	55.832	54.0234	20.3608	0	85.6497	85.6497	0.683069	0.683069	1.77414	45	1490	1982	50	62	18	106.769	332.818	1	0.540487	Glucose	Replicate5-6_2SlimeMold_Fusion	80	81	1.35653	1.53406	1.44433	0.376888	0.109244	0.2	0.124526	0.540487
39.8247	11.6761	55.832	55.9097	20.1004	0	85.0412	85.0412	0.707334	0.707334	1.90619	60	1456	1954	51	63	17	75.6767	184.19	3	1.91679	Glucose	Replicate5-6_2SlimeMold_Fusion	80	81	1.40389	1.52316	1.4759	0.359516	0.107438	0.193548	0.12785	0.638931
39.8247	11.6761	55.832	50.8412	21.3675	0	87.7035	87.7035	0.626428	0.626428	1.82557	75	1421	1889	57	71	17	75.8032	422.64	3	1.94453	Glucose	Replicate5-6_2SlimeMold_Fusion	88	81	1.27662	1.57084	1.40209	0.42028	0.109489	0.187135	0.124304	0.648177
39.8247	11.6761	55.832	46.9761	21.761	0	82.6831	82.6831	0.597194	0.597194	1.82557	90	1514	2023	48	57	17	97.4916	523.922	1	0.800981	Glucose	Replicate5-6_2SlimeMold_Fusion	74	81	1.17957	1.48093	1.33468	0.463234	0.0917431	0.188811	0.126206	0.800981
39.8247	11.6761	55.832	46.548	23.5662	0	82.8353	82.8353	0.588104	0.588104	1.82557	105	1586	2111	46	55	16	71.3387	3392.92	3	2.43818	Glucose	Replicate5-6_2SlimeMold_Fusion	71	81	1.16882	1.48365	1.36142	0.506277	0.0952381	0.189781	0.124733	0.812727
39.8247	11.6761	55.832	47.3059	21.356	0	84.0523	84.0523	0.593737	0.593737	1.78065	120	1593	2114	50	60	17	82.3481	149.366	3	2.24079	Glucose	Replicate5-6_2SlimeMold_Fusion	77	81	1.18785	1.50545	1.33322	0.451443	0.0956522	0.187919	0.123609	0.74693
39.8247	11.6761	55.832	50.7544	20.3839	0	87.0189	87.0189	0.620593	0.620593	1.68034	135	1665	2244	54	68	18	75.5019	220.802	3	2.4528	Glucose	Replicate5-6_2SlimeMold_Fusion	86	81	1.27444	1.55858	1.38131	0.401619	0.114504	0.197605	0.129378	0.817601
39.8247	11.6761	55.832	47.844	21.5527	0	86.4104	86.4104	0.587853	0.587853	1.82557	150	1590	2126	52	64	18	69.9767	237.875	3	2.80736	Glucose	Replicate5-6_2SlimeMold_Fusion	82	81	1.20137	1.54768	1.34749	0.450478	0.105691	0.194969	0.126442	0.935786
39.8247	11.6761	55.832	43.1979	25.1978	0	82.7592	82.7592	0.540677	0.540677	1.70088	165	1491	1980	45	55	16	75.3058	298.185	4	3.01973	Glucose	Replicate5-6_2SlimeMold_Fusion	71	81	1.0847	1.48229	1.32805	0.583311	0.104762	0.19708	0.123894	0.754931
39.8247	11.6761	55.832	40.9993	24.2258	0	84.2045	84.2045	0.515942	0.515942	1.78065	180	1592	2130	52	61	19	73.8761	282.176	3	2.47064	Glucose	Replicate5-6_2SlimeMold_Fusion	80	81	1.02949	1.50817	1.26649	0.590883	0.0854701	0.187097	0.126675	0.823548

## Sheet: Key
	Variable	Units	Description
	Ao	mm2	Area of slime mold at fusion
	Awso	mm2	Area of trapped empty space at fusion
	Lo	mm	Skeleton length at fusion
	At	mm2	Area of slime mold at current time
	Aws	mm2	Area of trapped empty space at current time
	Ac	mm2	Area of slime mold corresponding to clusters
	Lt	mm	Skeleton length
	Lv	mm	Skeleton length excluding clusters
	Dt	mm	Average vein width
	Dv	mm	Average vein width excluding clusters
	maxD	mm	maximum vein width
	t	min	time from fusion
	nNodes_tot	-	Number of nodes in the whole fused cell
	nEdges_tot	-	Number of edges in the whole fused cell
	nNodes_in	-	Number of nodes inside FR
	nEdges_in	-	Number of edges inside FR
	n_Edges_cross	-	Number of Edges crossing the FR boundary
	length_path	mm	Shortest distance between initial cells
	drag_path	mm-3	Minimum drag between initial cells
	mfn	-	Number of veins connecting initial cells
	mfw	mm	Bandwidth of veins connecting initial cells
	Treat	-	Substrate (Glucose,NaCl,Control)
	Folder	-	Batch of experiment
	nEdges_in_cross	-	Number of Edges crossing and inside the FR boundary
	ID	-	Replicate ID
	AN	-	Normalized slime mold area (wrt fusion time)
	LN	-	Normalized skeleton length (wrt fusion time)
	PAN	-	Normalized slime mold print area (wrt fusion time)
	ES	-	Ratio of empty space and slime mold areas
	AEI	-	Alpha coefficient inside fusion region
	AET	-	Alpha coefficient inside and across fusion region
	AT	-	Alpha coefficient of total network
	mfmw	mm	Mean width of veins connecting initial cells
